# Supplementary material for: Detecting Critical Functional Ingredients Group and Mechanism of Xuebijing Injection in Treating Sepsis
Source: Front Pharmacol. 2021 Dec 6;12:769190. doi: 10.3389/fphar.2021.769190 (PMC8687625; doi:10.3389/fphar.2021.769190)
Supplement: Supplementary file 1 [file Table2.XLSX]

## Sheet: Sheet1
Gene Symbol	Description	Category	Gifts	GC Id	Relevance score	GeneCards Link
TNF	Tumor Necrosis Factor	Protein Coding	53	GC06P033397	31.51	https://www.genecards.org/cgi-bin/carddisp.pl?gene=TNF
IL6	Interleukin 6	Protein Coding	51	GC07P022765	29.96	https://www.genecards.org/cgi-bin/carddisp.pl?gene=IL6
IL10	Interleukin 10	Protein Coding	49	GC01M206767	25.88	https://www.genecards.org/cgi-bin/carddisp.pl?gene=IL10
CRP	C-Reactive Protein	Protein Coding	48	GC01M159715	24.47	https://www.genecards.org/cgi-bin/carddisp.pl?gene=CRP
ELANE	Elastase, Neutrophil Expressed	Protein Coding	48	GC19P000854	22.01	https://www.genecards.org/cgi-bin/carddisp.pl?gene=ELANE
CXCL8	C-X-C Motif Chemokine Ligand 8	Protein Coding	43	GC04P073740	21.98	https://www.genecards.org/cgi-bin/carddisp.pl?gene=CXCL8
TLR4	Toll Like Receptor 4	Protein Coding	52	GC09P117704	21.71	https://www.genecards.org/cgi-bin/carddisp.pl?gene=TLR4
IL1B	Interleukin 1 Beta	Protein Coding	50	GC02M112829	20.66	https://www.genecards.org/cgi-bin/carddisp.pl?gene=IL1B
CD14	CD14 Molecule	Protein Coding	46	GC05M140631	18.9	https://www.genecards.org/cgi-bin/carddisp.pl?gene=CD14
TLR2	Toll Like Receptor 2	Protein Coding	52	GC04P153684	18.09	https://www.genecards.org/cgi-bin/carddisp.pl?gene=TLR2
IFNG	Interferon Gamma	Protein Coding	50	GC12M068064	17.83	https://www.genecards.org/cgi-bin/carddisp.pl?gene=IFNG
HMGB1	High Mobility Group Box 1	Protein Coding	45	GC13M030456	17.82	https://www.genecards.org/cgi-bin/carddisp.pl?gene=HMGB1
TLR5	Toll Like Receptor 5	Protein Coding	49	GC01M223109	17.17	https://www.genecards.org/cgi-bin/carddisp.pl?gene=TLR5
CALCA	Calcitonin Related Polypeptide Alpha	Protein Coding	44	GC11M014945	17.15	https://www.genecards.org/cgi-bin/carddisp.pl?gene=CALCA
CSF3	Colony Stimulating Factor 3	Protein Coding	41	GC17P040015	16.29	https://www.genecards.org/cgi-bin/carddisp.pl?gene=CSF3
CXCR4	C-X-C Motif Chemokine Receptor 4	Protein Coding	54	GC02M136114	16.14	https://www.genecards.org/cgi-bin/carddisp.pl?gene=CXCR4
F5	Coagulation Factor V	Protein Coding	46	GC01M169511	16.06	https://www.genecards.org/cgi-bin/carddisp.pl?gene=F5
SERPINE1	Serpin Family E Member 1	Protein Coding	52	GC07P101127	15.74	https://www.genecards.org/cgi-bin/carddisp.pl?gene=SERPINE1
TGM1	Transglutaminase 1	Protein Coding	46	GC14M024249	15.62	https://www.genecards.org/cgi-bin/carddisp.pl?gene=TGM1
ALB	Albumin	Protein Coding	51	GC04P073397	15.46	https://www.genecards.org/cgi-bin/carddisp.pl?gene=ALB
BTK	Bruton Tyrosine Kinase	Protein Coding	55	GC0XM101349	15.24	https://www.genecards.org/cgi-bin/carddisp.pl?gene=BTK
ADA	Adenosine Deaminase	Protein Coding	51	GC20M044620	14.69	https://www.genecards.org/cgi-bin/carddisp.pl?gene=ADA
RAG1	Recombination Activating 1	Protein Coding	47	GC11P036546	14.69	https://www.genecards.org/cgi-bin/carddisp.pl?gene=RAG1
IL18	Interleukin 18	Protein Coding	45	GC11M112143	14.56	https://www.genecards.org/cgi-bin/carddisp.pl?gene=IL18
CD79A	CD79a Molecule	Protein Coding	48	GC19P041877	14.28	https://www.genecards.org/cgi-bin/carddisp.pl?gene=CD79A
IL7R	Interleukin 7 Receptor	Protein Coding	48	GC05P035852	14.21	https://www.genecards.org/cgi-bin/carddisp.pl?gene=IL7R
LBP	Lipopolysaccharide Binding Protein	Protein Coding	45	GC20P038346	14.13	https://www.genecards.org/cgi-bin/carddisp.pl?gene=LBP
IL2RG	Interleukin 2 Receptor Subunit Gamma	Protein Coding	50	GC0XM071108	13.88	https://www.genecards.org/cgi-bin/carddisp.pl?gene=IL2RG
F2	Coagulation Factor II, Thrombin	Protein Coding	50	GC11P046720	13.73	https://www.genecards.org/cgi-bin/carddisp.pl?gene=F2
MBL2	Mannose Binding Lectin 2	Protein Coding	48	GC10M052760	13.68	https://www.genecards.org/cgi-bin/carddisp.pl?gene=MBL2
F3	Coagulation Factor III, Tissue Factor	Protein Coding	47	GC01M094530	13.62	https://www.genecards.org/cgi-bin/carddisp.pl?gene=F3
THBD	Thrombomodulin	Protein Coding	45	GC20M023026	13.57	https://www.genecards.org/cgi-bin/carddisp.pl?gene=THBD
JAK3	Janus Kinase 3	Protein Coding	53	GC19M017824	13.43	https://www.genecards.org/cgi-bin/carddisp.pl?gene=JAK3
MIF	Macrophage Migration Inhibitory Factor	Protein Coding	51	GC22P023894	13.4	https://www.genecards.org/cgi-bin/carddisp.pl?gene=MIF
SERPINC1	Serpin Family C Member 1	Protein Coding	49	GC01M174131	13.32	https://www.genecards.org/cgi-bin/carddisp.pl?gene=SERPINC1
IL1RN	Interleukin 1 Receptor Antagonist	Protein Coding	50	GC02P114906	13.21	https://www.genecards.org/cgi-bin/carddisp.pl?gene=IL1RN
TREM1	Triggering Receptor Expressed On Myeloid Cells 1	Protein Coding	43	GC06M041267	13.07	https://www.genecards.org/cgi-bin/carddisp.pl?gene=TREM1
IL2	Interleukin 2	Protein Coding	47	GC04M122451	12.98	https://www.genecards.org/cgi-bin/carddisp.pl?gene=IL2
WAS	WASP Actin Nucleation Promoting Factor	Protein Coding	50	GC0XP048676	12.98	https://www.genecards.org/cgi-bin/carddisp.pl?gene=WAS
CTNNB1	Catenin Beta 1	Protein Coding	54	GC03P041236	12.87	https://www.genecards.org/cgi-bin/carddisp.pl?gene=CTNNB1
PROCR	Protein C Receptor	Protein Coding	44	GC20P035171	12.69	https://www.genecards.org/cgi-bin/carddisp.pl?gene=PROCR
AK2	Adenylate Kinase 2	Protein Coding	50	GC01M033007	12.61	https://www.genecards.org/cgi-bin/carddisp.pl?gene=AK2
DCLRE1C	DNA Cross-Link Repair 1C	Protein Coding	44	GC10M014897	12.61	https://www.genecards.org/cgi-bin/carddisp.pl?gene=DCLRE1C
SELE	Selectin E	Protein Coding	45	GC01M169722	12.48	https://www.genecards.org/cgi-bin/carddisp.pl?gene=SELE
IL17A	Interleukin 17A	Protein Coding	44	GC06P052186	12.32	https://www.genecards.org/cgi-bin/carddisp.pl?gene=IL17A
FOXP3	Forkhead Box P3	Protein Coding	48	GC0XM049250	12.3	https://www.genecards.org/cgi-bin/carddisp.pl?gene=FOXP3
RPSA	Ribosomal Protein SA	Protein Coding	46	GC03P039406	12.17	https://www.genecards.org/cgi-bin/carddisp.pl?gene=RPSA
TLR9	Toll Like Receptor 9	Protein Coding	46	GC03M052222	12.02	https://www.genecards.org/cgi-bin/carddisp.pl?gene=TLR9
CSF2	Colony Stimulating Factor 2	Protein Coding	45	GC05P132073	12	https://www.genecards.org/cgi-bin/carddisp.pl?gene=CSF2
GALT	Galactose-1-Phosphate Uridylyltransferase	Protein Coding	48	GC09P034674	11.94	https://www.genecards.org/cgi-bin/carddisp.pl?gene=GALT
IL1R1	Interleukin 1 Receptor Type 1	Protein Coding	47	GC02P102136	11.7	https://www.genecards.org/cgi-bin/carddisp.pl?gene=IL1R1
CD40LG	CD40 Ligand	Protein Coding	49	GC0XP136649	11.67	https://www.genecards.org/cgi-bin/carddisp.pl?gene=CD40LG
MYLK	Myosin Light Chain Kinase	Protein Coding	54	GC03M123610	11.58	https://www.genecards.org/cgi-bin/carddisp.pl?gene=MYLK
IL4	Interleukin 4	Protein Coding	48	GC05P132673	11.41	https://www.genecards.org/cgi-bin/carddisp.pl?gene=IL4
EDNRB	Endothelin Receptor Type B	Protein Coding	50	GC13M077895	11.41	https://www.genecards.org/cgi-bin/carddisp.pl?gene=EDNRB
ALOXE3	Arachidonate Lipoxygenase 3	Protein Coding	43	GC17M008757	11.41	https://www.genecards.org/cgi-bin/carddisp.pl?gene=ALOXE3
NIPAL4	NIPA Like Domain Containing 4	Protein Coding	40	GC05P157460	11.41	https://www.genecards.org/cgi-bin/carddisp.pl?gene=NIPAL4
APC	APC Regulator Of WNT Signaling Pathway	Protein Coding	50	GC05P112707	11.28	https://www.genecards.org/cgi-bin/carddisp.pl?gene=APC
NOS2	Nitric Oxide Synthase 2	Protein Coding	51	GC17M027756	11.23	https://www.genecards.org/cgi-bin/carddisp.pl?gene=NOS2
CCL2	C-C Motif Chemokine Ligand 2	Protein Coding	50	GC17P034255	11.14	https://www.genecards.org/cgi-bin/carddisp.pl?gene=CCL2
CASP12	Caspase 12 (Gene/Pseudogene)	Protein Coding	34	GC11M104885	11.12	https://www.genecards.org/cgi-bin/carddisp.pl?gene=CASP12
IL13	Interleukin 13	Protein Coding	46	GC05P132656	11.1	https://www.genecards.org/cgi-bin/carddisp.pl?gene=IL13
TF	Transferrin	Protein Coding	51	GC03P133666	11.06	https://www.genecards.org/cgi-bin/carddisp.pl?gene=TF
ITGAM	Integrin Subunit Alpha M	Protein Coding	48	GC16P031420	10.85	https://www.genecards.org/cgi-bin/carddisp.pl?gene=ITGAM
ICAM1	Intercellular Adhesion Molecule 1	Protein Coding	52	GC19P010270	10.83	https://www.genecards.org/cgi-bin/carddisp.pl?gene=ICAM1
CLMP	CXADR Like Membrane Protein	Protein Coding	41	GC11M123069	10.55	https://www.genecards.org/cgi-bin/carddisp.pl?gene=CLMP
HLA-A	Major Histocompatibility Complex, Class I, A	Protein Coding	48	GC06P033211	10.46	https://www.genecards.org/cgi-bin/carddisp.pl?gene=HLA-A
RMRP	RNA Component Of Mitochondrial RNA Processing Endoribonuclease	RNA Gene	25	GC09M035655	10.45	https://www.genecards.org/cgi-bin/carddisp.pl?gene=RMRP
VEGFA	Vascular Endothelial Growth Factor A	Protein Coding	51	GC06P043770	10.39	https://www.genecards.org/cgi-bin/carddisp.pl?gene=VEGFA
PNPLA1	Patatin Like Phospholipase Domain Containing 1	Protein Coding	38	GC06P046050	10.34	https://www.genecards.org/cgi-bin/carddisp.pl?gene=PNPLA1
G6PC3	Glucose-6-Phosphatase Catalytic Subunit 3	Protein Coding	42	GC17P044070	10.32	https://www.genecards.org/cgi-bin/carddisp.pl?gene=G6PC3
MMP9	Matrix Metallopeptidase 9	Protein Coding	54	GC20P046008	10.29	https://www.genecards.org/cgi-bin/carddisp.pl?gene=MMP9
CD4	CD4 Molecule	Protein Coding	51	GC12P006786	10.26	https://www.genecards.org/cgi-bin/carddisp.pl?gene=CD4
HLA-B	Major Histocompatibility Complex, Class I, B	Protein Coding	46	GC06M031289	10.24	https://www.genecards.org/cgi-bin/carddisp.pl?gene=HLA-B
HYOU1	Hypoxia Up-Regulated 1	Protein Coding	44	GC11M119045	10.24	https://www.genecards.org/cgi-bin/carddisp.pl?gene=HYOU1
TIMP1	TIMP Metallopeptidase Inhibitor 1	Protein Coding	47	GC0XP047583	10.19	https://www.genecards.org/cgi-bin/carddisp.pl?gene=TIMP1
IL2RA	Interleukin 2 Receptor Subunit Alpha	Protein Coding	52	GC10M006010	10.12	https://www.genecards.org/cgi-bin/carddisp.pl?gene=IL2RA
IKZF1	IKAROS Family Zinc Finger 1	Protein Coding	48	GC07P050343	10.05	https://www.genecards.org/cgi-bin/carddisp.pl?gene=IKZF1
PGM3	Phosphoglucomutase 3	Protein Coding	44	GC06M083161	10.05	https://www.genecards.org/cgi-bin/carddisp.pl?gene=PGM3
IGHM	Immunoglobulin Heavy Constant Mu	Protein Coding	32	GC14M105854	10.05	https://www.genecards.org/cgi-bin/carddisp.pl?gene=IGHM
MYD88	MYD88 Innate Immune Signal Transduction Adaptor	Protein Coding	51	GC03P038179	10.03	https://www.genecards.org/cgi-bin/carddisp.pl?gene=MYD88
TLR1	Toll Like Receptor 1	Protein Coding	49	GC04M038797	9.99	https://www.genecards.org/cgi-bin/carddisp.pl?gene=TLR1
NFKB2	Nuclear Factor Kappa B Subunit 2	Protein Coding	54	GC10P102394	9.96	https://www.genecards.org/cgi-bin/carddisp.pl?gene=NFKB2
LTF	Lactotransferrin	Protein Coding	45	GC03M046435	9.86	https://www.genecards.org/cgi-bin/carddisp.pl?gene=LTF
SELL	Selectin L	Protein Coding	44	GC01M169690	9.49	https://www.genecards.org/cgi-bin/carddisp.pl?gene=SELL
ANGPT2	Angiopoietin 2	Protein Coding	46	GC08M006499	9.48	https://www.genecards.org/cgi-bin/carddisp.pl?gene=ANGPT2
PLA2G2A	Phospholipase A2 Group IIA	Protein Coding	47	GC01M019975	9.45	https://www.genecards.org/cgi-bin/carddisp.pl?gene=PLA2G2A
VCAM1	Vascular Cell Adhesion Molecule 1	Protein Coding	47	GC01P100719	9.41	https://www.genecards.org/cgi-bin/carddisp.pl?gene=VCAM1
CCR6	C-C Motif Chemokine Receptor 6	Protein Coding	46	GC06P167111	9.4	https://www.genecards.org/cgi-bin/carddisp.pl?gene=CCR6
PROC	Protein C, Inactivator Of Coagulation Factors Va And VIIIa	Protein Coding	51	GC02P127418	9.29	https://www.genecards.org/cgi-bin/carddisp.pl?gene=PROC
MPO	Myeloperoxidase	Protein Coding	51	GC17M058269	9.29	https://www.genecards.org/cgi-bin/carddisp.pl?gene=MPO
CPS1	Carbamoyl-Phosphate Synthase 1	Protein Coding	47	GC02P210477	9.28	https://www.genecards.org/cgi-bin/carddisp.pl?gene=CPS1
NOD2	Nucleotide Binding Oligomerization Domain Containing 2	Protein Coding	49	GC16P050693	9.26	https://www.genecards.org/cgi-bin/carddisp.pl?gene=NOD2
SOD1	Superoxide Dismutase 1	Protein Coding	54	GC21P031659	9.21	https://www.genecards.org/cgi-bin/carddisp.pl?gene=SOD1
LACTB	Lactamase Beta	Protein Coding	37	GC15P071910	9.09	https://www.genecards.org/cgi-bin/carddisp.pl?gene=LACTB
LY96	Lymphocyte Antigen 96	Protein Coding	43	GC08P073991	9.06	https://www.genecards.org/cgi-bin/carddisp.pl?gene=LY96
KRT10	Keratin 10	Protein Coding	44	GC17M040818	9.06	https://www.genecards.org/cgi-bin/carddisp.pl?gene=KRT10
ABCA12	ATP Binding Cassette Subfamily A Member 12	Protein Coding	43	GC02M214931	9.03	https://www.genecards.org/cgi-bin/carddisp.pl?gene=ABCA12
KRT1	Keratin 1	Protein Coding	45	GC12M052674	8.98	https://www.genecards.org/cgi-bin/carddisp.pl?gene=KRT1
SPINK5	Serine Peptidase Inhibitor Kazal Type 5	Protein Coding	43	GC05P148025	8.98	https://www.genecards.org/cgi-bin/carddisp.pl?gene=SPINK5
ITGB2	Integrin Subunit Beta 2	Protein Coding	52	GC21M044885	8.96	https://www.genecards.org/cgi-bin/carddisp.pl?gene=ITGB2
IRAK3	Interleukin 1 Receptor Associated Kinase 3	Protein Coding	50	GC12P066188	8.82	https://www.genecards.org/cgi-bin/carddisp.pl?gene=IRAK3
PTPRC	Protein Tyrosine Phosphatase Receptor Type C	Protein Coding	52	GC01P198607	8.79	https://www.genecards.org/cgi-bin/carddisp.pl?gene=PTPRC
RAC2	Rac Family Small GTPase 2	Protein Coding	52	GC22M037227	8.79	https://www.genecards.org/cgi-bin/carddisp.pl?gene=RAC2
PIK3C2A	Phosphatidylinositol-4-Phosphate 3-Kinase Catalytic Subunit Type 2 Alpha	Protein Coding	47	GC11M017165	8.78	https://www.genecards.org/cgi-bin/carddisp.pl?gene=PIK3C2A
CXCL1	C-X-C Motif Chemokine Ligand 1	Protein Coding	44	GC04P073869	8.76	https://www.genecards.org/cgi-bin/carddisp.pl?gene=CXCL1
MNX1	Motor Neuron And Pancreas Homeobox 1	Protein Coding	42	GC07M156994	8.76	https://www.genecards.org/cgi-bin/carddisp.pl?gene=MNX1
FAS	Fas Cell Surface Death Receptor	Protein Coding	52	GC10P088969	8.7	https://www.genecards.org/cgi-bin/carddisp.pl?gene=FAS
BPI	Bactericidal Permeability Increasing Protein	Protein Coding	43	GC20P038304	8.67	https://www.genecards.org/cgi-bin/carddisp.pl?gene=BPI
CXCL2	C-X-C Motif Chemokine Ligand 2	Protein Coding	42	GC04M074097	8.66	https://www.genecards.org/cgi-bin/carddisp.pl?gene=CXCL2
G6PD	Glucose-6-Phosphate Dehydrogenase	Protein Coding	52	GC0XM154531	8.64	https://www.genecards.org/cgi-bin/carddisp.pl?gene=G6PD
PIK3R1	Phosphoinositide-3-Kinase Regulatory Subunit 1	Protein Coding	52	GC05P068215	8.62	https://www.genecards.org/cgi-bin/carddisp.pl?gene=PIK3R1
LMOD1	Leiomodin 1	Protein Coding	41	GC01M201896	8.62	https://www.genecards.org/cgi-bin/carddisp.pl?gene=LMOD1
PARK7	Parkinsonism Associated Deglycase	Protein Coding	47	GC01P007968	8.52	https://www.genecards.org/cgi-bin/carddisp.pl?gene=PARK7
GPT	Glutamic--Pyruvic Transaminase	Protein Coding	42	GC08P144502	8.51	https://www.genecards.org/cgi-bin/carddisp.pl?gene=GPT
CASP3	Caspase 3	Protein Coding	52	GC04M184627	8.5	https://www.genecards.org/cgi-bin/carddisp.pl?gene=CASP3
INS	Insulin	Protein Coding	50	GC11M002159	8.48	https://www.genecards.org/cgi-bin/carddisp.pl?gene=INS
LIG4	DNA Ligase 4	Protein Coding	50	GC13M108207	8.44	https://www.genecards.org/cgi-bin/carddisp.pl?gene=LIG4
MYH11	Myosin Heavy Chain 11	Protein Coding	47	GC16M015704	8.44	https://www.genecards.org/cgi-bin/carddisp.pl?gene=MYH11
ACTG2	Actin Gamma 2, Smooth Muscle	Protein Coding	47	GC02P073892	8.44	https://www.genecards.org/cgi-bin/carddisp.pl?gene=ACTG2
WIPF1	WAS/WASL Interacting Protein Family Member 1	Protein Coding	45	GC02M174559	8.44	https://www.genecards.org/cgi-bin/carddisp.pl?gene=WIPF1
RAG2	Recombination Activating 2	Protein Coding	44	GC11M036575	8.44	https://www.genecards.org/cgi-bin/carddisp.pl?gene=RAG2
FERMT3	Fermitin Family Member 3	Protein Coding	44	GC11P064206	8.44	https://www.genecards.org/cgi-bin/carddisp.pl?gene=FERMT3
ALOX12B	Arachidonate 12-Lipoxygenase, 12R Type	Protein Coding	43	GC17M008759	8.44	https://www.genecards.org/cgi-bin/carddisp.pl?gene=ALOX12B
CYP4F22	Cytochrome P450 Family 4 Subfamily F Member 22	Protein Coding	40	GC19P015508	8.44	https://www.genecards.org/cgi-bin/carddisp.pl?gene=CYP4F22
VWF	Von Willebrand Factor	Protein Coding	50	GC12M005917	8.39	https://www.genecards.org/cgi-bin/carddisp.pl?gene=VWF
ADAMTS13	ADAM Metallopeptidase With Thrombospondin Type 1 Motif 13	Protein Coding	47	GC09P133414	8.38	https://www.genecards.org/cgi-bin/carddisp.pl?gene=ADAMTS13
TFRC	Transferrin Receptor	Protein Coding	50	GC03M196027	8.24	https://www.genecards.org/cgi-bin/carddisp.pl?gene=TFRC
NCF1	Neutrophil Cytosolic Factor 1	Protein Coding	49	GC07P074773	8.15	https://www.genecards.org/cgi-bin/carddisp.pl?gene=NCF1
CASP1	Caspase 1	Protein Coding	51	GC11M105025	8.14	https://www.genecards.org/cgi-bin/carddisp.pl?gene=CASP1
IDO1	Indoleamine 2,3-Dioxygenase 1	Protein Coding	47	GC08P039891	7.99	https://www.genecards.org/cgi-bin/carddisp.pl?gene=IDO1
IL5	Interleukin 5	Protein Coding	46	GC05M132541	7.96	https://www.genecards.org/cgi-bin/carddisp.pl?gene=IL5
C3	Complement C3	Protein Coding	49	GC19M006677	7.96	https://www.genecards.org/cgi-bin/carddisp.pl?gene=C3
S100B	S100 Calcium Binding Protein B	Protein Coding	47	GC21M047166	7.93	https://www.genecards.org/cgi-bin/carddisp.pl?gene=S100B
LCN2	Lipocalin 2	Protein Coding	45	GC09P128149	7.89	https://www.genecards.org/cgi-bin/carddisp.pl?gene=LCN2
CTSG	Cathepsin G	Protein Coding	46	GC14M024573	7.73	https://www.genecards.org/cgi-bin/carddisp.pl?gene=CTSG
CFP	Complement Factor Properdin	Protein Coding	45	GC0XM047624	7.7	https://www.genecards.org/cgi-bin/carddisp.pl?gene=CFP
SELP	Selectin P	Protein Coding	47	GC01M169558	7.66	https://www.genecards.org/cgi-bin/carddisp.pl?gene=SELP
CD40	CD40 Molecule	Protein Coding	50	GC20P046118	7.59	https://www.genecards.org/cgi-bin/carddisp.pl?gene=CD40
CD36	CD36 Molecule	Protein Coding	50	GC07P080369	7.57	https://www.genecards.org/cgi-bin/carddisp.pl?gene=CD36
IL7	Interleukin 7	Protein Coding	44	GC08M078689	7.54	https://www.genecards.org/cgi-bin/carddisp.pl?gene=IL7
ITGAX	Integrin Subunit Alpha X	Protein Coding	45	GC16P031432	7.51	https://www.genecards.org/cgi-bin/carddisp.pl?gene=ITGAX
CXCL12	C-X-C Motif Chemokine Ligand 12	Protein Coding	47	GC10M044370	7.49	https://www.genecards.org/cgi-bin/carddisp.pl?gene=CXCL12
MTHFR	Methylenetetrahydrofolate Reductase	Protein Coding	48	GC01M011785	7.39	https://www.genecards.org/cgi-bin/carddisp.pl?gene=MTHFR
THPO	Thrombopoietin	Protein Coding	44	GC03M184371	7.37	https://www.genecards.org/cgi-bin/carddisp.pl?gene=THPO
ACE	Angiotensin I Converting Enzyme	Protein Coding	51	GC17P063477	7.34	https://www.genecards.org/cgi-bin/carddisp.pl?gene=ACE
IL1RAPL2	Interleukin 1 Receptor Accessory Protein Like 2	Protein Coding	38	GC0XP104566	7.33	https://www.genecards.org/cgi-bin/carddisp.pl?gene=IL1RAPL2
STAT3	Signal Transducer And Activator Of Transcription 3	Protein Coding	54	GC17M042313	7.31	https://www.genecards.org/cgi-bin/carddisp.pl?gene=STAT3
EPO	Erythropoietin	Protein Coding	43	GC07P100720	7.29	https://www.genecards.org/cgi-bin/carddisp.pl?gene=EPO
IL3	Interleukin 3	Protein Coding	45	GC05P132060	7.23	https://www.genecards.org/cgi-bin/carddisp.pl?gene=IL3
PDCD1	Programmed Cell Death 1	Protein Coding	49	GC02M241849	7.19	https://www.genecards.org/cgi-bin/carddisp.pl?gene=PDCD1
FLNA	Filamin A	Protein Coding	50	GC0XM154348	7.18	https://www.genecards.org/cgi-bin/carddisp.pl?gene=FLNA
NKX2-5	NK2 Homeobox 5	Protein Coding	46	GC05M173232	7.18	https://www.genecards.org/cgi-bin/carddisp.pl?gene=NKX2-5
HLA-DQB1	Major Histocompatibility Complex, Class II, DQ Beta 1	Protein Coding	45	GC06M032660	7.18	https://www.genecards.org/cgi-bin/carddisp.pl?gene=HLA-DQB1
C2	Complement C2	Protein Coding	45	GC06P031897	7.18	https://www.genecards.org/cgi-bin/carddisp.pl?gene=C2
CERS3	Ceramide Synthase 3	Protein Coding	40	GC15M102803	7.18	https://www.genecards.org/cgi-bin/carddisp.pl?gene=CERS3
AKT1	AKT Serine/Threonine Kinase 1	Protein Coding	56	GC14M104769	7.05	https://www.genecards.org/cgi-bin/carddisp.pl?gene=AKT1
IL2RB	Interleukin 2 Receptor Subunit Beta	Protein Coding	50	GC22M037125	7.05	https://www.genecards.org/cgi-bin/carddisp.pl?gene=IL2RB
SERAC1	Serine Active Site Containing 1	Protein Coding	37	GC06M158109	7.04	https://www.genecards.org/cgi-bin/carddisp.pl?gene=SERAC1
CR1	Complement C3b/C4b Receptor 1 (Knops Blood Group)	Protein Coding	45	GC01P207496	6.99	https://www.genecards.org/cgi-bin/carddisp.pl?gene=CR1
CAT	Catalase	Protein Coding	51	GC11P034460	6.99	https://www.genecards.org/cgi-bin/carddisp.pl?gene=CAT
FCGR2A	Fc Fragment Of IgG Receptor IIa	Protein Coding	47	GC01P161505	6.98	https://www.genecards.org/cgi-bin/carddisp.pl?gene=FCGR2A
FCGR1A	Fc Fragment Of IgG Receptor Ia	Protein Coding	43	GC01P149754	6.93	https://www.genecards.org/cgi-bin/carddisp.pl?gene=FCGR1A
CYBB	Cytochrome B-245 Beta Chain	Protein Coding	48	GC0XP037780	6.93	https://www.genecards.org/cgi-bin/carddisp.pl?gene=CYBB
SERPINF2	Serpin Family F Member 2	Protein Coding	45	GC17P001742	6.9	https://www.genecards.org/cgi-bin/carddisp.pl?gene=SERPINF2
SRC	SRC Proto-Oncogene, Non-Receptor Tyrosine Kinase	Protein Coding	53	GC20P037344	6.87	https://www.genecards.org/cgi-bin/carddisp.pl?gene=SRC
BGLAP	Bone Gamma-Carboxyglutamate Protein	Protein Coding	41	GC01P156242	6.86	https://www.genecards.org/cgi-bin/carddisp.pl?gene=BGLAP
COG4	Component Of Oligomeric Golgi Complex 4	Protein Coding	41	GC16M070482	6.86	https://www.genecards.org/cgi-bin/carddisp.pl?gene=COG4
MIR150	MicroRNA 150	RNA Gene	22	GC19M049500	6.81	https://www.genecards.org/cgi-bin/carddisp.pl?gene=MIR150
C5AR2	Complement Component 5a Receptor 2	Protein Coding	40	GC19P047333	6.81	https://www.genecards.org/cgi-bin/carddisp.pl?gene=C5AR2
CPB2	Carboxypeptidase B2	Protein Coding	46	GC13M046053	6.8	https://www.genecards.org/cgi-bin/carddisp.pl?gene=CPB2
LTA	Lymphotoxin Alpha	Protein Coding	43	GC06P033395	6.79	https://www.genecards.org/cgi-bin/carddisp.pl?gene=LTA
CXCR3	C-X-C Motif Chemokine Receptor 3	Protein Coding	45	GC0XM071615	6.76	https://www.genecards.org/cgi-bin/carddisp.pl?gene=CXCR3
CTLA4	Cytotoxic T-Lymphocyte Associated Protein 4	Protein Coding	47	GC02P203867	6.76	https://www.genecards.org/cgi-bin/carddisp.pl?gene=CTLA4
CTCF	CCCTC-Binding Factor	Protein Coding	47	GC16P067563	6.75	https://www.genecards.org/cgi-bin/carddisp.pl?gene=CTCF
BMP6	Bone Morphogenetic Protein 6	Protein Coding	45	GC06P007726	6.75	https://www.genecards.org/cgi-bin/carddisp.pl?gene=BMP6
AMH	Anti-Mullerian Hormone	Protein Coding	45	GC19P002251	6.7	https://www.genecards.org/cgi-bin/carddisp.pl?gene=AMH
PLAT	Plasminogen Activator, Tissue Type	Protein Coding	51	GC08M042174	6.7	https://www.genecards.org/cgi-bin/carddisp.pl?gene=PLAT
MMP8	Matrix Metallopeptidase 8	Protein Coding	48	GC11M102617	6.7	https://www.genecards.org/cgi-bin/carddisp.pl?gene=MMP8
TNFRSF1B	TNF Receptor Superfamily Member 1B	Protein Coding	49	GC01P012167	6.66	https://www.genecards.org/cgi-bin/carddisp.pl?gene=TNFRSF1B
CXCR2	C-X-C Motif Chemokine Receptor 2	Protein Coding	50	GC02P218125	6.66	https://www.genecards.org/cgi-bin/carddisp.pl?gene=CXCR2
CD86	CD86 Molecule	Protein Coding	45	GC03P122055	6.64	https://www.genecards.org/cgi-bin/carddisp.pl?gene=CD86
PLA2G7	Phospholipase A2 Group VII	Protein Coding	51	GC06M046704	6.62	https://www.genecards.org/cgi-bin/carddisp.pl?gene=PLA2G7
CP	Ceruloplasmin	Protein Coding	49	GC03M149162	6.55	https://www.genecards.org/cgi-bin/carddisp.pl?gene=CP
PRF1	Perforin 1	Protein Coding	47	GC10M070597	6.54	https://www.genecards.org/cgi-bin/carddisp.pl?gene=PRF1
CCL5	C-C Motif Chemokine Ligand 5	Protein Coding	45	GC17M035871	6.53	https://www.genecards.org/cgi-bin/carddisp.pl?gene=CCL5
ITGB4	Integrin Subunit Beta 4	Protein Coding	50	GC17P075721	6.52	https://www.genecards.org/cgi-bin/carddisp.pl?gene=ITGB4
CYBA	Cytochrome B-245 Alpha Chain	Protein Coding	47	GC16M088643	6.52	https://www.genecards.org/cgi-bin/carddisp.pl?gene=CYBA
G6PC	Glucose-6-Phosphatase Catalytic Subunit	Protein Coding	44	GC17P042900	6.52	https://www.genecards.org/cgi-bin/carddisp.pl?gene=G6PC
C4A	Complement C4A (Rodgers Blood Group)	Protein Coding	44	GC06P033433	6.5	https://www.genecards.org/cgi-bin/carddisp.pl?gene=C4A
ENO2	Enolase 2	Protein Coding	49	GC12P006913	6.46	https://www.genecards.org/cgi-bin/carddisp.pl?gene=ENO2
PTAFR	Platelet Activating Factor Receptor	Protein Coding	44	GC01M028147	6.43	https://www.genecards.org/cgi-bin/carddisp.pl?gene=PTAFR
CCL4	C-C Motif Chemokine Ligand 4	Protein Coding	42	GC17P036103	6.38	https://www.genecards.org/cgi-bin/carddisp.pl?gene=CCL4
TTR	Transthyretin	Protein Coding	51	GC18P031557	6.35	https://www.genecards.org/cgi-bin/carddisp.pl?gene=TTR
RET	Ret Proto-Oncogene	Protein Coding	55	GC10P043081	6.34	https://www.genecards.org/cgi-bin/carddisp.pl?gene=RET
NCF4	Neutrophil Cytosolic Factor 4	Protein Coding	50	GC22P036860	6.34	https://www.genecards.org/cgi-bin/carddisp.pl?gene=NCF4
GDNF	Glial Cell Derived Neurotrophic Factor	Protein Coding	49	GC05M037812	6.34	https://www.genecards.org/cgi-bin/carddisp.pl?gene=GDNF
BLNK	B Cell Linker	Protein Coding	49	GC10M096191	6.34	https://www.genecards.org/cgi-bin/carddisp.pl?gene=BLNK
ECE1	Endothelin Converting Enzyme 1	Protein Coding	48	GC01M021217	6.34	https://www.genecards.org/cgi-bin/carddisp.pl?gene=ECE1
NCF2	Neutrophil Cytosolic Factor 2	Protein Coding	48	GC01M183524	6.34	https://www.genecards.org/cgi-bin/carddisp.pl?gene=NCF2
CD79B	CD79b Molecule	Protein Coding	48	GC17M063928	6.34	https://www.genecards.org/cgi-bin/carddisp.pl?gene=CD79B
SULT2B1	Sulfotransferase Family 2B Member 1	Protein Coding	47	GC19P048552	6.34	https://www.genecards.org/cgi-bin/carddisp.pl?gene=SULT2B1
EDN3	Endothelin 3	Protein Coding	47	GC20P059300	6.34	https://www.genecards.org/cgi-bin/carddisp.pl?gene=EDN3
ATP7A	ATPase Copper Transporting Alpha	Protein Coding	47	GC0XP077924	6.34	https://www.genecards.org/cgi-bin/carddisp.pl?gene=ATP7A
TCF3	Transcription Factor 3	Protein Coding	47	GC19M001609	6.34	https://www.genecards.org/cgi-bin/carddisp.pl?gene=TCF3
CHD7	Chromodomain Helicase DNA Binding Protein 7	Protein Coding	46	GC08P060678	6.34	https://www.genecards.org/cgi-bin/carddisp.pl?gene=CHD7
IGLL1	Immunoglobulin Lambda Like Polypeptide 1	Protein Coding	44	GC22M023573	6.34	https://www.genecards.org/cgi-bin/carddisp.pl?gene=IGLL1
SEMA3C	Semaphorin 3C	Protein Coding	44	GC07M080742	6.34	https://www.genecards.org/cgi-bin/carddisp.pl?gene=SEMA3C
PLEC	Plectin	Protein Coding	43	GC08M143916	6.34	https://www.genecards.org/cgi-bin/carddisp.pl?gene=PLEC
NRTN	Neurturin	Protein Coding	41	GC19P005805	6.34	https://www.genecards.org/cgi-bin/carddisp.pl?gene=NRTN
LRRC8A	Leucine Rich Repeat Containing 8 VRAC Subunit A	Protein Coding	41	GC09P128882	6.34	https://www.genecards.org/cgi-bin/carddisp.pl?gene=LRRC8A
SEMA3D	Semaphorin 3D	Protein Coding	39	GC07M084995	6.34	https://www.genecards.org/cgi-bin/carddisp.pl?gene=SEMA3D
SDR9C7	Short Chain Dehydrogenase/Reductase Family 9C Member 7	Protein Coding	39	GC12M056923	6.34	https://www.genecards.org/cgi-bin/carddisp.pl?gene=SDR9C7
LIPN	Lipase Family Member N	Protein Coding	37	GC10P088760	6.34	https://www.genecards.org/cgi-bin/carddisp.pl?gene=LIPN
MMUT	Methylmalonyl-CoA Mutase	Protein Coding	36	GC06M049430	6.34	https://www.genecards.org/cgi-bin/carddisp.pl?gene=MMUT
SAMD9	Sterile Alpha Motif Domain Containing 9	Protein Coding	36	GC07M093099	6.34	https://www.genecards.org/cgi-bin/carddisp.pl?gene=SAMD9
CYBC1	Cytochrome B-245 Chaperone 1	Protein Coding	27	GC17M082443	6.34	https://www.genecards.org/cgi-bin/carddisp.pl?gene=CYBC1
APOE	Apolipoprotein E	Protein Coding	52	GC19P044906	6.32	https://www.genecards.org/cgi-bin/carddisp.pl?gene=APOE
TGFB1	Transforming Growth Factor Beta 1	Protein Coding	54	GC19M041301	6.3	https://www.genecards.org/cgi-bin/carddisp.pl?gene=TGFB1
CD8A	CD8a Molecule	Protein Coding	48	GC02M086784	6.22	https://www.genecards.org/cgi-bin/carddisp.pl?gene=CD8A
FLG	Filaggrin	Protein Coding	41	GC01M152274	6.22	https://www.genecards.org/cgi-bin/carddisp.pl?gene=FLG
ICOSLG	Inducible T Cell Costimulator Ligand	Protein Coding	40	GC21M044222	6.22	https://www.genecards.org/cgi-bin/carddisp.pl?gene=ICOSLG
EDN1	Endothelin 1	Protein Coding	48	GC06P012290	6.2	https://www.genecards.org/cgi-bin/carddisp.pl?gene=EDN1
SYK	Spleen Associated Tyrosine Kinase	Protein Coding	51	GC09P091113	6.19	https://www.genecards.org/cgi-bin/carddisp.pl?gene=SYK
HBEGF	Heparin Binding EGF Like Growth Factor	Protein Coding	44	GC05M140332	6.18	https://www.genecards.org/cgi-bin/carddisp.pl?gene=HBEGF
PF4	Platelet Factor 4	Protein Coding	43	GC04M073980	6.17	https://www.genecards.org/cgi-bin/carddisp.pl?gene=PF4
TLR6	Toll Like Receptor 6	Protein Coding	45	GC04M038828	6.11	https://www.genecards.org/cgi-bin/carddisp.pl?gene=TLR6
PRTN3	Proteinase 3	Protein Coding	46	GC19P000840	6.09	https://www.genecards.org/cgi-bin/carddisp.pl?gene=PRTN3
FN1	Fibronectin 1	Protein Coding	51	GC02M215360	6.08	https://www.genecards.org/cgi-bin/carddisp.pl?gene=FN1
VDR	Vitamin D Receptor	Protein Coding	53	GC12M047841	6.06	https://www.genecards.org/cgi-bin/carddisp.pl?gene=VDR
CYCS	Cytochrome C, Somatic	Protein Coding	50	GC07M025118	6.06	https://www.genecards.org/cgi-bin/carddisp.pl?gene=CYCS
FABP2	Fatty Acid Binding Protein 2	Protein Coding	44	GC04M119317	6.04	https://www.genecards.org/cgi-bin/carddisp.pl?gene=FABP2
SPP1	Secreted Phosphoprotein 1	Protein Coding	48	GC04P087975	5.99	https://www.genecards.org/cgi-bin/carddisp.pl?gene=SPP1
CST3	Cystatin C	Protein Coding	45	GC20M023608	5.98	https://www.genecards.org/cgi-bin/carddisp.pl?gene=CST3
IL15	Interleukin 15	Protein Coding	42	GC04P141636	5.97	https://www.genecards.org/cgi-bin/carddisp.pl?gene=IL15
MB	Myoglobin	Protein Coding	45	GC22M035606	5.97	https://www.genecards.org/cgi-bin/carddisp.pl?gene=MB
PLAUR	Plasminogen Activator, Urokinase Receptor	Protein Coding	46	GC19M043646	5.95	https://www.genecards.org/cgi-bin/carddisp.pl?gene=PLAUR
IL18R1	Interleukin 18 Receptor 1	Protein Coding	44	GC02P102311	5.95	https://www.genecards.org/cgi-bin/carddisp.pl?gene=IL18R1
CFI	Complement Factor I	Protein Coding	48	GC04M109740	5.94	https://www.genecards.org/cgi-bin/carddisp.pl?gene=CFI
AHSG	Alpha 2-HS Glycoprotein	Protein Coding	45	GC03P186612	5.93	https://www.genecards.org/cgi-bin/carddisp.pl?gene=AHSG
TLR10	Toll Like Receptor 10	Protein Coding	42	GC04M038773	5.92	https://www.genecards.org/cgi-bin/carddisp.pl?gene=TLR10
NPPB	Natriuretic Peptide B	Protein Coding	45	GC01M011858	5.9	https://www.genecards.org/cgi-bin/carddisp.pl?gene=NPPB
NOX1	NADPH Oxidase 1	Protein Coding	43	GC0XM100843	5.86	https://www.genecards.org/cgi-bin/carddisp.pl?gene=NOX1
MMP2	Matrix Metallopeptidase 2	Protein Coding	55	GC16P055390	5.86	https://www.genecards.org/cgi-bin/carddisp.pl?gene=MMP2
GHR	Growth Hormone Receptor	Protein Coding	48	GC05P042429	5.83	https://www.genecards.org/cgi-bin/carddisp.pl?gene=GHR
FGA	Fibrinogen Alpha Chain	Protein Coding	48	GC04M154583	5.79	https://www.genecards.org/cgi-bin/carddisp.pl?gene=FGA
KITLG	KIT Ligand	Protein Coding	45	GC12M088492	5.78	https://www.genecards.org/cgi-bin/carddisp.pl?gene=KITLG
PTX3	Pentraxin 3	Protein Coding	43	GC03P157436	5.76	https://www.genecards.org/cgi-bin/carddisp.pl?gene=PTX3
FASLG	Fas Ligand	Protein Coding	49	GC01P172628	5.74	https://www.genecards.org/cgi-bin/carddisp.pl?gene=FASLG
CSF1	Colony Stimulating Factor 1	Protein Coding	45	GC01P109911	5.73	https://www.genecards.org/cgi-bin/carddisp.pl?gene=CSF1
TLR3	Toll Like Receptor 3	Protein Coding	54	GC04P186059	5.73	https://www.genecards.org/cgi-bin/carddisp.pl?gene=TLR3
STAT5A	Signal Transducer And Activator Of Transcription 5A	Protein Coding	47	GC17P042287	5.68	https://www.genecards.org/cgi-bin/carddisp.pl?gene=STAT5A
S1PR3	Sphingosine-1-Phosphate Receptor 3	Protein Coding	44	GC09P088991	5.68	https://www.genecards.org/cgi-bin/carddisp.pl?gene=S1PR3
DOCK8	Dedicator Of Cytokinesis 8	Protein Coding	44	GC09P000214	5.68	https://www.genecards.org/cgi-bin/carddisp.pl?gene=DOCK8
LCT	Lactase	Protein Coding	44	GC02M135787	5.68	https://www.genecards.org/cgi-bin/carddisp.pl?gene=LCT
NHEJ1	Non-Homologous End Joining Factor 1	Protein Coding	43	GC02M219075	5.68	https://www.genecards.org/cgi-bin/carddisp.pl?gene=NHEJ1
ALG2	ALG2 Alpha-1,3/1,6-Mannosyltransferase	Protein Coding	42	GC09M099216	5.68	https://www.genecards.org/cgi-bin/carddisp.pl?gene=ALG2
H2AC18	H2A Clustered Histone 18	Protein Coding	27	GC01M149914	5.68	https://www.genecards.org/cgi-bin/carddisp.pl?gene=H2AC18
AKR1B1	Aldo-Keto Reductase Family 1 Member B	Protein Coding	49	GC07M134442	5.67	https://www.genecards.org/cgi-bin/carddisp.pl?gene=AKR1B1
TFPI	Tissue Factor Pathway Inhibitor	Protein Coding	46	GC02M187464	5.63	https://www.genecards.org/cgi-bin/carddisp.pl?gene=TFPI
CHKB	Choline Kinase Beta	Protein Coding	47	GC22M050578	5.63	https://www.genecards.org/cgi-bin/carddisp.pl?gene=CHKB
FGF2	Fibroblast Growth Factor 2	Protein Coding	49	GC04P122826	5.6	https://www.genecards.org/cgi-bin/carddisp.pl?gene=FGF2
IL4R	Interleukin 4 Receptor	Protein Coding	49	GC16P027325	5.57	https://www.genecards.org/cgi-bin/carddisp.pl?gene=IL4R
ADM	Adrenomedullin	Protein Coding	45	GC11P010304	5.57	https://www.genecards.org/cgi-bin/carddisp.pl?gene=ADM
PLAU	Plasminogen Activator, Urokinase	Protein Coding	53	GC10P073909	5.54	https://www.genecards.org/cgi-bin/carddisp.pl?gene=PLAU
C5AR1	Complement C5a Receptor 1	Protein Coding	45	GC19P047290	5.53	https://www.genecards.org/cgi-bin/carddisp.pl?gene=C5AR1
IL21	Interleukin 21	Protein Coding	44	GC04M122612	5.51	https://www.genecards.org/cgi-bin/carddisp.pl?gene=IL21
CXCL9	C-X-C Motif Chemokine Ligand 9	Protein Coding	40	GC04M076001	5.49	https://www.genecards.org/cgi-bin/carddisp.pl?gene=CXCL9
C5	Complement C5	Protein Coding	48	GC09M120952	5.48	https://www.genecards.org/cgi-bin/carddisp.pl?gene=C5
IL10RA	Interleukin 10 Receptor Subunit Alpha	Protein Coding	47	GC11P117987	5.47	https://www.genecards.org/cgi-bin/carddisp.pl?gene=IL10RA
IL1A	Interleukin 1 Alpha	Protein Coding	45	GC02M112773	5.42	https://www.genecards.org/cgi-bin/carddisp.pl?gene=IL1A
CARD11	Caspase Recruitment Domain Family Member 11	Protein Coding	48	GC07M002912	5.4	https://www.genecards.org/cgi-bin/carddisp.pl?gene=CARD11
ACTC1	Actin Alpha Cardiac Muscle 1	Protein Coding	43	GC15M034788	5.4	https://www.genecards.org/cgi-bin/carddisp.pl?gene=ACTC1
CXCL5	C-X-C Motif Chemokine Ligand 5	Protein Coding	42	GC04M073995	5.4	https://www.genecards.org/cgi-bin/carddisp.pl?gene=CXCL5
MAPK1	Mitogen-Activated Protein Kinase 1	Protein Coding	52	GC22M021754	5.39	https://www.genecards.org/cgi-bin/carddisp.pl?gene=MAPK1
FGF23	Fibroblast Growth Factor 23	Protein Coding	47	GC12M004368	5.39	https://www.genecards.org/cgi-bin/carddisp.pl?gene=FGF23
AQP1	Aquaporin 1 (Colton Blood Group)	Protein Coding	47	GC07P030911	5.34	https://www.genecards.org/cgi-bin/carddisp.pl?gene=AQP1
HSPD1	Heat Shock Protein Family D (Hsp60) Member 1	Protein Coding	49	GC02M197486	5.34	https://www.genecards.org/cgi-bin/carddisp.pl?gene=HSPD1
NOS3	Nitric Oxide Synthase 3	Protein Coding	52	GC07P150990	5.32	https://www.genecards.org/cgi-bin/carddisp.pl?gene=NOS3
HMOX1	Heme Oxygenase 1	Protein Coding	54	GC22P035380	5.3	https://www.genecards.org/cgi-bin/carddisp.pl?gene=HMOX1
MFHAS1	Malignant Fibrous Histiocytoma Amplified Sequence 1	Protein Coding	36	GC08M008783	5.27	https://www.genecards.org/cgi-bin/carddisp.pl?gene=MFHAS1
KIT	KIT Proto-Oncogene, Receptor Tyrosine Kinase	Protein Coding	54	GC04P054657	5.26	https://www.genecards.org/cgi-bin/carddisp.pl?gene=KIT
DES	Desmin	Protein Coding	49	GC02P219418	5.26	https://www.genecards.org/cgi-bin/carddisp.pl?gene=DES
MYH7	Myosin Heavy Chain 7	Protein Coding	48	GC14M023412	5.26	https://www.genecards.org/cgi-bin/carddisp.pl?gene=MYH7
UGT8	UDP Glycosyltransferase 8	Protein Coding	43	GC04P114598	5.26	https://www.genecards.org/cgi-bin/carddisp.pl?gene=UGT8
PLG	Plasminogen	Protein Coding	49	GC06P160702	5.26	https://www.genecards.org/cgi-bin/carddisp.pl?gene=PLG
CFH	Complement Factor H	Protein Coding	47	GC01P196621	5.26	https://www.genecards.org/cgi-bin/carddisp.pl?gene=CFH
ITGA4	Integrin Subunit Alpha 4	Protein Coding	50	GC02P181456	5.25	https://www.genecards.org/cgi-bin/carddisp.pl?gene=ITGA4
TNNI3	Troponin I3, Cardiac Type	Protein Coding	50	GC19M055151	5.23	https://www.genecards.org/cgi-bin/carddisp.pl?gene=TNNI3
JAK1	Janus Kinase 1	Protein Coding	52	GC01M064833	5.22	https://www.genecards.org/cgi-bin/carddisp.pl?gene=JAK1
APP	Amyloid Beta Precursor Protein	Protein Coding	52	GC21M025880	5.22	https://www.genecards.org/cgi-bin/carddisp.pl?gene=APP
RAP1A	RAP1A, Member Of RAS Oncogene Family	Protein Coding	48	GC01P111542	5.17	https://www.genecards.org/cgi-bin/carddisp.pl?gene=RAP1A
CYP1A2	Cytochrome P450 Family 1 Subfamily A Member 2	Protein Coding	47	GC15P074748	5.14	https://www.genecards.org/cgi-bin/carddisp.pl?gene=CYP1A2
S100A9	S100 Calcium Binding Protein A9	Protein Coding	44	GC01P153357	5.14	https://www.genecards.org/cgi-bin/carddisp.pl?gene=S100A9
HLA-DRB1	Major Histocompatibility Complex, Class II, DR Beta 1	Protein Coding	47	GC06M032578	5.11	https://www.genecards.org/cgi-bin/carddisp.pl?gene=HLA-DRB1
IMPA1	Inositol Monophosphatase 1	Protein Coding	50	GC08M081656	5.08	https://www.genecards.org/cgi-bin/carddisp.pl?gene=IMPA1
GALK1	Galactokinase 1	Protein Coding	49	GC17M075751	5.08	https://www.genecards.org/cgi-bin/carddisp.pl?gene=GALK1
PRNP	Prion Protein	Protein Coding	48	GC20P004686	5.08	https://www.genecards.org/cgi-bin/carddisp.pl?gene=PRNP
PMM2	Phosphomannomutase 2	Protein Coding	48	GC16P008788	5.08	https://www.genecards.org/cgi-bin/carddisp.pl?gene=PMM2
SLC25A13	Solute Carrier Family 25 Member 13	Protein Coding	47	GC07M096120	5.08	https://www.genecards.org/cgi-bin/carddisp.pl?gene=SLC25A13
SOX10	SRY-Box Transcription Factor 10	Protein Coding	47	GC22M045379	5.08	https://www.genecards.org/cgi-bin/carddisp.pl?gene=SOX10
GALE	UDP-Galactose-4-Epimerase	Protein Coding	47	GC01M023795	5.08	https://www.genecards.org/cgi-bin/carddisp.pl?gene=GALE
AIRE	Autoimmune Regulator	Protein Coding	46	GC21P044285	5.08	https://www.genecards.org/cgi-bin/carddisp.pl?gene=AIRE
CRYAA	Crystallin Alpha A	Protein Coding	45	GC21P043169	5.08	https://www.genecards.org/cgi-bin/carddisp.pl?gene=CRYAA
CD34	CD34 Molecule	Protein Coding	45	GC01M207880	5.08	https://www.genecards.org/cgi-bin/carddisp.pl?gene=CD34
FSHB	Follicle Stimulating Hormone Subunit Beta	Protein Coding	45	GC11P030210	5.08	https://www.genecards.org/cgi-bin/carddisp.pl?gene=FSHB
MAN2B1	Mannosidase Alpha Class 2B Member 1	Protein Coding	45	GC19M012663	5.08	https://www.genecards.org/cgi-bin/carddisp.pl?gene=MAN2B1
AQP4	Aquaporin 4	Protein Coding	45	GC18M026852	5.08	https://www.genecards.org/cgi-bin/carddisp.pl?gene=AQP4
HLCS	Holocarboxylase Synthetase	Protein Coding	44	GC21M036750	5.08	https://www.genecards.org/cgi-bin/carddisp.pl?gene=HLCS
GALM	Galactose Mutarotase	Protein Coding	44	GC02P038632	5.08	https://www.genecards.org/cgi-bin/carddisp.pl?gene=GALM
AGA	Aspartylglucosaminidase	Protein Coding	44	GC04M177430	5.08	https://www.genecards.org/cgi-bin/carddisp.pl?gene=AGA
UGP2	UDP-Glucose Pyrophosphorylase 2	Protein Coding	44	GC02P063840	5.08	https://www.genecards.org/cgi-bin/carddisp.pl?gene=UGP2
NDUFA5	NADH:Ubiquinone Oxidoreductase Subunit A5	Protein Coding	43	GC07M123536	5.08	https://www.genecards.org/cgi-bin/carddisp.pl?gene=NDUFA5
MMACHC	Metabolism Of Cobalamin Associated C	Protein Coding	43	GC01P045500	5.08	https://www.genecards.org/cgi-bin/carddisp.pl?gene=MMACHC
GFI1	Growth Factor Independent 1 Transcriptional Repressor	Protein Coding	43	GC01M092474	5.08	https://www.genecards.org/cgi-bin/carddisp.pl?gene=GFI1
SUCLG2	Succinate-CoA Ligase GDP-Forming Subunit Beta	Protein Coding	41	GC03M067358	5.08	https://www.genecards.org/cgi-bin/carddisp.pl?gene=SUCLG2
VPS33A	VPS33A Core Subunit Of CORVET And HOPS Complexes	Protein Coding	41	GC12M122229	5.08	https://www.genecards.org/cgi-bin/carddisp.pl?gene=VPS33A
GDF9	Growth Differentiation Factor 9	Protein Coding	40	GC05M132861	5.08	https://www.genecards.org/cgi-bin/carddisp.pl?gene=GDF9
IVL	Involucrin	Protein Coding	39	GC01P152881	5.08	https://www.genecards.org/cgi-bin/carddisp.pl?gene=IVL
ACR	Acrosin	Protein Coding	39	GC22P050738	5.08	https://www.genecards.org/cgi-bin/carddisp.pl?gene=ACR
CBLIF	Cobalamin Binding Intrinsic Factor	Protein Coding	36	GC11M059829	5.08	https://www.genecards.org/cgi-bin/carddisp.pl?gene=CBLIF
LORICRIN	Loricrin Cornified Envelope Precursor Protein	Protein Coding	28	GC01P153262	5.08	https://www.genecards.org/cgi-bin/carddisp.pl?gene=LORICRIN
HOTAIR	HOX Transcript Antisense RNA	RNA Gene	25	GC12M053962	5.08	https://www.genecards.org/cgi-bin/carddisp.pl?gene=HOTAIR
APELA	Apelin Receptor Early Endogenous Ligand	Protein Coding	18	GC04P164877	5.08	https://www.genecards.org/cgi-bin/carddisp.pl?gene=APELA
HSCR5	Hirschsprung Disease, Susceptibility To, 5	Genetic Locus	4	GC09U901822	5.08	https://www.genecards.org/cgi-bin/carddisp.pl?gene=HSCR5
HSCR8	Hirschsprung Disease Modifier 2	Genetic Locus	3	GC16U902622	5.08	https://www.genecards.org/cgi-bin/carddisp.pl?gene=HSCR8
HSCR6	Hirschsprung Disease, Short-Segment, 2	Genetic Locus	2	GC03U902172	5.08	https://www.genecards.org/cgi-bin/carddisp.pl?gene=HSCR6
HSCR7	Hirschsprung Disease, Short-Segment, 3	Genetic Locus	2	GC19U901848	5.08	https://www.genecards.org/cgi-bin/carddisp.pl?gene=HSCR7
HSCR9	Hirschsprung Disease, Susceptibility To, 9	Genetic Locus	2	GC04U901022	5.08	https://www.genecards.org/cgi-bin/carddisp.pl?gene=HSCR9
ARCI7	Ichthyosis, Congenital, Autosomal Recessive 7	Genetic Locus	2	GC12U901664	5.08	https://www.genecards.org/cgi-bin/carddisp.pl?gene=ARCI7
MAPK3	Mitogen-Activated Protein Kinase 3	Protein Coding	51	GC16M030117	5.06	https://www.genecards.org/cgi-bin/carddisp.pl?gene=MAPK3
DEFB4A	Defensin Beta 4A	Protein Coding	38	GC08P007895	5.06	https://www.genecards.org/cgi-bin/carddisp.pl?gene=DEFB4A
GZMB	Granzyme B	Protein Coding	47	GC14M024630	5.03	https://www.genecards.org/cgi-bin/carddisp.pl?gene=GZMB
TPO	Thyroid Peroxidase	Protein Coding	49	GC02P001374	5.03	https://www.genecards.org/cgi-bin/carddisp.pl?gene=TPO
PPIG	Peptidylprolyl Isomerase G	Protein Coding	43	GC02P169584	4.99	https://www.genecards.org/cgi-bin/carddisp.pl?gene=PPIG
WARS1	Tryptophanyl-TRNA Synthetase 1	Protein Coding	39	GC14M100334	4.99	https://www.genecards.org/cgi-bin/carddisp.pl?gene=WARS1
JUN	Jun Proto-Oncogene, AP-1 Transcription Factor Subunit	Protein Coding	51	GC01M058780	4.98	https://www.genecards.org/cgi-bin/carddisp.pl?gene=JUN
PON1	Paraoxonase 1	Protein Coding	47	GC07M095297	4.94	https://www.genecards.org/cgi-bin/carddisp.pl?gene=PON1
S100A12	S100 Calcium Binding Protein A12	Protein Coding	41	GC01M153346	4.9	https://www.genecards.org/cgi-bin/carddisp.pl?gene=S100A12
PTGS2	Prostaglandin-Endoperoxide Synthase 2	Protein Coding	50	GC01M186640	4.89	https://www.genecards.org/cgi-bin/carddisp.pl?gene=PTGS2
HABP2	Hyaluronan Binding Protein 2	Protein Coding	44	GC10P113550	4.86	https://www.genecards.org/cgi-bin/carddisp.pl?gene=HABP2
DPP4	Dipeptidyl Peptidase 4	Protein Coding	51	GC02M161992	4.81	https://www.genecards.org/cgi-bin/carddisp.pl?gene=DPP4
FCGR3A	Fc Fragment Of IgG Receptor IIIa	Protein Coding	46	GC01M161541	4.81	https://www.genecards.org/cgi-bin/carddisp.pl?gene=FCGR3A
VIP	Vasoactive Intestinal Peptide	Protein Coding	46	GC06P152750	4.79	https://www.genecards.org/cgi-bin/carddisp.pl?gene=VIP
F9	Coagulation Factor IX	Protein Coding	47	GC0XP139530	4.74	https://www.genecards.org/cgi-bin/carddisp.pl?gene=F9
FPR1	Formyl Peptide Receptor 1	Protein Coding	49	GC19M051745	4.71	https://www.genecards.org/cgi-bin/carddisp.pl?gene=FPR1
NEU1	Neuraminidase 1	Protein Coding	45	GC06M031857	4.69	https://www.genecards.org/cgi-bin/carddisp.pl?gene=NEU1
IGHE	Immunoglobulin Heavy Constant Epsilon	Protein Coding	28	GC14M105826	4.66	https://www.genecards.org/cgi-bin/carddisp.pl?gene=IGHE
IL22	Interleukin 22	Protein Coding	43	GC12M068248	4.66	https://www.genecards.org/cgi-bin/carddisp.pl?gene=IL22
NOS1	Nitric Oxide Synthase 1	Protein Coding	50	GC12M117208	4.65	https://www.genecards.org/cgi-bin/carddisp.pl?gene=NOS1
KRT14	Keratin 14	Protein Coding	49	GC17M041582	4.58	https://www.genecards.org/cgi-bin/carddisp.pl?gene=KRT14
TYMP	Thymidine Phosphorylase	Protein Coding	48	GC22M050525	4.58	https://www.genecards.org/cgi-bin/carddisp.pl?gene=TYMP
MAPK14	Mitogen-Activated Protein Kinase 14	Protein Coding	53	GC06P046047	4.56	https://www.genecards.org/cgi-bin/carddisp.pl?gene=MAPK14
ADRB2	Adrenoceptor Beta 2	Protein Coding	50	GC05P148825	4.55	https://www.genecards.org/cgi-bin/carddisp.pl?gene=ADRB2
TLR8	Toll Like Receptor 8	Protein Coding	49	GC0XP012924	4.55	https://www.genecards.org/cgi-bin/carddisp.pl?gene=TLR8
H19	H19 Imprinted Maternally Expressed Transcript	RNA Gene	28	GC11M001995	4.52	https://www.genecards.org/cgi-bin/carddisp.pl?gene=H19
GRN	Granulin Precursor	Protein Coding	48	GC17P044345	4.52	https://www.genecards.org/cgi-bin/carddisp.pl?gene=GRN
F2R	Coagulation Factor II Thrombin Receptor	Protein Coding	48	GC05P076716	4.51	https://www.genecards.org/cgi-bin/carddisp.pl?gene=F2R
NT5E	5'-Nucleotidase Ecto	Protein Coding	52	GC06P085449	4.49	https://www.genecards.org/cgi-bin/carddisp.pl?gene=NT5E
MSN	Moesin	Protein Coding	48	GC0XP065588	4.49	https://www.genecards.org/cgi-bin/carddisp.pl?gene=MSN
MIR146A	MicroRNA 146a	RNA Gene	24	GC05P160485	4.48	https://www.genecards.org/cgi-bin/carddisp.pl?gene=MIR146A
ITGAL	Integrin Subunit Alpha L	Protein Coding	47	GC16P030472	4.46	https://www.genecards.org/cgi-bin/carddisp.pl?gene=ITGAL
HBG2	Hemoglobin Subunit Gamma 2	Protein Coding	43	GC11M005349	4.44	https://www.genecards.org/cgi-bin/carddisp.pl?gene=HBG2
MIR483	MicroRNA 483	RNA Gene	19	GC11M002178	4.41	https://www.genecards.org/cgi-bin/carddisp.pl?gene=MIR483
TPMT	Thiopurine S-Methyltransferase	Protein Coding	49	GC06M018128	4.41	https://www.genecards.org/cgi-bin/carddisp.pl?gene=TPMT
KDR	Kinase Insert Domain Receptor	Protein Coding	55	GC04M055078	4.4	https://www.genecards.org/cgi-bin/carddisp.pl?gene=KDR
CCND1	Cyclin D1	Protein Coding	53	GC11P069641	4.4	https://www.genecards.org/cgi-bin/carddisp.pl?gene=CCND1
ZAP70	Zeta Chain Of T Cell Receptor Associated Protein Kinase 70	Protein Coding	53	GC02P097696	4.4	https://www.genecards.org/cgi-bin/carddisp.pl?gene=ZAP70
CDKN2A	Cyclin Dependent Kinase Inhibitor 2A	Protein Coding	52	GC09M021967	4.4	https://www.genecards.org/cgi-bin/carddisp.pl?gene=CDKN2A
CD3D	CD3d Molecule	Protein Coding	49	GC11M118338	4.4	https://www.genecards.org/cgi-bin/carddisp.pl?gene=CD3D
AK1	Adenylate Kinase 1	Protein Coding	49	GC09M127866	4.4	https://www.genecards.org/cgi-bin/carddisp.pl?gene=AK1
DMD	Dystrophin	Protein Coding	48	GC0XM031047	4.4	https://www.genecards.org/cgi-bin/carddisp.pl?gene=DMD
EPHX1	Epoxide Hydrolase 1	Protein Coding	48	GC01P225810	4.4	https://www.genecards.org/cgi-bin/carddisp.pl?gene=EPHX1
CCR3	C-C Motif Chemokine Receptor 3	Protein Coding	48	GC03P046227	4.4	https://www.genecards.org/cgi-bin/carddisp.pl?gene=CCR3
CKB	Creatine Kinase B	Protein Coding	47	GC14M103519	4.4	https://www.genecards.org/cgi-bin/carddisp.pl?gene=CKB
TNFSF13B	TNF Superfamily Member 13b	Protein Coding	47	GC13P108251	4.4	https://www.genecards.org/cgi-bin/carddisp.pl?gene=TNFSF13B
HLA-C	Major Histocompatibility Complex, Class I, C	Protein Coding	45	GC06M031272	4.4	https://www.genecards.org/cgi-bin/carddisp.pl?gene=HLA-C
DSG1	Desmoglein 1	Protein Coding	45	GC18P031318	4.4	https://www.genecards.org/cgi-bin/carddisp.pl?gene=DSG1
KRT6A	Keratin 6A	Protein Coding	45	GC12M052488	4.4	https://www.genecards.org/cgi-bin/carddisp.pl?gene=KRT6A
KRT16	Keratin 16	Protein Coding	45	GC17M041609	4.4	https://www.genecards.org/cgi-bin/carddisp.pl?gene=KRT16
KLK6	Kallikrein Related Peptidase 6	Protein Coding	44	GC19M050958	4.4	https://www.genecards.org/cgi-bin/carddisp.pl?gene=KLK6
CORO1A	Coronin 1A	Protein Coding	44	GC16P030194	4.4	https://www.genecards.org/cgi-bin/carddisp.pl?gene=CORO1A
TGM3	Transglutaminase 3	Protein Coding	43	GC20P002276	4.4	https://www.genecards.org/cgi-bin/carddisp.pl?gene=TGM3
KLK5	Kallikrein Related Peptidase 5	Protein Coding	43	GC19M050943	4.4	https://www.genecards.org/cgi-bin/carddisp.pl?gene=KLK5
AK3	Adenylate Kinase 3	Protein Coding	43	GC09M004703	4.4	https://www.genecards.org/cgi-bin/carddisp.pl?gene=AK3
AK5	Adenylate Kinase 5	Protein Coding	43	GC01P077281	4.4	https://www.genecards.org/cgi-bin/carddisp.pl?gene=AK5
KRT2	Keratin 2	Protein Coding	42	GC12M052647	4.4	https://www.genecards.org/cgi-bin/carddisp.pl?gene=KRT2
KRT6B	Keratin 6B	Protein Coding	42	GC12M052446	4.4	https://www.genecards.org/cgi-bin/carddisp.pl?gene=KRT6B
PLEK	Pleckstrin	Protein Coding	41	GC02P068365	4.4	https://www.genecards.org/cgi-bin/carddisp.pl?gene=PLEK
KLK7	Kallikrein Related Peptidase 7	Protein Coding	41	GC19M050977	4.4	https://www.genecards.org/cgi-bin/carddisp.pl?gene=KLK7
CDSN	Corneodesmosin	Protein Coding	41	GC06M031115	4.4	https://www.genecards.org/cgi-bin/carddisp.pl?gene=CDSN
AK4	Adenylate Kinase 4	Protein Coding	41	GC01P065147	4.4	https://www.genecards.org/cgi-bin/carddisp.pl?gene=AK4
AK8	Adenylate Kinase 8	Protein Coding	40	GC09M132725	4.4	https://www.genecards.org/cgi-bin/carddisp.pl?gene=AK8
KLK14	Kallikrein Related Peptidase 14	Protein Coding	39	GC19M051077	4.4	https://www.genecards.org/cgi-bin/carddisp.pl?gene=KLK14
TCHH	Trichohyalin	Protein Coding	35	GC01M152106	4.4	https://www.genecards.org/cgi-bin/carddisp.pl?gene=TCHH
AK9	Adenylate Kinase 9	Protein Coding	35	GC06M109492	4.4	https://www.genecards.org/cgi-bin/carddisp.pl?gene=AK9
PSORS1C1	Psoriasis Susceptibility 1 Candidate 1	Protein Coding	29	GC06P031114	4.4	https://www.genecards.org/cgi-bin/carddisp.pl?gene=PSORS1C1
MAP2K3	Mitogen-Activated Protein Kinase Kinase 3	Protein Coding	51	GC17P026156	4.38	https://www.genecards.org/cgi-bin/carddisp.pl?gene=MAP2K3
PDGFRB	Platelet Derived Growth Factor Receptor Beta	Protein Coding	56	GC05M150113	4.37	https://www.genecards.org/cgi-bin/carddisp.pl?gene=PDGFRB
TLR7	Toll Like Receptor 7	Protein Coding	48	GC0XP012867	4.37	https://www.genecards.org/cgi-bin/carddisp.pl?gene=TLR7
IGF2R	Insulin Like Growth Factor 2 Receptor	Protein Coding	47	GC06P159969	4.37	https://www.genecards.org/cgi-bin/carddisp.pl?gene=IGF2R
HSPB1	Heat Shock Protein Family B (Small) Member 1	Protein Coding	52	GC07P076302	4.35	https://www.genecards.org/cgi-bin/carddisp.pl?gene=HSPB1
CCL20	C-C Motif Chemokine Ligand 20	Protein Coding	45	GC02P227813	4.35	https://www.genecards.org/cgi-bin/carddisp.pl?gene=CCL20
ACP1	Acid Phosphatase 1	Protein Coding	45	GC02P000254	4.35	https://www.genecards.org/cgi-bin/carddisp.pl?gene=ACP1
STAT1	Signal Transducer And Activator Of Transcription 1	Protein Coding	55	GC02M190964	4.33	https://www.genecards.org/cgi-bin/carddisp.pl?gene=STAT1
GFAP	Glial Fibrillary Acidic Protein	Protein Coding	49	GC17M044905	4.33	https://www.genecards.org/cgi-bin/carddisp.pl?gene=GFAP
TJP1	Tight Junction Protein 1	Protein Coding	45	GC15M029699	4.33	https://www.genecards.org/cgi-bin/carddisp.pl?gene=TJP1
ACTA1	Actin Alpha 1, Skeletal Muscle	Protein Coding	48	GC01M229431	4.32	https://www.genecards.org/cgi-bin/carddisp.pl?gene=ACTA1
AOC1	Amine Oxidase Copper Containing 1	Protein Coding	41	GC07P150824	4.32	https://www.genecards.org/cgi-bin/carddisp.pl?gene=AOC1
MIR125A	MicroRNA 125a	RNA Gene	21	GC19P051723	4.32	https://www.genecards.org/cgi-bin/carddisp.pl?gene=MIR125A
LYN	LYN Proto-Oncogene, Src Family Tyrosine Kinase	Protein Coding	51	GC08P055879	4.32	https://www.genecards.org/cgi-bin/carddisp.pl?gene=LYN
FYN	FYN Proto-Oncogene, Src Family Tyrosine Kinase	Protein Coding	50	GC06M111660	4.32	https://www.genecards.org/cgi-bin/carddisp.pl?gene=FYN
SERPINB2	Serpin Family B Member 2	Protein Coding	45	GC18P063871	4.3	https://www.genecards.org/cgi-bin/carddisp.pl?gene=SERPINB2
HMOX2	Heme Oxygenase 2	Protein Coding	49	GC16P004474	4.29	https://www.genecards.org/cgi-bin/carddisp.pl?gene=HMOX2
SERPINF1	Serpin Family F Member 1	Protein Coding	46	GC17P001761	4.29	https://www.genecards.org/cgi-bin/carddisp.pl?gene=SERPINF1
BCL2	BCL2 Apoptosis Regulator	Protein Coding	53	GC18M063123	4.28	https://www.genecards.org/cgi-bin/carddisp.pl?gene=BCL2
XIAP	X-Linked Inhibitor Of Apoptosis	Protein Coding	51	GC0XP123859	4.28	https://www.genecards.org/cgi-bin/carddisp.pl?gene=XIAP
PLCG2	Phospholipase C Gamma 2	Protein Coding	52	GC16P081773	4.26	https://www.genecards.org/cgi-bin/carddisp.pl?gene=PLCG2
SMAD4	SMAD Family Member 4	Protein Coding	52	GC18P051028	4.26	https://www.genecards.org/cgi-bin/carddisp.pl?gene=SMAD4
AGTR1	Angiotensin II Receptor Type 1	Protein Coding	51	GC03P148697	4.25	https://www.genecards.org/cgi-bin/carddisp.pl?gene=AGTR1
ABCC2	ATP Binding Cassette Subfamily C Member 2	Protein Coding	49	GC10P099782	4.25	https://www.genecards.org/cgi-bin/carddisp.pl?gene=ABCC2
BDNF	Brain Derived Neurotrophic Factor	Protein Coding	48	GC11M027654	4.25	https://www.genecards.org/cgi-bin/carddisp.pl?gene=BDNF
NPY	Neuropeptide Y	Protein Coding	47	GC07P024290	4.25	https://www.genecards.org/cgi-bin/carddisp.pl?gene=NPY
CIITA	Class II Major Histocompatibility Complex Transactivator	Protein Coding	46	GC16P010879	4.25	https://www.genecards.org/cgi-bin/carddisp.pl?gene=CIITA
DEFA1	Defensin Alpha 1	Protein Coding	40	GC08M006977	4.25	https://www.genecards.org/cgi-bin/carddisp.pl?gene=DEFA1
IRGM	Immunity Related GTPase M	Protein Coding	38	GC05P150846	4.25	https://www.genecards.org/cgi-bin/carddisp.pl?gene=IRGM
F10	Coagulation Factor X	Protein Coding	49	GC13P113122	4.25	https://www.genecards.org/cgi-bin/carddisp.pl?gene=F10
ACOD1	Aconitate Decarboxylase 1	Protein Coding	27	GC13P076949	4.22	https://www.genecards.org/cgi-bin/carddisp.pl?gene=ACOD1
CCR5	C-C Motif Chemokine Receptor 5 (Gene/Pseudogene)	Protein Coding	48	GC03P046384	4.21	https://www.genecards.org/cgi-bin/carddisp.pl?gene=CCR5
SLC6A8	Solute Carrier Family 6 Member 8	Protein Coding	46	GC0XP153688	4.21	https://www.genecards.org/cgi-bin/carddisp.pl?gene=SLC6A8
PNPLA2	Patatin Like Phospholipase Domain Containing 2	Protein Coding	45	GC11P000884	4.21	https://www.genecards.org/cgi-bin/carddisp.pl?gene=PNPLA2
TNFRSF18	TNF Receptor Superfamily Member 18	Protein Coding	44	GC01M001203	4.21	https://www.genecards.org/cgi-bin/carddisp.pl?gene=TNFRSF18
SPN	Sialophorin	Protein Coding	41	GC16P029662	4.21	https://www.genecards.org/cgi-bin/carddisp.pl?gene=SPN
CD24	CD24 Molecule	Protein Coding	32	GC06M106969	4.21	https://www.genecards.org/cgi-bin/carddisp.pl?gene=CD24
EGF	Epidermal Growth Factor	Protein Coding	52	GC04P109912	4.18	https://www.genecards.org/cgi-bin/carddisp.pl?gene=EGF
EGLN1	Egl-9 Family Hypoxia Inducible Factor 1	Protein Coding	52	GC01M231363	4.17	https://www.genecards.org/cgi-bin/carddisp.pl?gene=EGLN1
TSLP	Thymic Stromal Lymphopoietin	Protein Coding	40	GC05P111070	4.17	https://www.genecards.org/cgi-bin/carddisp.pl?gene=TSLP
MIR9-1	MicroRNA 9-1	RNA Gene	21	GC01M156420	4.17	https://www.genecards.org/cgi-bin/carddisp.pl?gene=MIR9-1
MIR31	MicroRNA 31	RNA Gene	20	GC09M021513	4.17	https://www.genecards.org/cgi-bin/carddisp.pl?gene=MIR31
IL1R2	Interleukin 1 Receptor Type 2	Protein Coding	47	GC02P101991	4.16	https://www.genecards.org/cgi-bin/carddisp.pl?gene=IL1R2
ATG16L1	Autophagy Related 16 Like 1	Protein Coding	45	GC02P233215	4.15	https://www.genecards.org/cgi-bin/carddisp.pl?gene=ATG16L1
CD163	CD163 Molecule	Protein Coding	44	GC12M007471	4.14	https://www.genecards.org/cgi-bin/carddisp.pl?gene=CD163
CFB	Complement Factor B	Protein Coding	47	GC06P031945	4.12	https://www.genecards.org/cgi-bin/carddisp.pl?gene=CFB
OCLN	Occludin	Protein Coding	46	GC05P069492	4.12	https://www.genecards.org/cgi-bin/carddisp.pl?gene=OCLN
AGER	Advanced Glycosylation End-Product Specific Receptor	Protein Coding	45	GC06M032180	4.08	https://www.genecards.org/cgi-bin/carddisp.pl?gene=AGER
IRAK1	Interleukin 1 Receptor Associated Kinase 1	Protein Coding	51	GC0XM154010	4.07	https://www.genecards.org/cgi-bin/carddisp.pl?gene=IRAK1
PADI4	Peptidyl Arginine Deiminase 4	Protein Coding	45	GC01P017308	4.06	https://www.genecards.org/cgi-bin/carddisp.pl?gene=PADI4
TRAF6	TNF Receptor Associated Factor 6	Protein Coding	48	GC11M036467	4.05	https://www.genecards.org/cgi-bin/carddisp.pl?gene=TRAF6
ESM1	Endothelial Cell Specific Molecule 1	Protein Coding	40	GC05M054977	4.05	https://www.genecards.org/cgi-bin/carddisp.pl?gene=ESM1
RELA	RELA Proto-Oncogene, NF-KB Subunit	Protein Coding	51	GC11M065653	4.05	https://www.genecards.org/cgi-bin/carddisp.pl?gene=RELA
RAC1	Rac Family Small GTPase 1	Protein Coding	51	GC07P006380	4.05	https://www.genecards.org/cgi-bin/carddisp.pl?gene=RAC1
MIR122	MicroRNA 122	RNA Gene	21	GC18P058451	4.01	https://www.genecards.org/cgi-bin/carddisp.pl?gene=MIR122
CLU	Clusterin	Protein Coding	48	GC08M027596	3.99	https://www.genecards.org/cgi-bin/carddisp.pl?gene=CLU
TTC7A	Tetratricopeptide Repeat Domain 7A	Protein Coding	39	GC02P046906	3.99	https://www.genecards.org/cgi-bin/carddisp.pl?gene=TTC7A
RETN	Resistin	Protein Coding	45	GC19P007669	3.99	https://www.genecards.org/cgi-bin/carddisp.pl?gene=RETN
KRAS	KRAS Proto-Oncogene, GTPase	Protein Coding	52	GC12M025204	3.98	https://www.genecards.org/cgi-bin/carddisp.pl?gene=KRAS
PI3	Peptidase Inhibitor 3	Protein Coding	41	GC20P045174	3.96	https://www.genecards.org/cgi-bin/carddisp.pl?gene=PI3
TNFRSF1A	TNF Receptor Superfamily Member 1A	Protein Coding	51	GC12M006328	3.96	https://www.genecards.org/cgi-bin/carddisp.pl?gene=TNFRSF1A
IFNGR1	Interferon Gamma Receptor 1	Protein Coding	51	GC06M137197	3.91	https://www.genecards.org/cgi-bin/carddisp.pl?gene=IFNGR1
VCL	Vinculin	Protein Coding	49	GC10P073995	3.91	https://www.genecards.org/cgi-bin/carddisp.pl?gene=VCL
CD28	CD28 Molecule	Protein Coding	48	GC02P203706	3.91	https://www.genecards.org/cgi-bin/carddisp.pl?gene=CD28
PECAM1	Platelet And Endothelial Cell Adhesion Molecule 1	Protein Coding	41	GC17M064319	3.91	https://www.genecards.org/cgi-bin/carddisp.pl?gene=PECAM1
IGF1	Insulin Like Growth Factor 1	Protein Coding	50	GC12M102395	3.91	https://www.genecards.org/cgi-bin/carddisp.pl?gene=IGF1
AVP	Arginine Vasopressin	Protein Coding	47	GC20M003082	3.86	https://www.genecards.org/cgi-bin/carddisp.pl?gene=AVP
F7	Coagulation Factor VII	Protein Coding	48	GC13P113105	3.85	https://www.genecards.org/cgi-bin/carddisp.pl?gene=F7
EDNRA	Endothelin Receptor Type A	Protein Coding	50	GC04P147480	3.85	https://www.genecards.org/cgi-bin/carddisp.pl?gene=EDNRA
TAZ	Tafazzin	Protein Coding	45	GC0XP154411	3.85	https://www.genecards.org/cgi-bin/carddisp.pl?gene=TAZ
IL9	Interleukin 9	Protein Coding	45	GC05M135891	3.85	https://www.genecards.org/cgi-bin/carddisp.pl?gene=IL9
HAX1	HCLS1 Associated Protein X-1	Protein Coding	43	GC01P154273	3.85	https://www.genecards.org/cgi-bin/carddisp.pl?gene=HAX1
F2RL2	Coagulation Factor II Thrombin Receptor Like 2	Protein Coding	42	GC05M076615	3.85	https://www.genecards.org/cgi-bin/carddisp.pl?gene=F2RL2
SLC11A1	Solute Carrier Family 11 Member 1	Protein Coding	48	GC02P218382	3.83	https://www.genecards.org/cgi-bin/carddisp.pl?gene=SLC11A1
HSPA4	Heat Shock Protein Family A (Hsp70) Member 4	Protein Coding	43	GC05P133051	3.83	https://www.genecards.org/cgi-bin/carddisp.pl?gene=HSPA4
IL27	Interleukin 27	Protein Coding	40	GC16M028511	3.81	https://www.genecards.org/cgi-bin/carddisp.pl?gene=IL27
MIR223	MicroRNA 223	RNA Gene	22	GC0XP066018	3.8	https://www.genecards.org/cgi-bin/carddisp.pl?gene=MIR223
ANXA5	Annexin A5	Protein Coding	48	GC04M121667	3.79	https://www.genecards.org/cgi-bin/carddisp.pl?gene=ANXA5
PRKDC	Protein Kinase, DNA-Activated, Catalytic Subunit	Protein Coding	51	GC08M047773	3.78	https://www.genecards.org/cgi-bin/carddisp.pl?gene=PRKDC
STAT5B	Signal Transducer And Activator Of Transcription 5B	Protein Coding	50	GC17M042199	3.78	https://www.genecards.org/cgi-bin/carddisp.pl?gene=STAT5B
CYP2D6	Cytochrome P450 Family 2 Subfamily D Member 6	Protein Coding	50	GC22M044576	3.78	https://www.genecards.org/cgi-bin/carddisp.pl?gene=CYP2D6
GBA	Glucosylceramidase Beta	Protein Coding	49	GC01M155234	3.78	https://www.genecards.org/cgi-bin/carddisp.pl?gene=GBA
HSPG2	Heparan Sulfate Proteoglycan 2	Protein Coding	48	GC01M021822	3.78	https://www.genecards.org/cgi-bin/carddisp.pl?gene=HSPG2
PTPN22	Protein Tyrosine Phosphatase Non-Receptor Type 22	Protein Coding	48	GC01M113813	3.78	https://www.genecards.org/cgi-bin/carddisp.pl?gene=PTPN22
ENTPD1	Ectonucleoside Triphosphate Diphosphohydrolase 1	Protein Coding	48	GC10P095711	3.78	https://www.genecards.org/cgi-bin/carddisp.pl?gene=ENTPD1
KRT5	Keratin 5	Protein Coding	48	GC12M052514	3.78	https://www.genecards.org/cgi-bin/carddisp.pl?gene=KRT5
SH2D1A	SH2 Domain Containing 1A	Protein Coding	47	GC0XP124227	3.78	https://www.genecards.org/cgi-bin/carddisp.pl?gene=SH2D1A
NCAM1	Neural Cell Adhesion Molecule 1	Protein Coding	47	GC11P112961	3.78	https://www.genecards.org/cgi-bin/carddisp.pl?gene=NCAM1
SERPINA3	Serpin Family A Member 3	Protein Coding	45	GC14P094612	3.78	https://www.genecards.org/cgi-bin/carddisp.pl?gene=SERPINA3
SFTPC	Surfactant Protein C	Protein Coding	44	GC08P022156	3.78	https://www.genecards.org/cgi-bin/carddisp.pl?gene=SFTPC
ADCYAP1	Adenylate Cyclase Activating Polypeptide 1	Protein Coding	42	GC18P000895	3.78	https://www.genecards.org/cgi-bin/carddisp.pl?gene=ADCYAP1
C4B	Complement C4B (Chido Blood Group)	Protein Coding	42	GC06P032014	3.78	https://www.genecards.org/cgi-bin/carddisp.pl?gene=C4B
CCL17	C-C Motif Chemokine Ligand 17	Protein Coding	40	GC16P057399	3.78	https://www.genecards.org/cgi-bin/carddisp.pl?gene=CCL17
SIGLEC5	Sialic Acid Binding Ig Like Lectin 5	Protein Coding	39	GC19M051611	3.78	https://www.genecards.org/cgi-bin/carddisp.pl?gene=SIGLEC5
CCL22	C-C Motif Chemokine Ligand 22	Protein Coding	39	GC16P057359	3.78	https://www.genecards.org/cgi-bin/carddisp.pl?gene=CCL22
HIF1A	Hypoxia Inducible Factor 1 Subunit Alpha	Protein Coding	49	GC14P061695	3.72	https://www.genecards.org/cgi-bin/carddisp.pl?gene=HIF1A
POMC	Proopiomelanocortin	Protein Coding	50	GC02M025160	3.72	https://www.genecards.org/cgi-bin/carddisp.pl?gene=POMC
LEP	Leptin	Protein Coding	49	GC07P128241	3.71	https://www.genecards.org/cgi-bin/carddisp.pl?gene=LEP
IL12B	Interleukin 12B	Protein Coding	45	GC05M159314	3.69	https://www.genecards.org/cgi-bin/carddisp.pl?gene=IL12B
SERPINA1	Serpin Family A Member 1	Protein Coding	51	GC14M094376	3.69	https://www.genecards.org/cgi-bin/carddisp.pl?gene=SERPINA1
PDGFRA	Platelet Derived Growth Factor Receptor Alpha	Protein Coding	56	GC04P054229	3.59	https://www.genecards.org/cgi-bin/carddisp.pl?gene=PDGFRA
CTSD	Cathepsin D	Protein Coding	54	GC11M001752	3.59	https://www.genecards.org/cgi-bin/carddisp.pl?gene=CTSD
ITK	IL2 Inducible T Cell Kinase	Protein Coding	53	GC05P157158	3.59	https://www.genecards.org/cgi-bin/carddisp.pl?gene=ITK
BCR	BCR Activator Of RhoGEF And GTPase	Protein Coding	53	GC22P023179	3.59	https://www.genecards.org/cgi-bin/carddisp.pl?gene=BCR
CASR	Calcium Sensing Receptor	Protein Coding	52	GC03P122183	3.59	https://www.genecards.org/cgi-bin/carddisp.pl?gene=CASR
GAD1	Glutamate Decarboxylase 1	Protein Coding	52	GC02P170813	3.59	https://www.genecards.org/cgi-bin/carddisp.pl?gene=GAD1
CDH1	Cadherin 1	Protein Coding	52	GC16P068737	3.59	https://www.genecards.org/cgi-bin/carddisp.pl?gene=CDH1
ABCB1	ATP Binding Cassette Subfamily B Member 1	Protein Coding	52	GC07M087504	3.59	https://www.genecards.org/cgi-bin/carddisp.pl?gene=ABCB1
RB1	RB Transcriptional Corepressor 1	Protein Coding	51	GC13P048303	3.59	https://www.genecards.org/cgi-bin/carddisp.pl?gene=RB1
STAT6	Signal Transducer And Activator Of Transcription 6	Protein Coding	51	GC12M057095	3.59	https://www.genecards.org/cgi-bin/carddisp.pl?gene=STAT6
DBH	Dopamine Beta-Hydroxylase	Protein Coding	51	GC09P133636	3.59	https://www.genecards.org/cgi-bin/carddisp.pl?gene=DBH
PDGFB	Platelet Derived Growth Factor Subunit B	Protein Coding	51	GC22M044780	3.59	https://www.genecards.org/cgi-bin/carddisp.pl?gene=PDGFB
CDH2	Cadherin 2	Protein Coding	51	GC18M027950	3.59	https://www.genecards.org/cgi-bin/carddisp.pl?gene=CDH2
NTRK1	Neurotrophic Receptor Tyrosine Kinase 1	Protein Coding	50	GC01P156786	3.59	https://www.genecards.org/cgi-bin/carddisp.pl?gene=NTRK1
CD19	CD19 Molecule	Protein Coding	50	GC16P028943	3.59	https://www.genecards.org/cgi-bin/carddisp.pl?gene=CD19
CTNNA1	Catenin Alpha 1	Protein Coding	49	GC05P138613	3.59	https://www.genecards.org/cgi-bin/carddisp.pl?gene=CTNNA1
ACTA2	Actin Alpha 2, Smooth Muscle	Protein Coding	49	GC10M088935	3.59	https://www.genecards.org/cgi-bin/carddisp.pl?gene=ACTA2
PTH	Parathyroid Hormone	Protein Coding	48	GC11M013492	3.59	https://www.genecards.org/cgi-bin/carddisp.pl?gene=PTH
IHH	Indian Hedgehog Signaling Molecule	Protein Coding	48	GC02M219054	3.59	https://www.genecards.org/cgi-bin/carddisp.pl?gene=IHH
CD3G	CD3g Molecule	Protein Coding	48	GC11P118344	3.59	https://www.genecards.org/cgi-bin/carddisp.pl?gene=CD3G
ATP7B	ATPase Copper Transporting Beta	Protein Coding	48	GC13M051905	3.59	https://www.genecards.org/cgi-bin/carddisp.pl?gene=ATP7B
ABCA3	ATP Binding Cassette Subfamily A Member 3	Protein Coding	48	GC16M002275	3.59	https://www.genecards.org/cgi-bin/carddisp.pl?gene=ABCA3
TSHR	Thyroid Stimulating Hormone Receptor	Protein Coding	48	GC14P080954	3.59	https://www.genecards.org/cgi-bin/carddisp.pl?gene=TSHR
TBX21	T-Box Transcription Factor 21	Protein Coding	47	GC17P047733	3.59	https://www.genecards.org/cgi-bin/carddisp.pl?gene=TBX21
TEC	Tec Protein Tyrosine Kinase	Protein Coding	47	GC04M048137	3.59	https://www.genecards.org/cgi-bin/carddisp.pl?gene=TEC
MUTYH	MutY DNA Glycosylase	Protein Coding	47	GC01M045329	3.59	https://www.genecards.org/cgi-bin/carddisp.pl?gene=MUTYH
GAD2	Glutamate Decarboxylase 2	Protein Coding	47	GC10P026216	3.59	https://www.genecards.org/cgi-bin/carddisp.pl?gene=GAD2
AICDA	Activation Induced Cytidine Deaminase	Protein Coding	47	GC12M008602	3.59	https://www.genecards.org/cgi-bin/carddisp.pl?gene=AICDA
ABHD5	Abhydrolase Domain Containing 5	Protein Coding	47	GC03P043707	3.59	https://www.genecards.org/cgi-bin/carddisp.pl?gene=ABHD5
AFP	Alpha Fetoprotein	Protein Coding	47	GC04P073431	3.59	https://www.genecards.org/cgi-bin/carddisp.pl?gene=AFP
KRT17	Keratin 17	Protein Coding	47	GC17M041619	3.59	https://www.genecards.org/cgi-bin/carddisp.pl?gene=KRT17
TXK	TXK Tyrosine Kinase	Protein Coding	47	GC04M048066	3.59	https://www.genecards.org/cgi-bin/carddisp.pl?gene=TXK
RASGRP1	RAS Guanyl Releasing Protein 1	Protein Coding	47	GC15M038488	3.59	https://www.genecards.org/cgi-bin/carddisp.pl?gene=RASGRP1
RASGRP2	RAS Guanyl Releasing Protein 2	Protein Coding	47	GC11M064726	3.59	https://www.genecards.org/cgi-bin/carddisp.pl?gene=RASGRP2
LOX	Lysyl Oxidase	Protein Coding	46	GC05M122063	3.59	https://www.genecards.org/cgi-bin/carddisp.pl?gene=LOX
BMX	BMX Non-Receptor Tyrosine Kinase	Protein Coding	46	GC0XP015392	3.59	https://www.genecards.org/cgi-bin/carddisp.pl?gene=BMX
MCM5	Minichromosome Maintenance Complex Component 5	Protein Coding	46	GC22P035400	3.59	https://www.genecards.org/cgi-bin/carddisp.pl?gene=MCM5
CHRNA3	Cholinergic Receptor Nicotinic Alpha 3 Subunit	Protein Coding	45	GC15M078594	3.59	https://www.genecards.org/cgi-bin/carddisp.pl?gene=CHRNA3
SLC26A2	Solute Carrier Family 26 Member 2	Protein Coding	45	GC05P149944	3.59	https://www.genecards.org/cgi-bin/carddisp.pl?gene=SLC26A2
ELN	Elastin	Protein Coding	45	GC07P074027	3.59	https://www.genecards.org/cgi-bin/carddisp.pl?gene=ELN
XRCC5	X-Ray Repair Cross Complementing 5	Protein Coding	45	GC02P216107	3.59	https://www.genecards.org/cgi-bin/carddisp.pl?gene=XRCC5
SYP	Synaptophysin	Protein Coding	45	GC0XM049187	3.59	https://www.genecards.org/cgi-bin/carddisp.pl?gene=SYP
MKI67	Marker Of Proliferation Ki-67	Protein Coding	44	GC10M128096	3.59	https://www.genecards.org/cgi-bin/carddisp.pl?gene=MKI67
PTPRN	Protein Tyrosine Phosphatase Receptor Type N	Protein Coding	44	GC02M219289	3.59	https://www.genecards.org/cgi-bin/carddisp.pl?gene=PTPRN
KLK4	Kallikrein Related Peptidase 4	Protein Coding	44	GC19M050907	3.59	https://www.genecards.org/cgi-bin/carddisp.pl?gene=KLK4
EEF1A1	Eukaryotic Translation Elongation Factor 1 Alpha 1	Protein Coding	44	GC06M073515	3.59	https://www.genecards.org/cgi-bin/carddisp.pl?gene=EEF1A1
MYL9	Myosin Light Chain 9	Protein Coding	44	GC20P036541	3.59	https://www.genecards.org/cgi-bin/carddisp.pl?gene=MYL9
DUOX2	Dual Oxidase 2	Protein Coding	44	GC15M045092	3.59	https://www.genecards.org/cgi-bin/carddisp.pl?gene=DUOX2
XRCC4	X-Ray Repair Cross Complementing 4	Protein Coding	44	GC05P083077	3.59	https://www.genecards.org/cgi-bin/carddisp.pl?gene=XRCC4
TG	Thyroglobulin	Protein Coding	43	GC08P132866	3.59	https://www.genecards.org/cgi-bin/carddisp.pl?gene=TG
TGM5	Transglutaminase 5	Protein Coding	43	GC15M043234	3.59	https://www.genecards.org/cgi-bin/carddisp.pl?gene=TGM5
TLN1	Talin 1	Protein Coding	43	GC09M035687	3.59	https://www.genecards.org/cgi-bin/carddisp.pl?gene=TLN1
MGP	Matrix Gla Protein	Protein Coding	43	GC12M014881	3.59	https://www.genecards.org/cgi-bin/carddisp.pl?gene=MGP
LMO2	LIM Domain Only 2	Protein Coding	43	GC11M033858	3.59	https://www.genecards.org/cgi-bin/carddisp.pl?gene=LMO2
GDF11	Growth Differentiation Factor 11	Protein Coding	42	GC12P055743	3.59	https://www.genecards.org/cgi-bin/carddisp.pl?gene=GDF11
LRBA	LPS Responsive Beige-Like Anchor Protein	Protein Coding	42	GC04M150264	3.59	https://www.genecards.org/cgi-bin/carddisp.pl?gene=LRBA
FERMT1	Fermitin Family Member 1	Protein Coding	42	GC20M006074	3.59	https://www.genecards.org/cgi-bin/carddisp.pl?gene=FERMT1
CST6	Cystatin E/M	Protein Coding	41	GC11P066029	3.59	https://www.genecards.org/cgi-bin/carddisp.pl?gene=CST6
KDM4C	Lysine Demethylase 4C	Protein Coding	41	GC09P006720	3.59	https://www.genecards.org/cgi-bin/carddisp.pl?gene=KDM4C
SETBP1	SET Binding Protein 1	Protein Coding	41	GC18P044680	3.59	https://www.genecards.org/cgi-bin/carddisp.pl?gene=SETBP1
PCSK5	Proprotein Convertase Subtilisin/Kexin Type 5	Protein Coding	41	GC09P075890	3.59	https://www.genecards.org/cgi-bin/carddisp.pl?gene=PCSK5
SH3BP5	SH3 Domain Binding Protein 5	Protein Coding	41	GC03M015442	3.59	https://www.genecards.org/cgi-bin/carddisp.pl?gene=SH3BP5
MYOCD	Myocardin	Protein Coding	41	GC17P012665	3.59	https://www.genecards.org/cgi-bin/carddisp.pl?gene=MYOCD
CTRL	Chymotrypsin Like	Protein Coding	41	GC16M067927	3.59	https://www.genecards.org/cgi-bin/carddisp.pl?gene=CTRL
FOXN1	Forkhead Box N1	Protein Coding	41	GC17P028506	3.59	https://www.genecards.org/cgi-bin/carddisp.pl?gene=FOXN1
ABCA2	ATP Binding Cassette Subfamily A Member 2	Protein Coding	41	GC09M137007	3.59	https://www.genecards.org/cgi-bin/carddisp.pl?gene=ABCA2
KRT9	Keratin 9	Protein Coding	41	GC17M041565	3.59	https://www.genecards.org/cgi-bin/carddisp.pl?gene=KRT9
TMOD3	Tropomodulin 3	Protein Coding	40	GC15P051829	3.59	https://www.genecards.org/cgi-bin/carddisp.pl?gene=TMOD3
CLDN18	Claudin 18	Protein Coding	40	GC03P137998	3.59	https://www.genecards.org/cgi-bin/carddisp.pl?gene=CLDN18
MSTO1	Misato Mitochondrial Distribution And Morphology Regulator 1	Protein Coding	40	GC01P155610	3.59	https://www.genecards.org/cgi-bin/carddisp.pl?gene=MSTO1
MUC5AC	Mucin 5AC, Oligomeric Mucus/Gel-Forming	Protein Coding	40	GC11P001151	3.59	https://www.genecards.org/cgi-bin/carddisp.pl?gene=MUC5AC
ABCA6	ATP Binding Cassette Subfamily A Member 6	Protein Coding	40	GC17M069078	3.59	https://www.genecards.org/cgi-bin/carddisp.pl?gene=ABCA6
ABCA8	ATP Binding Cassette Subfamily A Member 8	Protein Coding	40	GC17M068867	3.59	https://www.genecards.org/cgi-bin/carddisp.pl?gene=ABCA8
SMTN	Smoothelin	Protein Coding	40	GC22P031066	3.59	https://www.genecards.org/cgi-bin/carddisp.pl?gene=SMTN
LMOD3	Leiomodin 3	Protein Coding	40	GC03M069156	3.59	https://www.genecards.org/cgi-bin/carddisp.pl?gene=LMOD3
TMOD2	Tropomodulin 2	Protein Coding	39	GC15P051751	3.59	https://www.genecards.org/cgi-bin/carddisp.pl?gene=TMOD2
DSC1	Desmocollin 1	Protein Coding	39	GC18M031129	3.59	https://www.genecards.org/cgi-bin/carddisp.pl?gene=DSC1
DDX59	DEAD-Box Helicase 59	Protein Coding	39	GC01M200594	3.59	https://www.genecards.org/cgi-bin/carddisp.pl?gene=DDX59
AFAP1	Actin Filament Associated Protein 1	Protein Coding	39	GC04M007758	3.59	https://www.genecards.org/cgi-bin/carddisp.pl?gene=AFAP1
FERMT2	Fermitin Family Member 2	Protein Coding	39	GC14M052857	3.59	https://www.genecards.org/cgi-bin/carddisp.pl?gene=FERMT2
SAMM50	SAMM50 Sorting And Assembly Machinery Component	Protein Coding	38	GC22P043955	3.59	https://www.genecards.org/cgi-bin/carddisp.pl?gene=SAMM50
ZHX2	Zinc Fingers And Homeoboxes 2	Protein Coding	38	GC08P122781	3.59	https://www.genecards.org/cgi-bin/carddisp.pl?gene=ZHX2
SPRR1B	Small Proline Rich Protein 1B	Protein Coding	37	GC01P153031	3.59	https://www.genecards.org/cgi-bin/carddisp.pl?gene=SPRR1B
JAGN1	Jagunal Homolog 1	Protein Coding	37	GC03P009890	3.59	https://www.genecards.org/cgi-bin/carddisp.pl?gene=JAGN1
NAT9	N-Acetyltransferase 9 (Putative)	Protein Coding	37	GC17M074770	3.59	https://www.genecards.org/cgi-bin/carddisp.pl?gene=NAT9
DCD	Dermcidin	Protein Coding	37	GC12M054644	3.59	https://www.genecards.org/cgi-bin/carddisp.pl?gene=DCD
KRT33B	Keratin 33B	Protein Coding	37	GC17M041363	3.59	https://www.genecards.org/cgi-bin/carddisp.pl?gene=KRT33B
LAX1	Lymphocyte Transmembrane Adaptor 1	Protein Coding	37	GC01P203768	3.59	https://www.genecards.org/cgi-bin/carddisp.pl?gene=LAX1
RBPMS2	RNA Binding Protein, MRNA Processing Factor 2	Protein Coding	36	GC15M064739	3.59	https://www.genecards.org/cgi-bin/carddisp.pl?gene=RBPMS2
SPATA16	Spermatogenesis Associated 16	Protein Coding	36	GC03M172889	3.59	https://www.genecards.org/cgi-bin/carddisp.pl?gene=SPATA16
ALLC	Allantoicase	Protein Coding	36	GC02P003658	3.59	https://www.genecards.org/cgi-bin/carddisp.pl?gene=ALLC
KRT25	Keratin 25	Protein Coding	36	GC17M040748	3.59	https://www.genecards.org/cgi-bin/carddisp.pl?gene=KRT25
PRDM10	PR/SET Domain 10	Protein Coding	35	GC11M129899	3.59	https://www.genecards.org/cgi-bin/carddisp.pl?gene=PRDM10
SHISA4	Shisa Family Member 4	Protein Coding	35	GC01P201888	3.59	https://www.genecards.org/cgi-bin/carddisp.pl?gene=SHISA4
CAMSAP2	Calmodulin Regulated Spectrin Associated Protein Family Member 2	Protein Coding	35	GC01P200739	3.59	https://www.genecards.org/cgi-bin/carddisp.pl?gene=CAMSAP2
KRT33A	Keratin 33A	Protein Coding	35	GC17M041346	3.59	https://www.genecards.org/cgi-bin/carddisp.pl?gene=KRT33A
LACC1	Laccase Domain Containing 1	Protein Coding	35	GC13P043879	3.59	https://www.genecards.org/cgi-bin/carddisp.pl?gene=LACC1
LMOD2	Leiomodin 2	Protein Coding	34	GC07P123655	3.59	https://www.genecards.org/cgi-bin/carddisp.pl?gene=LMOD2
PRUNE1	Prune Exopolyphosphatase 1	Protein Coding	33	GC01P151008	3.59	https://www.genecards.org/cgi-bin/carddisp.pl?gene=PRUNE1
CCDC97	Coiled-Coil Domain Containing 97	Protein Coding	33	GC19P041310	3.59	https://www.genecards.org/cgi-bin/carddisp.pl?gene=CCDC97
PCDHA7	Protocadherin Alpha 7	Protein Coding	33	GC05P142832	3.59	https://www.genecards.org/cgi-bin/carddisp.pl?gene=PCDHA7
SPINK9	Serine Peptidase Inhibitor Kazal Type 9	Protein Coding	29	GC05P148321	3.59	https://www.genecards.org/cgi-bin/carddisp.pl?gene=SPINK9
IPO9-AS1	IPO9 Antisense RNA 1	RNA Gene	14	GC01M201658	3.59	https://www.genecards.org/cgi-bin/carddisp.pl?gene=IPO9-AS1
HOXD@	Homeobox D Cluster	Gene Cluster	6	GC02U990047	3.59	https://www.genecards.org/cgi-bin/carddisp.pl?gene=HOXD%40
HOXA@	Homeobox A Cluster	Gene Cluster	6	GC07U990048	3.59	https://www.genecards.org/cgi-bin/carddisp.pl?gene=HOXA%40
AGMX2	Agammaglobulinemia, X-Linked 2 (With Growth Hormone Deficiency)	Genetic Locus	4	GC0XU990004	3.59	https://www.genecards.org/cgi-bin/carddisp.pl?gene=AGMX2
SFTPD	Surfactant Protein D	Protein Coding	45	GC10M079937	3.56	https://www.genecards.org/cgi-bin/carddisp.pl?gene=SFTPD
ARNTL	Aryl Hydrocarbon Receptor Nuclear Translocator Like	Protein Coding	44	GC11P013276	3.56	https://www.genecards.org/cgi-bin/carddisp.pl?gene=ARNTL
CAMP	Cathelicidin Antimicrobial Peptide	Protein Coding	43	GC03P048250	3.53	https://www.genecards.org/cgi-bin/carddisp.pl?gene=CAMP
IL12RB1	Interleukin 12 Receptor Subunit Beta 1	Protein Coding	46	GC19M018030	3.52	https://www.genecards.org/cgi-bin/carddisp.pl?gene=IL12RB1
PPIC	Peptidylprolyl Isomerase C	Protein Coding	41	GC05M123023	3.52	https://www.genecards.org/cgi-bin/carddisp.pl?gene=PPIC
PPARG	Peroxisome Proliferator Activated Receptor Gamma	Protein Coding	54	GC03P012287	3.5	https://www.genecards.org/cgi-bin/carddisp.pl?gene=PPARG
TNNT2	Troponin T2, Cardiac Type	Protein Coding	49	GC01M201359	3.5	https://www.genecards.org/cgi-bin/carddisp.pl?gene=TNNT2
APOH	Apolipoprotein H	Protein Coding	45	GC17M066212	3.48	https://www.genecards.org/cgi-bin/carddisp.pl?gene=APOH
NFKBIA	NFKB Inhibitor Alpha	Protein Coding	51	GC14M035401	3.47	https://www.genecards.org/cgi-bin/carddisp.pl?gene=NFKBIA
PLA2G6	Phospholipase A2 Group VI	Protein Coding	50	GC22M045345	3.47	https://www.genecards.org/cgi-bin/carddisp.pl?gene=PLA2G6
F11	Coagulation Factor XI	Protein Coding	45	GC04P186265	3.47	https://www.genecards.org/cgi-bin/carddisp.pl?gene=F11
TAC1	Tachykinin Precursor 1	Protein Coding	44	GC07P097731	3.47	https://www.genecards.org/cgi-bin/carddisp.pl?gene=TAC1
FLT1	Fms Related Receptor Tyrosine Kinase 1	Protein Coding	52	GC13M028300	3.44	https://www.genecards.org/cgi-bin/carddisp.pl?gene=FLT1
IL23A	Interleukin 23 Subunit Alpha	Protein Coding	41	GC12P056335	3.43	https://www.genecards.org/cgi-bin/carddisp.pl?gene=IL23A
MMP3	Matrix Metallopeptidase 3	Protein Coding	52	GC11M102835	3.43	https://www.genecards.org/cgi-bin/carddisp.pl?gene=MMP3
TAT	Tyrosine Aminotransferase	Protein Coding	45	GC16M071565	3.43	https://www.genecards.org/cgi-bin/carddisp.pl?gene=TAT
SFTPB	Surfactant Protein B	Protein Coding	45	GC02M085657	3.43	https://www.genecards.org/cgi-bin/carddisp.pl?gene=SFTPB
MIR155	MicroRNA 155	RNA Gene	19	GC21P025573	3.43	https://www.genecards.org/cgi-bin/carddisp.pl?gene=MIR155
HP	Haptoglobin	Protein Coding	45	GC16P072089	3.41	https://www.genecards.org/cgi-bin/carddisp.pl?gene=HP
IL11	Interleukin 11	Protein Coding	43	GC19M055364	3.41	https://www.genecards.org/cgi-bin/carddisp.pl?gene=IL11
NR3C1	Nuclear Receptor Subfamily 3 Group C Member 1	Protein Coding	51	GC05M143277	3.4	https://www.genecards.org/cgi-bin/carddisp.pl?gene=NR3C1
REG1A	Regenerating Family Member 1 Alpha	Protein Coding	43	GC02P079120	3.4	https://www.genecards.org/cgi-bin/carddisp.pl?gene=REG1A
MYC	MYC Proto-Oncogene, BHLH Transcription Factor	Protein Coding	53	GC08P127735	3.4	https://www.genecards.org/cgi-bin/carddisp.pl?gene=MYC
APOA1	Apolipoprotein A1	Protein Coding	50	GC11M116835	3.39	https://www.genecards.org/cgi-bin/carddisp.pl?gene=APOA1
GSR	Glutathione-Disulfide Reductase	Protein Coding	50	GC08M030678	3.37	https://www.genecards.org/cgi-bin/carddisp.pl?gene=GSR
ALOX5	Arachidonate 5-Lipoxygenase	Protein Coding	50	GC10P045374	3.36	https://www.genecards.org/cgi-bin/carddisp.pl?gene=ALOX5
RHOA	Ras Homolog Family Member A	Protein Coding	48	GC03M049359	3.36	https://www.genecards.org/cgi-bin/carddisp.pl?gene=RHOA
FCGR3B	Fc Fragment Of IgG Receptor IIIb	Protein Coding	44	GC01M161623	3.36	https://www.genecards.org/cgi-bin/carddisp.pl?gene=FCGR3B
S100A8	S100 Calcium Binding Protein A8	Protein Coding	44	GC01M153391	3.35	https://www.genecards.org/cgi-bin/carddisp.pl?gene=S100A8
NFKB1	Nuclear Factor Kappa B Subunit 1	Protein Coding	54	GC04P102501	3.33	https://www.genecards.org/cgi-bin/carddisp.pl?gene=NFKB1
CDKN1A	Cyclin Dependent Kinase Inhibitor 1A	Protein Coding	51	GC06P046057	3.31	https://www.genecards.org/cgi-bin/carddisp.pl?gene=CDKN1A
FST	Follistatin	Protein Coding	48	GC05P053480	3.29	https://www.genecards.org/cgi-bin/carddisp.pl?gene=FST
ANGPT1	Angiopoietin 1	Protein Coding	47	GC08M107246	3.29	https://www.genecards.org/cgi-bin/carddisp.pl?gene=ANGPT1
CYP2B6	Cytochrome P450 Family 2 Subfamily B Member 6	Protein Coding	49	GC19P040991	3.26	https://www.genecards.org/cgi-bin/carddisp.pl?gene=CYP2B6
IRF3	Interferon Regulatory Factor 3	Protein Coding	48	GC19M049659	3.26	https://www.genecards.org/cgi-bin/carddisp.pl?gene=IRF3
FURIN	Furin, Paired Basic Amino Acid Cleaving Enzyme	Protein Coding	48	GC15P090868	3.26	https://www.genecards.org/cgi-bin/carddisp.pl?gene=FURIN
RAB1A	RAB1A, Member RAS Oncogene Family	Protein Coding	42	GC02M065048	3.26	https://www.genecards.org/cgi-bin/carddisp.pl?gene=RAB1A
ADORA2A	Adenosine A2a Receptor	Protein Coding	46	GC22P024417	3.25	https://www.genecards.org/cgi-bin/carddisp.pl?gene=ADORA2A
HLA-DRA	Major Histocompatibility Complex, Class II, DR Alpha	Protein Coding	48	GC06P032439	3.23	https://www.genecards.org/cgi-bin/carddisp.pl?gene=HLA-DRA
CETP	Cholesteryl Ester Transfer Protein	Protein Coding	48	GC16P056961	3.23	https://www.genecards.org/cgi-bin/carddisp.pl?gene=CETP
NFE2L2	Nuclear Factor, Erythroid 2 Like 2	Protein Coding	49	GC02M177227	3.21	https://www.genecards.org/cgi-bin/carddisp.pl?gene=NFE2L2
MMP14	Matrix Metallopeptidase 14	Protein Coding	52	GC14P025005	3.2	https://www.genecards.org/cgi-bin/carddisp.pl?gene=MMP14
BCHE	Butyrylcholinesterase	Protein Coding	50	GC03M165772	3.2	https://www.genecards.org/cgi-bin/carddisp.pl?gene=BCHE
CHI3L1	Chitinase 3 Like 1	Protein Coding	45	GC01M203148	3.17	https://www.genecards.org/cgi-bin/carddisp.pl?gene=CHI3L1
FER	FER Tyrosine Kinase	Protein Coding	48	GC05P108747	3.17	https://www.genecards.org/cgi-bin/carddisp.pl?gene=FER
TGFB2	Transforming Growth Factor Beta 2	Protein Coding	51	GC01P218345	3.13	https://www.genecards.org/cgi-bin/carddisp.pl?gene=TGFB2
RDX	Radixin	Protein Coding	50	GC11M109864	3.13	https://www.genecards.org/cgi-bin/carddisp.pl?gene=RDX
PC	Pyruvate Carboxylase	Protein Coding	48	GC11M066848	3.13	https://www.genecards.org/cgi-bin/carddisp.pl?gene=PC
MYOD1	Myogenic Differentiation 1	Protein Coding	47	GC11P017741	3.13	https://www.genecards.org/cgi-bin/carddisp.pl?gene=MYOD1
PCSK9	Proprotein Convertase Subtilisin/Kexin Type 9	Protein Coding	52	GC01P055039	3.12	https://www.genecards.org/cgi-bin/carddisp.pl?gene=PCSK9
CD274	CD274 Molecule	Protein Coding	46	GC09P005450	3.12	https://www.genecards.org/cgi-bin/carddisp.pl?gene=CD274
NLRC4	NLR Family CARD Domain Containing 4	Protein Coding	45	GC02M032224	3.11	https://www.genecards.org/cgi-bin/carddisp.pl?gene=NLRC4
IRAK4	Interleukin 1 Receptor Associated Kinase 4	Protein Coding	50	GC12P043758	3.1	https://www.genecards.org/cgi-bin/carddisp.pl?gene=IRAK4
MMP1	Matrix Metallopeptidase 1	Protein Coding	53	GC11M102810	3.07	https://www.genecards.org/cgi-bin/carddisp.pl?gene=MMP1
AZU1	Azurocidin 1	Protein Coding	40	GC19P000825	3.07	https://www.genecards.org/cgi-bin/carddisp.pl?gene=AZU1
BAX	BCL2 Associated X, Apoptosis Regulator	Protein Coding	50	GC19P048954	3.05	https://www.genecards.org/cgi-bin/carddisp.pl?gene=BAX
SDC1	Syndecan 1	Protein Coding	45	GC02M020200	3.01	https://www.genecards.org/cgi-bin/carddisp.pl?gene=SDC1
SLC17A5	Solute Carrier Family 17 Member 5	Protein Coding	45	GC06M073593	3	https://www.genecards.org/cgi-bin/carddisp.pl?gene=SLC17A5
CDH5	Cadherin 5	Protein Coding	48	GC16P066366	2.98	https://www.genecards.org/cgi-bin/carddisp.pl?gene=CDH5
HSPA1A	Heat Shock Protein Family A (Hsp70) Member 1A	Protein Coding	45	GC06P033429	2.98	https://www.genecards.org/cgi-bin/carddisp.pl?gene=HSPA1A
TIRAP	TIR Domain Containing Adaptor Protein	Protein Coding	43	GC11P126282	2.98	https://www.genecards.org/cgi-bin/carddisp.pl?gene=TIRAP
PTMA	Prothymosin Alpha	Protein Coding	40	GC02P231707	2.98	https://www.genecards.org/cgi-bin/carddisp.pl?gene=PTMA
TIMP2	TIMP Metallopeptidase Inhibitor 2	Protein Coding	45	GC17M078852	2.97	https://www.genecards.org/cgi-bin/carddisp.pl?gene=TIMP2
KNG1	Kininogen 1	Protein Coding	45	GC03P186717	2.96	https://www.genecards.org/cgi-bin/carddisp.pl?gene=KNG1
GUSB	Glucuronidase Beta	Protein Coding	48	GC07M065960	2.95	https://www.genecards.org/cgi-bin/carddisp.pl?gene=GUSB
LIF	LIF Interleukin 6 Family Cytokine	Protein Coding	44	GC22M030240	2.95	https://www.genecards.org/cgi-bin/carddisp.pl?gene=LIF
GAS6	Growth Arrest Specific 6	Protein Coding	45	GC13M113820	2.94	https://www.genecards.org/cgi-bin/carddisp.pl?gene=GAS6
GPR182	G Protein-Coupled Receptor 182	Protein Coding	38	GC12P056994	2.94	https://www.genecards.org/cgi-bin/carddisp.pl?gene=GPR182
IL10RB	Interleukin 10 Receptor Subunit Beta	Protein Coding	46	GC21P033266	2.94	https://www.genecards.org/cgi-bin/carddisp.pl?gene=IL10RB
SELPLG	Selectin P Ligand	Protein Coding	44	GC12M108621	2.94	https://www.genecards.org/cgi-bin/carddisp.pl?gene=SELPLG
NUP98	Nucleoporin 98 And 96 Precursor	Protein Coding	44	GC11M003671	2.94	https://www.genecards.org/cgi-bin/carddisp.pl?gene=NUP98
NAIP	NLR Family Apoptosis Inhibitory Protein	Protein Coding	41	GC05M070968	2.94	https://www.genecards.org/cgi-bin/carddisp.pl?gene=NAIP
CGB7	Chorionic Gonadotropin Subunit Beta 7	Protein Coding	31	GC19M049054	2.94	https://www.genecards.org/cgi-bin/carddisp.pl?gene=CGB7
TXN	Thioredoxin	Protein Coding	47	GC09M110243	2.93	https://www.genecards.org/cgi-bin/carddisp.pl?gene=TXN
XDH	Xanthine Dehydrogenase	Protein Coding	47	GC02M031294	2.92	https://www.genecards.org/cgi-bin/carddisp.pl?gene=XDH
HAVCR2	Hepatitis A Virus Cellular Receptor 2	Protein Coding	45	GC05M157063	2.92	https://www.genecards.org/cgi-bin/carddisp.pl?gene=HAVCR2
TP53	Tumor Protein P53	Protein Coding	55	GC17M007661	2.91	https://www.genecards.org/cgi-bin/carddisp.pl?gene=TP53
CREBBP	CREB Binding Protein	Protein Coding	54	GC16M003726	2.91	https://www.genecards.org/cgi-bin/carddisp.pl?gene=CREBBP
CYP3A4	Cytochrome P450 Family 3 Subfamily A Member 4	Protein Coding	51	GC07M099759	2.91	https://www.genecards.org/cgi-bin/carddisp.pl?gene=CYP3A4
MIR143	MicroRNA 143	RNA Gene	23	GC05P149410	2.9	https://www.genecards.org/cgi-bin/carddisp.pl?gene=MIR143
GHRL	Ghrelin And Obestatin Prepropeptide	Protein Coding	44	GC03M010285	2.89	https://www.genecards.org/cgi-bin/carddisp.pl?gene=GHRL
IFNA1	Interferon Alpha 1	Protein Coding	40	GC09P021478	2.88	https://www.genecards.org/cgi-bin/carddisp.pl?gene=IFNA1
CCL3	C-C Motif Chemokine Ligand 3	Protein Coding	41	GC17M036088	2.87	https://www.genecards.org/cgi-bin/carddisp.pl?gene=CCL3
TEK	TEK Receptor Tyrosine Kinase	Protein Coding	52	GC09P027109	2.86	https://www.genecards.org/cgi-bin/carddisp.pl?gene=TEK
IKBKG	Inhibitor Of Nuclear Factor Kappa B Kinase Regulatory Subunit Gamma	Protein Coding	50	GC0XP154541	2.86	https://www.genecards.org/cgi-bin/carddisp.pl?gene=IKBKG
CREB1	CAMP Responsive Element Binding Protein 1	Protein Coding	50	GC02P207529	2.86	https://www.genecards.org/cgi-bin/carddisp.pl?gene=CREB1
NR4A1	Nuclear Receptor Subfamily 4 Group A Member 1	Protein Coding	48	GC12P052022	2.86	https://www.genecards.org/cgi-bin/carddisp.pl?gene=NR4A1
PYCARD	PYD And CARD Domain Containing	Protein Coding	44	GC16M031201	2.86	https://www.genecards.org/cgi-bin/carddisp.pl?gene=PYCARD
FGF7	Fibroblast Growth Factor 7	Protein Coding	43	GC15P049423	2.86	https://www.genecards.org/cgi-bin/carddisp.pl?gene=FGF7
FLT3LG	Fms Related Receptor Tyrosine Kinase 3 Ligand	Protein Coding	42	GC19P049475	2.86	https://www.genecards.org/cgi-bin/carddisp.pl?gene=FLT3LG
HSPA1B	Heat Shock Protein Family A (Hsp70) Member 1B	Protein Coding	41	GC06P033427	2.85	https://www.genecards.org/cgi-bin/carddisp.pl?gene=HSPA1B
SOD2	Superoxide Dismutase 2	Protein Coding	52	GC06M159669	2.82	https://www.genecards.org/cgi-bin/carddisp.pl?gene=SOD2
EGFR	Epidermal Growth Factor Receptor	Protein Coding	56	GC07P055019	2.8	https://www.genecards.org/cgi-bin/carddisp.pl?gene=EGFR
DPYD	Dihydropyrimidine Dehydrogenase	Protein Coding	54	GC01M097015	2.8	https://www.genecards.org/cgi-bin/carddisp.pl?gene=DPYD
CASP7	Caspase 7	Protein Coding	51	GC10P113679	2.8	https://www.genecards.org/cgi-bin/carddisp.pl?gene=CASP7
GLA	Galactosidase Alpha	Protein Coding	50	GC0XM101397	2.8	https://www.genecards.org/cgi-bin/carddisp.pl?gene=GLA
NRG1	Neuregulin 1	Protein Coding	49	GC08P031639	2.8	https://www.genecards.org/cgi-bin/carddisp.pl?gene=NRG1
GATA2	GATA Binding Protein 2	Protein Coding	49	GC03M128479	2.8	https://www.genecards.org/cgi-bin/carddisp.pl?gene=GATA2
ABCA1	ATP Binding Cassette Subfamily A Member 1	Protein Coding	49	GC09M104781	2.8	https://www.genecards.org/cgi-bin/carddisp.pl?gene=ABCA1
DKC1	Dyskerin Pseudouridine Synthase 1	Protein Coding	48	GC0XP154762	2.8	https://www.genecards.org/cgi-bin/carddisp.pl?gene=DKC1
RYR1	Ryanodine Receptor 1	Protein Coding	48	GC19P038434	2.8	https://www.genecards.org/cgi-bin/carddisp.pl?gene=RYR1
ICAM2	Intercellular Adhesion Molecule 2	Protein Coding	47	GC17M064002	2.8	https://www.genecards.org/cgi-bin/carddisp.pl?gene=ICAM2
CD27	CD27 Molecule	Protein Coding	47	GC12P006608	2.8	https://www.genecards.org/cgi-bin/carddisp.pl?gene=CD27
GALNS	Galactosamine (N-Acetyl)-6-Sulfatase	Protein Coding	45	GC16M088813	2.8	https://www.genecards.org/cgi-bin/carddisp.pl?gene=GALNS
PLA2G2D	Phospholipase A2 Group IID	Protein Coding	43	GC01M020111	2.8	https://www.genecards.org/cgi-bin/carddisp.pl?gene=PLA2G2D
CHKA	Choline Kinase Alpha	Protein Coding	43	GC11M068052	2.8	https://www.genecards.org/cgi-bin/carddisp.pl?gene=CHKA
HRG	Histidine Rich Glycoprotein	Protein Coding	43	GC03P186660	2.8	https://www.genecards.org/cgi-bin/carddisp.pl?gene=HRG
KRT7	Keratin 7	Protein Coding	43	GC12P052232	2.8	https://www.genecards.org/cgi-bin/carddisp.pl?gene=KRT7
MYOG	Myogenin	Protein Coding	41	GC01M203083	2.8	https://www.genecards.org/cgi-bin/carddisp.pl?gene=MYOG
WNT5A	Wnt Family Member 5A	Protein Coding	51	GC03M055465	2.78	https://www.genecards.org/cgi-bin/carddisp.pl?gene=WNT5A
IL33	Interleukin 33	Protein Coding	41	GC09P006206	2.77	https://www.genecards.org/cgi-bin/carddisp.pl?gene=IL33
THBS1	Thrombospondin 1	Protein Coding	45	GC15P039581	2.76	https://www.genecards.org/cgi-bin/carddisp.pl?gene=THBS1
MAPK8	Mitogen-Activated Protein Kinase 8	Protein Coding	51	GC10P048306	2.76	https://www.genecards.org/cgi-bin/carddisp.pl?gene=MAPK8
CD69	CD69 Molecule	Protein Coding	42	GC12M013363	2.74	https://www.genecards.org/cgi-bin/carddisp.pl?gene=CD69
ERBB2	Erb-B2 Receptor Tyrosine Kinase 2	Protein Coding	56	GC17P039687	2.72	https://www.genecards.org/cgi-bin/carddisp.pl?gene=ERBB2
HRAS	HRas Proto-Oncogene, GTPase	Protein Coding	53	GC11M000522	2.72	https://www.genecards.org/cgi-bin/carddisp.pl?gene=HRAS
CDC42	Cell Division Cycle 42	Protein Coding	53	GC01P022043	2.72	https://www.genecards.org/cgi-bin/carddisp.pl?gene=CDC42
NOTCH2	Notch Receptor 2	Protein Coding	51	GC01M119911	2.72	https://www.genecards.org/cgi-bin/carddisp.pl?gene=NOTCH2
SNCA	Synuclein Alpha	Protein Coding	51	GC04M089724	2.72	https://www.genecards.org/cgi-bin/carddisp.pl?gene=SNCA
AGT	Angiotensinogen	Protein Coding	51	GC01M230702	2.72	https://www.genecards.org/cgi-bin/carddisp.pl?gene=AGT
CYP2C9	Cytochrome P450 Family 2 Subfamily C Member 9	Protein Coding	50	GC10P094938	2.72	https://www.genecards.org/cgi-bin/carddisp.pl?gene=CYP2C9
CD247	CD247 Molecule	Protein Coding	50	GC01M167399	2.72	https://www.genecards.org/cgi-bin/carddisp.pl?gene=CD247
PNP	Purine Nucleoside Phosphorylase	Protein Coding	49	GC14P020468	2.72	https://www.genecards.org/cgi-bin/carddisp.pl?gene=PNP
ADRB1	Adrenoceptor Beta 1	Protein Coding	49	GC10P114044	2.72	https://www.genecards.org/cgi-bin/carddisp.pl?gene=ADRB1
CYP2C19	Cytochrome P450 Family 2 Subfamily C Member 19	Protein Coding	48	GC10P094762	2.72	https://www.genecards.org/cgi-bin/carddisp.pl?gene=CYP2C19
TGFA	Transforming Growth Factor Alpha	Protein Coding	48	GC02M070447	2.72	https://www.genecards.org/cgi-bin/carddisp.pl?gene=TGFA
REL	REL Proto-Oncogene, NF-KB Subunit	Protein Coding	48	GC02P060881	2.72	https://www.genecards.org/cgi-bin/carddisp.pl?gene=REL
DDX58	DExD/H-Box Helicase 58	Protein Coding	48	GC09M032455	2.72	https://www.genecards.org/cgi-bin/carddisp.pl?gene=DDX58
OTC	Ornithine Carbamoyltransferase	Protein Coding	48	GC0XP038353	2.72	https://www.genecards.org/cgi-bin/carddisp.pl?gene=OTC
MECOM	MDS1 And EVI1 Complex Locus	Protein Coding	48	GC03M169083	2.72	https://www.genecards.org/cgi-bin/carddisp.pl?gene=MECOM
VKORC1	Vitamin K Epoxide Reductase Complex Subunit 1	Protein Coding	48	GC16M031105	2.72	https://www.genecards.org/cgi-bin/carddisp.pl?gene=VKORC1
HTR3A	5-Hydroxytryptamine Receptor 3A	Protein Coding	47	GC11P113974	2.72	https://www.genecards.org/cgi-bin/carddisp.pl?gene=HTR3A
CSF3R	Colony Stimulating Factor 3 Receptor	Protein Coding	47	GC01M036466	2.72	https://www.genecards.org/cgi-bin/carddisp.pl?gene=CSF3R
ACADVL	Acyl-CoA Dehydrogenase Very Long Chain	Protein Coding	47	GC17P007219	2.72	https://www.genecards.org/cgi-bin/carddisp.pl?gene=ACADVL
ACHE	Acetylcholinesterase (Cartwright Blood Group)	Protein Coding	47	GC07M100889	2.72	https://www.genecards.org/cgi-bin/carddisp.pl?gene=ACHE
RAPGEF3	Rap Guanine Nucleotide Exchange Factor 3	Protein Coding	46	GC12M047736	2.72	https://www.genecards.org/cgi-bin/carddisp.pl?gene=RAPGEF3
ORAI1	ORAI Calcium Release-Activated Calcium Modulator 1	Protein Coding	45	GC12P122635	2.72	https://www.genecards.org/cgi-bin/carddisp.pl?gene=ORAI1
SP1	Sp1 Transcription Factor	Protein Coding	45	GC12P053380	2.72	https://www.genecards.org/cgi-bin/carddisp.pl?gene=SP1
KMT2A	Lysine Methyltransferase 2A	Protein Coding	45	GC11P118436	2.72	https://www.genecards.org/cgi-bin/carddisp.pl?gene=KMT2A
CLEC7A	C-Type Lectin Domain Containing 7A	Protein Coding	45	GC12M013368	2.72	https://www.genecards.org/cgi-bin/carddisp.pl?gene=CLEC7A
ADD1	Adducin 1	Protein Coding	45	GC04P002856	2.72	https://www.genecards.org/cgi-bin/carddisp.pl?gene=ADD1
TFF3	Trefoil Factor 3	Protein Coding	43	GC21M042311	2.72	https://www.genecards.org/cgi-bin/carddisp.pl?gene=TFF3
KPNA1	Karyopherin Subunit Alpha 1	Protein Coding	43	GC03M122421	2.72	https://www.genecards.org/cgi-bin/carddisp.pl?gene=KPNA1
EDAR	Ectodysplasin A Receptor	Protein Coding	43	GC02M108894	2.72	https://www.genecards.org/cgi-bin/carddisp.pl?gene=EDAR
AGK	Acylglycerol Kinase	Protein Coding	43	GC07P141551	2.72	https://www.genecards.org/cgi-bin/carddisp.pl?gene=AGK
RHOD	Ras Homolog Family Member D	Protein Coding	40	GC11P067057	2.72	https://www.genecards.org/cgi-bin/carddisp.pl?gene=RHOD
DSG3	Desmoglein 3	Protein Coding	40	GC18P031447	2.72	https://www.genecards.org/cgi-bin/carddisp.pl?gene=DSG3
ALG12	ALG12 Alpha-1,6-Mannosyltransferase	Protein Coding	40	GC22M049859	2.72	https://www.genecards.org/cgi-bin/carddisp.pl?gene=ALG12
CSN1S1	Casein Alpha S1	Protein Coding	34	GC04P069932	2.72	https://www.genecards.org/cgi-bin/carddisp.pl?gene=CSN1S1
CGB3	Chorionic Gonadotropin Subunit Beta 3	Protein Coding	32	GC19M049024	2.72	https://www.genecards.org/cgi-bin/carddisp.pl?gene=CGB3
RPS27A	Ribosomal Protein S27a	Protein Coding	44	GC02P055231	2.71	https://www.genecards.org/cgi-bin/carddisp.pl?gene=RPS27A
SERPINA6	Serpin Family A Member 6	Protein Coding	45	GC14M094305	2.7	https://www.genecards.org/cgi-bin/carddisp.pl?gene=SERPINA6
TOLLIP	Toll Interacting Protein	Protein Coding	45	GC11M001274	2.7	https://www.genecards.org/cgi-bin/carddisp.pl?gene=TOLLIP
GC	GC Vitamin D Binding Protein	Protein Coding	44	GC04M071741	2.68	https://www.genecards.org/cgi-bin/carddisp.pl?gene=GC
CXCL10	C-X-C Motif Chemokine Ligand 10	Protein Coding	45	GC04M076021	2.67	https://www.genecards.org/cgi-bin/carddisp.pl?gene=CXCL10
CHRNA7	Cholinergic Receptor Nicotinic Alpha 7 Subunit	Protein Coding	47	GC15P031923	2.67	https://www.genecards.org/cgi-bin/carddisp.pl?gene=CHRNA7
NAMPT	Nicotinamide Phosphoribosyltransferase	Protein Coding	50	GC07M106248	2.65	https://www.genecards.org/cgi-bin/carddisp.pl?gene=NAMPT
FABP1	Fatty Acid Binding Protein 1	Protein Coding	45	GC02M088122	2.63	https://www.genecards.org/cgi-bin/carddisp.pl?gene=FABP1
GP1BA	Glycoprotein Ib Platelet Subunit Alpha	Protein Coding	47	GC17P004932	2.63	https://www.genecards.org/cgi-bin/carddisp.pl?gene=GP1BA
HSP90AA1	Heat Shock Protein 90 Alpha Family Class A Member 1	Protein Coding	50	GC14M102080	2.6	https://www.genecards.org/cgi-bin/carddisp.pl?gene=HSP90AA1
CISH	Cytokine Inducible SH2 Containing Protein	Protein Coding	46	GC03M050618	2.6	https://www.genecards.org/cgi-bin/carddisp.pl?gene=CISH
SMPD1	Sphingomyelin Phosphodiesterase 1	Protein Coding	49	GC11P006390	2.58	https://www.genecards.org/cgi-bin/carddisp.pl?gene=SMPD1
MMP10	Matrix Metallopeptidase 10	Protein Coding	48	GC11M102770	2.58	https://www.genecards.org/cgi-bin/carddisp.pl?gene=MMP10
FOXO1	Forkhead Box O1	Protein Coding	50	GC13M040555	2.55	https://www.genecards.org/cgi-bin/carddisp.pl?gene=FOXO1
HSPA12B	Heat Shock Protein Family A (Hsp70) Member 12B	Protein Coding	36	GC20P003708	2.55	https://www.genecards.org/cgi-bin/carddisp.pl?gene=HSPA12B
MET	MET Proto-Oncogene, Receptor Tyrosine Kinase	Protein Coding	56	GC07P116672	2.54	https://www.genecards.org/cgi-bin/carddisp.pl?gene=MET
SLC2A1	Solute Carrier Family 2 Member 1	Protein Coding	54	GC01M042925	2.54	https://www.genecards.org/cgi-bin/carddisp.pl?gene=SLC2A1
PTEN	Phosphatase And Tensin Homolog	Protein Coding	54	GC10P087863	2.54	https://www.genecards.org/cgi-bin/carddisp.pl?gene=PTEN
FLT3	Fms Related Receptor Tyrosine Kinase 3	Protein Coding	54	GC13M028003	2.54	https://www.genecards.org/cgi-bin/carddisp.pl?gene=FLT3
AR	Androgen Receptor	Protein Coding	54	GC0XP067544	2.54	https://www.genecards.org/cgi-bin/carddisp.pl?gene=AR
TYK2	Tyrosine Kinase 2	Protein Coding	54	GC19M010350	2.54	https://www.genecards.org/cgi-bin/carddisp.pl?gene=TYK2
LCK	LCK Proto-Oncogene, Src Family Tyrosine Kinase	Protein Coding	54	GC01P032251	2.54	https://www.genecards.org/cgi-bin/carddisp.pl?gene=LCK
UCHL1	Ubiquitin C-Terminal Hydrolase L1	Protein Coding	53	GC04P041256	2.54	https://www.genecards.org/cgi-bin/carddisp.pl?gene=UCHL1
NOTCH1	Notch Receptor 1	Protein Coding	52	GC09M136582	2.54	https://www.genecards.org/cgi-bin/carddisp.pl?gene=NOTCH1
NTRK3	Neurotrophic Receptor Tyrosine Kinase 3	Protein Coding	52	GC15M087859	2.54	https://www.genecards.org/cgi-bin/carddisp.pl?gene=NTRK3
PRKG1	Protein Kinase CGMP-Dependent 1	Protein Coding	52	GC10P050991	2.54	https://www.genecards.org/cgi-bin/carddisp.pl?gene=PRKG1
DRD2	Dopamine Receptor D2	Protein Coding	52	GC11M113409	2.54	https://www.genecards.org/cgi-bin/carddisp.pl?gene=DRD2
NGF	Nerve Growth Factor	Protein Coding	52	GC01M115285	2.54	https://www.genecards.org/cgi-bin/carddisp.pl?gene=NGF
MAPT	Microtubule Associated Protein Tau	Protein Coding	52	GC17P045894	2.54	https://www.genecards.org/cgi-bin/carddisp.pl?gene=MAPT
CBL	Cbl Proto-Oncogene	Protein Coding	52	GC11P119206	2.54	https://www.genecards.org/cgi-bin/carddisp.pl?gene=CBL
EP300	E1A Binding Protein P300	Protein Coding	52	GC22P041091	2.54	https://www.genecards.org/cgi-bin/carddisp.pl?gene=EP300
SLC6A3	Solute Carrier Family 6 Member 3	Protein Coding	51	GC05M001392	2.54	https://www.genecards.org/cgi-bin/carddisp.pl?gene=SLC6A3
SNAP25	Synaptosome Associated Protein 25	Protein Coding	51	GC20P010218	2.54	https://www.genecards.org/cgi-bin/carddisp.pl?gene=SNAP25
RARB	Retinoic Acid Receptor Beta	Protein Coding	51	GC03P025194	2.54	https://www.genecards.org/cgi-bin/carddisp.pl?gene=RARB
PTCH1	Patched 1	Protein Coding	51	GC09M095442	2.54	https://www.genecards.org/cgi-bin/carddisp.pl?gene=PTCH1
PRDX1	Peroxiredoxin 1	Protein Coding	51	GC01M045511	2.54	https://www.genecards.org/cgi-bin/carddisp.pl?gene=PRDX1
GRB2	Growth Factor Receptor Bound Protein 2	Protein Coding	51	GC17M075318	2.54	https://www.genecards.org/cgi-bin/carddisp.pl?gene=GRB2
MSH6	MutS Homolog 6	Protein Coding	51	GC02P047695	2.54	https://www.genecards.org/cgi-bin/carddisp.pl?gene=MSH6
AHCY	Adenosylhomocysteinase	Protein Coding	51	GC20M034257	2.54	https://www.genecards.org/cgi-bin/carddisp.pl?gene=AHCY
YWHAG	Tyrosine 3-Monooxygenase/Tryptophan 5-Monooxygenase Activation Protein Gamma	Protein Coding	51	GC07M076327	2.54	https://www.genecards.org/cgi-bin/carddisp.pl?gene=YWHAG
TSC2	TSC Complex Subunit 2	Protein Coding	51	GC16P002385	2.54	https://www.genecards.org/cgi-bin/carddisp.pl?gene=TSC2
IDS	Iduronate 2-Sulfatase	Protein Coding	50	GC0XM149476	2.54	https://www.genecards.org/cgi-bin/carddisp.pl?gene=IDS
IRF5	Interferon Regulatory Factor 5	Protein Coding	50	GC07P128937	2.54	https://www.genecards.org/cgi-bin/carddisp.pl?gene=IRF5
SHH	Sonic Hedgehog Signaling Molecule	Protein Coding	50	GC07M155799	2.54	https://www.genecards.org/cgi-bin/carddisp.pl?gene=SHH
MSH2	MutS Homolog 2	Protein Coding	50	GC02P047402	2.54	https://www.genecards.org/cgi-bin/carddisp.pl?gene=MSH2
GAPDH	Glyceraldehyde-3-Phosphate Dehydrogenase	Protein Coding	50	GC12P006630	2.54	https://www.genecards.org/cgi-bin/carddisp.pl?gene=GAPDH
CDC25C	Cell Division Cycle 25C	Protein Coding	50	GC05M138285	2.54	https://www.genecards.org/cgi-bin/carddisp.pl?gene=CDC25C
GLI3	GLI Family Zinc Finger 3	Protein Coding	50	GC07M041960	2.54	https://www.genecards.org/cgi-bin/carddisp.pl?gene=GLI3
AVPR2	Arginine Vasopressin Receptor 2	Protein Coding	50	GC0XP153902	2.54	https://www.genecards.org/cgi-bin/carddisp.pl?gene=AVPR2
EPAS1	Endothelial PAS Domain Protein 1	Protein Coding	50	GC02P046293	2.54	https://www.genecards.org/cgi-bin/carddisp.pl?gene=EPAS1
YWHAB	Tyrosine 3-Monooxygenase/Tryptophan 5-Monooxygenase Activation Protein Beta	Protein Coding	50	GC20P044885	2.54	https://www.genecards.org/cgi-bin/carddisp.pl?gene=YWHAB
ZEB2	Zinc Finger E-Box Binding Homeobox 2	Protein Coding	50	GC02M144384	2.54	https://www.genecards.org/cgi-bin/carddisp.pl?gene=ZEB2
PGK1	Phosphoglycerate Kinase 1	Protein Coding	50	GC0XP077925	2.54	https://www.genecards.org/cgi-bin/carddisp.pl?gene=PGK1
SMAD3	SMAD Family Member 3	Protein Coding	50	GC15P067063	2.54	https://www.genecards.org/cgi-bin/carddisp.pl?gene=SMAD3
PAX6	Paired Box 6	Protein Coding	49	GC11M031784	2.54	https://www.genecards.org/cgi-bin/carddisp.pl?gene=PAX6
HTR2A	5-Hydroxytryptamine Receptor 2A	Protein Coding	49	GC13M046831	2.54	https://www.genecards.org/cgi-bin/carddisp.pl?gene=HTR2A
P2RY12	Purinergic Receptor P2Y12	Protein Coding	49	GC03M151336	2.54	https://www.genecards.org/cgi-bin/carddisp.pl?gene=P2RY12
MLH1	MutL Homolog 1	Protein Coding	49	GC03P036993	2.54	https://www.genecards.org/cgi-bin/carddisp.pl?gene=MLH1
MUC1	Mucin 1, Cell Surface Associated	Protein Coding	49	GC01M155185	2.54	https://www.genecards.org/cgi-bin/carddisp.pl?gene=MUC1
EPHX2	Epoxide Hydrolase 2	Protein Coding	49	GC08P027490	2.54	https://www.genecards.org/cgi-bin/carddisp.pl?gene=EPHX2
SOX9	SRY-Box Transcription Factor 9	Protein Coding	48	GC17P072121	2.54	https://www.genecards.org/cgi-bin/carddisp.pl?gene=SOX9
PAX3	Paired Box 3	Protein Coding	48	GC02M222199	2.54	https://www.genecards.org/cgi-bin/carddisp.pl?gene=PAX3
TAP1	Transporter 1, ATP Binding Cassette Subfamily B Member	Protein Coding	48	GC06M032866	2.54	https://www.genecards.org/cgi-bin/carddisp.pl?gene=TAP1
MITF	Melanocyte Inducing Transcription Factor	Protein Coding	48	GC03P069788	2.54	https://www.genecards.org/cgi-bin/carddisp.pl?gene=MITF
HEXB	Hexosaminidase Subunit Beta	Protein Coding	48	GC05P074640	2.54	https://www.genecards.org/cgi-bin/carddisp.pl?gene=HEXB
CD3E	CD3e Molecule	Protein Coding	48	GC11P118304	2.54	https://www.genecards.org/cgi-bin/carddisp.pl?gene=CD3E
GLB1	Galactosidase Beta 1	Protein Coding	48	GC03M033013	2.54	https://www.genecards.org/cgi-bin/carddisp.pl?gene=GLB1
ABCC1	ATP Binding Cassette Subfamily C Member 1	Protein Coding	48	GC16P015949	2.54	https://www.genecards.org/cgi-bin/carddisp.pl?gene=ABCC1
APRT	Adenine Phosphoribosyltransferase	Protein Coding	48	GC16M088810	2.54	https://www.genecards.org/cgi-bin/carddisp.pl?gene=APRT
BACE1	Beta-Secretase 1	Protein Coding	48	GC11M117285	2.54	https://www.genecards.org/cgi-bin/carddisp.pl?gene=BACE1
MALT1	MALT1 Paracaspase	Protein Coding	48	GC18P058671	2.54	https://www.genecards.org/cgi-bin/carddisp.pl?gene=MALT1
ARF1	ADP Ribosylation Factor 1	Protein Coding	48	GC01P228082	2.54	https://www.genecards.org/cgi-bin/carddisp.pl?gene=ARF1
ANTXR2	ANTXR Cell Adhesion Molecule 2	Protein Coding	48	GC04M079901	2.54	https://www.genecards.org/cgi-bin/carddisp.pl?gene=ANTXR2
ARSA	Arylsulfatase A	Protein Coding	48	GC22M050622	2.54	https://www.genecards.org/cgi-bin/carddisp.pl?gene=ARSA
TPI1	Triosephosphate Isomerase 1	Protein Coding	48	GC12P006867	2.54	https://www.genecards.org/cgi-bin/carddisp.pl?gene=TPI1
VCAN	Versican	Protein Coding	48	GC05P083471	2.54	https://www.genecards.org/cgi-bin/carddisp.pl?gene=VCAN
YWHAQ	Tyrosine 3-Monooxygenase/Tryptophan 5-Monooxygenase Activation Protein Theta	Protein Coding	48	GC02M009583	2.54	https://www.genecards.org/cgi-bin/carddisp.pl?gene=YWHAQ
VAV1	Vav Guanine Nucleotide Exchange Factor 1	Protein Coding	48	GC19P006772	2.54	https://www.genecards.org/cgi-bin/carddisp.pl?gene=VAV1
L1CAM	L1 Cell Adhesion Molecule	Protein Coding	48	GC0XM153864	2.54	https://www.genecards.org/cgi-bin/carddisp.pl?gene=L1CAM
PTS	6-Pyruvoyltetrahydropterin Synthase	Protein Coding	48	GC11P112226	2.54	https://www.genecards.org/cgi-bin/carddisp.pl?gene=PTS
HTR1A	5-Hydroxytryptamine Receptor 1A	Protein Coding	48	GC05M063960	2.54	https://www.genecards.org/cgi-bin/carddisp.pl?gene=HTR1A
PSMA6	Proteasome 20S Subunit Alpha 6	Protein Coding	47	GC14P035278	2.54	https://www.genecards.org/cgi-bin/carddisp.pl?gene=PSMA6
IFNAR1	Interferon Alpha And Beta Receptor Subunit 1	Protein Coding	47	GC21P033324	2.54	https://www.genecards.org/cgi-bin/carddisp.pl?gene=IFNAR1
POLG	DNA Polymerase Gamma, Catalytic Subunit	Protein Coding	47	GC15M089316	2.54	https://www.genecards.org/cgi-bin/carddisp.pl?gene=POLG
SLC27A4	Solute Carrier Family 27 Member 4	Protein Coding	47	GC09P128340	2.54	https://www.genecards.org/cgi-bin/carddisp.pl?gene=SLC27A4
SHC1	SHC Adaptor Protein 1	Protein Coding	47	GC01M154962	2.54	https://www.genecards.org/cgi-bin/carddisp.pl?gene=SHC1
PTGER3	Prostaglandin E Receptor 3	Protein Coding	47	GC01M070852	2.54	https://www.genecards.org/cgi-bin/carddisp.pl?gene=PTGER3
HYAL1	Hyaluronidase 1	Protein Coding	47	GC03M050299	2.54	https://www.genecards.org/cgi-bin/carddisp.pl?gene=HYAL1
STS	Steroid Sulfatase	Protein Coding	47	GC0XP007146	2.54	https://www.genecards.org/cgi-bin/carddisp.pl?gene=STS
ST14	Suppression Of Tumorigenicity 14	Protein Coding	47	GC11P130159	2.54	https://www.genecards.org/cgi-bin/carddisp.pl?gene=ST14
GRK6	G Protein-Coupled Receptor Kinase 6	Protein Coding	47	GC05P177403	2.54	https://www.genecards.org/cgi-bin/carddisp.pl?gene=GRK6
HEXA	Hexosaminidase Subunit Alpha	Protein Coding	47	GC15M072340	2.54	https://www.genecards.org/cgi-bin/carddisp.pl?gene=HEXA
NGFR	Nerve Growth Factor Receptor	Protein Coding	47	GC17P049495	2.54	https://www.genecards.org/cgi-bin/carddisp.pl?gene=NGFR
EEF1A2	Eukaryotic Translation Elongation Factor 1 Alpha 2	Protein Coding	47	GC20M063488	2.54	https://www.genecards.org/cgi-bin/carddisp.pl?gene=EEF1A2
EIF2AK2	Eukaryotic Translation Initiation Factor 2 Alpha Kinase 2	Protein Coding	47	GC02M037099	2.54	https://www.genecards.org/cgi-bin/carddisp.pl?gene=EIF2AK2
CRYAB	Crystallin Alpha B	Protein Coding	47	GC11M111908	2.54	https://www.genecards.org/cgi-bin/carddisp.pl?gene=CRYAB
HADHA	Hydroxyacyl-CoA Dehydrogenase Trifunctional Multienzyme Complex Subunit Alpha	Protein Coding	47	GC02M026190	2.54	https://www.genecards.org/cgi-bin/carddisp.pl?gene=HADHA
GPD1	Glycerol-3-Phosphate Dehydrogenase 1	Protein Coding	47	GC12P050105	2.54	https://www.genecards.org/cgi-bin/carddisp.pl?gene=GPD1
ELOVL4	ELOVL Fatty Acid Elongase 4	Protein Coding	47	GC06M079914	2.54	https://www.genecards.org/cgi-bin/carddisp.pl?gene=ELOVL4
NCK1	NCK Adaptor Protein 1	Protein Coding	47	GC03P136862	2.54	https://www.genecards.org/cgi-bin/carddisp.pl?gene=NCK1
ALDH3A2	Aldehyde Dehydrogenase 3 Family Member A2	Protein Coding	47	GC17P019648	2.54	https://www.genecards.org/cgi-bin/carddisp.pl?gene=ALDH3A2
ADCY7	Adenylate Cyclase 7	Protein Coding	47	GC16P050244	2.54	https://www.genecards.org/cgi-bin/carddisp.pl?gene=ADCY7
FBN1	Fibrillin 1	Protein Coding	47	GC15M048408	2.54	https://www.genecards.org/cgi-bin/carddisp.pl?gene=FBN1
ANTXR1	ANTXR Cell Adhesion Molecule 1	Protein Coding	47	GC02P068977	2.54	https://www.genecards.org/cgi-bin/carddisp.pl?gene=ANTXR1
EPS15	Epidermal Growth Factor Receptor Pathway Substrate 15	Protein Coding	47	GC01M051354	2.54	https://www.genecards.org/cgi-bin/carddisp.pl?gene=EPS15
KRT19	Keratin 19	Protein Coding	47	GC17M041523	2.54	https://www.genecards.org/cgi-bin/carddisp.pl?gene=KRT19
TNFRSF10A	TNF Receptor Superfamily Member 10a	Protein Coding	47	GC08M023190	2.54	https://www.genecards.org/cgi-bin/carddisp.pl?gene=TNFRSF10A
TNFSF15	TNF Superfamily Member 15	Protein Coding	47	GC09M114784	2.54	https://www.genecards.org/cgi-bin/carddisp.pl?gene=TNFSF15
XRCC6	X-Ray Repair Cross Complementing 6	Protein Coding	47	GC22P041622	2.54	https://www.genecards.org/cgi-bin/carddisp.pl?gene=XRCC6
LAT	Linker For Activation Of T Cells	Protein Coding	47	GC16P028992	2.54	https://www.genecards.org/cgi-bin/carddisp.pl?gene=LAT
IL23R	Interleukin 23 Receptor	Protein Coding	46	GC01P067138	2.54	https://www.genecards.org/cgi-bin/carddisp.pl?gene=IL23R
SUOX	Sulfite Oxidase	Protein Coding	46	GC12P055997	2.54	https://www.genecards.org/cgi-bin/carddisp.pl?gene=SUOX
PRDM16	PR/SET Domain 16	Protein Coding	46	GC01P003068	2.54	https://www.genecards.org/cgi-bin/carddisp.pl?gene=PRDM16
SLC5A6	Solute Carrier Family 5 Member 6	Protein Coding	46	GC02M027201	2.54	https://www.genecards.org/cgi-bin/carddisp.pl?gene=SLC5A6
PNPO	Pyridoxamine 5'-Phosphate Oxidase	Protein Coding	46	GC17P047941	2.54	https://www.genecards.org/cgi-bin/carddisp.pl?gene=PNPO
IVD	Isovaleryl-CoA Dehydrogenase	Protein Coding	46	GC15P040405	2.54	https://www.genecards.org/cgi-bin/carddisp.pl?gene=IVD
CYP21A2	Cytochrome P450 Family 21 Subfamily A Member 2	Protein Coding	46	GC06P033435	2.54	https://www.genecards.org/cgi-bin/carddisp.pl?gene=CYP21A2
CPE	Carboxypeptidase E	Protein Coding	46	GC04P165361	2.54	https://www.genecards.org/cgi-bin/carddisp.pl?gene=CPE
SEMA3A	Semaphorin 3A	Protein Coding	46	GC07M083955	2.54	https://www.genecards.org/cgi-bin/carddisp.pl?gene=SEMA3A
SCO2	Synthesis Of Cytochrome C Oxidase 2	Protein Coding	46	GC22M050523	2.54	https://www.genecards.org/cgi-bin/carddisp.pl?gene=SCO2
CTSC	Cathepsin C	Protein Coding	46	GC11M088211	2.54	https://www.genecards.org/cgi-bin/carddisp.pl?gene=CTSC
SAG	S-Antigen Visual Arrestin	Protein Coding	46	GC02P233309	2.54	https://www.genecards.org/cgi-bin/carddisp.pl?gene=SAG
CD38	CD38 Molecule	Protein Coding	46	GC04P015779	2.54	https://www.genecards.org/cgi-bin/carddisp.pl?gene=CD38
CASP14	Caspase 14	Protein Coding	46	GC19P015049	2.54	https://www.genecards.org/cgi-bin/carddisp.pl?gene=CASP14
SNAI2	Snail Family Transcriptional Repressor 2	Protein Coding	46	GC08M048854	2.54	https://www.genecards.org/cgi-bin/carddisp.pl?gene=SNAI2
NDUFA9	NADH:Ubiquinone Oxidoreductase Subunit A9	Protein Coding	45	GC12P004649	2.54	https://www.genecards.org/cgi-bin/carddisp.pl?gene=NDUFA9
EFNA5	Ephrin A5	Protein Coding	45	GC05M107376	2.54	https://www.genecards.org/cgi-bin/carddisp.pl?gene=EFNA5
NTF3	Neurotrophin 3	Protein Coding	45	GC12P005432	2.54	https://www.genecards.org/cgi-bin/carddisp.pl?gene=NTF3
PAX7	Paired Box 7	Protein Coding	45	GC01P018631	2.54	https://www.genecards.org/cgi-bin/carddisp.pl?gene=PAX7
IRF4	Interferon Regulatory Factor 4	Protein Coding	45	GC06P000391	2.54	https://www.genecards.org/cgi-bin/carddisp.pl?gene=IRF4
PSTPIP1	Proline-Serine-Threonine Phosphatase Interacting Protein 1	Protein Coding	45	GC15P076993	2.54	https://www.genecards.org/cgi-bin/carddisp.pl?gene=PSTPIP1
INVS	Inversin	Protein Coding	45	GC09P100099	2.54	https://www.genecards.org/cgi-bin/carddisp.pl?gene=INVS
PRSS8	Serine Protease 8	Protein Coding	45	GC16M031132	2.54	https://www.genecards.org/cgi-bin/carddisp.pl?gene=PRSS8
CYP4F2	Cytochrome P450 Family 4 Subfamily F Member 2	Protein Coding	45	GC19M015878	2.54	https://www.genecards.org/cgi-bin/carddisp.pl?gene=CYP4F2
DRD3	Dopamine Receptor D3	Protein Coding	45	GC03M114128	2.54	https://www.genecards.org/cgi-bin/carddisp.pl?gene=DRD3
GNS	Glucosamine (N-Acetyl)-6-Sulfatase	Protein Coding	45	GC12M064713	2.54	https://www.genecards.org/cgi-bin/carddisp.pl?gene=GNS
GOT2	Glutamic-Oxaloacetic Transaminase 2	Protein Coding	45	GC16M058707	2.54	https://www.genecards.org/cgi-bin/carddisp.pl?gene=GOT2
GFRA1	GDNF Family Receptor Alpha 1	Protein Coding	45	GC10M116056	2.54	https://www.genecards.org/cgi-bin/carddisp.pl?gene=GFRA1
GFRA2	GDNF Family Receptor Alpha 2	Protein Coding	45	GC08M021690	2.54	https://www.genecards.org/cgi-bin/carddisp.pl?gene=GFRA2
GJB3	Gap Junction Protein Beta 3	Protein Coding	45	GC01P034781	2.54	https://www.genecards.org/cgi-bin/carddisp.pl?gene=GJB3
FOXM1	Forkhead Box M1	Protein Coding	45	GC12M002857	2.54	https://www.genecards.org/cgi-bin/carddisp.pl?gene=FOXM1
FOXP2	Forkhead Box P2	Protein Coding	45	GC07P114086	2.54	https://www.genecards.org/cgi-bin/carddisp.pl?gene=FOXP2
ABCA4	ATP Binding Cassette Subfamily A Member 4	Protein Coding	45	GC01M093992	2.54	https://www.genecards.org/cgi-bin/carddisp.pl?gene=ABCA4
EXTL3	Exostosin Like Glycosyltransferase 3	Protein Coding	45	GC08P028615	2.54	https://www.genecards.org/cgi-bin/carddisp.pl?gene=EXTL3
BTD	Biotinidase	Protein Coding	45	GC03P015621	2.54	https://www.genecards.org/cgi-bin/carddisp.pl?gene=BTD
BSG	Basigin (Ok Blood Group)	Protein Coding	45	GC19P000571	2.54	https://www.genecards.org/cgi-bin/carddisp.pl?gene=BSG
ALOX12	Arachidonate 12-Lipoxygenase, 12S Type	Protein Coding	45	GC17P006995	2.54	https://www.genecards.org/cgi-bin/carddisp.pl?gene=ALOX12
ARSB	Arylsulfatase B	Protein Coding	45	GC05M078777	2.54	https://www.genecards.org/cgi-bin/carddisp.pl?gene=ARSB
ARRB1	Arrestin Beta 1	Protein Coding	45	GC11M075261	2.54	https://www.genecards.org/cgi-bin/carddisp.pl?gene=ARRB1
ARRB2	Arrestin Beta 2	Protein Coding	45	GC17P004711	2.54	https://www.genecards.org/cgi-bin/carddisp.pl?gene=ARRB2
AP3B1	Adaptor Related Protein Complex 3 Subunit Beta 1	Protein Coding	45	GC05M078000	2.54	https://www.genecards.org/cgi-bin/carddisp.pl?gene=AP3B1
WASF1	WASP Family Member 1	Protein Coding	45	GC06M110099	2.54	https://www.genecards.org/cgi-bin/carddisp.pl?gene=WASF1
SGSH	N-Sulfoglucosamine Sulfohydrolase	Protein Coding	45	GC17M080206	2.54	https://www.genecards.org/cgi-bin/carddisp.pl?gene=SGSH
TFE3	Transcription Factor Binding To IGHM Enhancer 3	Protein Coding	44	GC0XM049028	2.54	https://www.genecards.org/cgi-bin/carddisp.pl?gene=TFE3
TAPBP	TAP Binding Protein	Protein Coding	44	GC06M033299	2.54	https://www.genecards.org/cgi-bin/carddisp.pl?gene=TAPBP
KCNN3	Potassium Calcium-Activated Channel Subfamily N Member 3	Protein Coding	44	GC01M154697	2.54	https://www.genecards.org/cgi-bin/carddisp.pl?gene=KCNN3
RELN	Reelin	Protein Coding	44	GC07M103471	2.54	https://www.genecards.org/cgi-bin/carddisp.pl?gene=RELN
THBS4	Thrombospondin 4	Protein Coding	44	GC05P079991	2.54	https://www.genecards.org/cgi-bin/carddisp.pl?gene=THBS4
SPG7	SPG7 Matrix AAA Peptidase Subunit, Paraplegin	Protein Coding	44	GC16P089492	2.54	https://www.genecards.org/cgi-bin/carddisp.pl?gene=SPG7
PMP2	Peripheral Myelin Protein 2	Protein Coding	44	GC08M081440	2.54	https://www.genecards.org/cgi-bin/carddisp.pl?gene=PMP2
RAPGEF4	Rap Guanine Nucleotide Exchange Factor 4	Protein Coding	44	GC02P172735	2.54	https://www.genecards.org/cgi-bin/carddisp.pl?gene=RAPGEF4
SLC31A1	Solute Carrier Family 31 Member 1	Protein Coding	44	GC09P113221	2.54	https://www.genecards.org/cgi-bin/carddisp.pl?gene=SLC31A1
SLC25A6	Solute Carrier Family 25 Member 6	Protein Coding	44	GC0XM001386	2.54	https://www.genecards.org/cgi-bin/carddisp.pl?gene=SLC25A6
PAM	Peptidylglycine Alpha-Amidating Monooxygenase	Protein Coding	44	GC05P102753	2.54	https://www.genecards.org/cgi-bin/carddisp.pl?gene=PAM
SUMF1	Sulfatase Modifying Factor 1	Protein Coding	44	GC03M003700	2.54	https://www.genecards.org/cgi-bin/carddisp.pl?gene=SUMF1
SULT1A1	Sulfotransferase Family 1A Member 1	Protein Coding	44	GC16M028606	2.54	https://www.genecards.org/cgi-bin/carddisp.pl?gene=SULT1A1
HYAL2	Hyaluronidase 2	Protein Coding	44	GC03M050317	2.54	https://www.genecards.org/cgi-bin/carddisp.pl?gene=HYAL2
CTTN	Cortactin	Protein Coding	44	GC11P070398	2.54	https://www.genecards.org/cgi-bin/carddisp.pl?gene=CTTN
NAGLU	N-Acetyl-Alpha-Glucosaminidase	Protein Coding	44	GC17P042535	2.54	https://www.genecards.org/cgi-bin/carddisp.pl?gene=NAGLU
RXFP2	Relaxin Family Peptide Receptor 2	Protein Coding	44	GC13P031739	2.54	https://www.genecards.org/cgi-bin/carddisp.pl?gene=RXFP2
MGAT1	Alpha-1,3-Mannosyl-Glycoprotein 2-Beta-N-Acetylglucosaminyltransferase	Protein Coding	44	GC05M180797	2.54	https://www.genecards.org/cgi-bin/carddisp.pl?gene=MGAT1
MYO9B	Myosin IXB	Protein Coding	44	GC19P022222	2.54	https://www.genecards.org/cgi-bin/carddisp.pl?gene=MYO9B
ROM1	Retinal Outer Segment Membrane Protein 1	Protein Coding	44	GC11P062611	2.54	https://www.genecards.org/cgi-bin/carddisp.pl?gene=ROM1
NRP2	Neuropilin 2	Protein Coding	44	GC02P205681	2.54	https://www.genecards.org/cgi-bin/carddisp.pl?gene=NRP2
CDX2	Caudal Type Homeobox 2	Protein Coding	44	GC13M027962	2.54	https://www.genecards.org/cgi-bin/carddisp.pl?gene=CDX2
GALC	Galactosylceramidase	Protein Coding	44	GC14M087837	2.54	https://www.genecards.org/cgi-bin/carddisp.pl?gene=GALC
CCS	Copper Chaperone For Superoxide Dismutase	Protein Coding	44	GC11P066593	2.54	https://www.genecards.org/cgi-bin/carddisp.pl?gene=CCS
METAP2	Methionyl Aminopeptidase 2	Protein Coding	44	GC12P095473	2.54	https://www.genecards.org/cgi-bin/carddisp.pl?gene=METAP2
FSCN1	Fascin Actin-Bundling Protein 1	Protein Coding	44	GC07P005592	2.54	https://www.genecards.org/cgi-bin/carddisp.pl?gene=FSCN1
MBTPS2	Membrane Bound Transcription Factor Peptidase, Site 2	Protein Coding	44	GC0XP021839	2.54	https://www.genecards.org/cgi-bin/carddisp.pl?gene=MBTPS2
ABCA5	ATP Binding Cassette Subfamily A Member 5	Protein Coding	44	GC17M069244	2.54	https://www.genecards.org/cgi-bin/carddisp.pl?gene=ABCA5
ACTR2	Actin Related Protein 2	Protein Coding	44	GC02P065227	2.54	https://www.genecards.org/cgi-bin/carddisp.pl?gene=ACTR2
ATP12A	ATPase H+/K+ Transporting Non-Gastric Alpha2 Subunit	Protein Coding	44	GC13P024680	2.54	https://www.genecards.org/cgi-bin/carddisp.pl?gene=ATP12A
FABP7	Fatty Acid Binding Protein 7	Protein Coding	44	GC06P122779	2.54	https://www.genecards.org/cgi-bin/carddisp.pl?gene=FABP7
AUH	AU RNA Binding Methylglutaconyl-CoA Hydratase	Protein Coding	44	GC09M091213	2.54	https://www.genecards.org/cgi-bin/carddisp.pl?gene=AUH
B3GAT1	Beta-1,3-Glucuronyltransferase 1	Protein Coding	44	GC11M134378	2.54	https://www.genecards.org/cgi-bin/carddisp.pl?gene=B3GAT1
BAIAP2	BAR/IMD Domain Containing Adaptor Protein 2	Protein Coding	44	GC17P081035	2.54	https://www.genecards.org/cgi-bin/carddisp.pl?gene=BAIAP2
BNIP3	BCL2 Interacting Protein 3	Protein Coding	44	GC10M131966	2.54	https://www.genecards.org/cgi-bin/carddisp.pl?gene=BNIP3
C7	Complement C7	Protein Coding	44	GC05P040909	2.54	https://www.genecards.org/cgi-bin/carddisp.pl?gene=C7
C8B	Complement C8 Beta Chain	Protein Coding	44	GC01M056929	2.54	https://www.genecards.org/cgi-bin/carddisp.pl?gene=C8B
M6PR	Mannose-6-Phosphate Receptor, Cation Dependent	Protein Coding	44	GC12M008951	2.54	https://www.genecards.org/cgi-bin/carddisp.pl?gene=M6PR
ARSG	Arylsulfatase G	Protein Coding	44	GC17P068326	2.54	https://www.genecards.org/cgi-bin/carddisp.pl?gene=ARSG
ASCL1	Achaete-Scute Family BHLH Transcription Factor 1	Protein Coding	44	GC12P102957	2.54	https://www.genecards.org/cgi-bin/carddisp.pl?gene=ASCL1
ASPH	Aspartate Beta-Hydroxylase	Protein Coding	44	GC08M061500	2.54	https://www.genecards.org/cgi-bin/carddisp.pl?gene=ASPH
TPP1	Tripeptidyl Peptidase 1	Protein Coding	44	GC11M006614	2.54	https://www.genecards.org/cgi-bin/carddisp.pl?gene=TPP1
TNNT1	Troponin T1, Slow Skeletal Type	Protein Coding	44	GC19M055132	2.54	https://www.genecards.org/cgi-bin/carddisp.pl?gene=TNNT1
WASF2	WASP Family Member 2	Protein Coding	44	GC01M027404	2.54	https://www.genecards.org/cgi-bin/carddisp.pl?gene=WASF2
LAMC1	Laminin Subunit Gamma 1	Protein Coding	44	GC01P182992	2.54	https://www.genecards.org/cgi-bin/carddisp.pl?gene=LAMC1
SLC37A4	Solute Carrier Family 37 Member 4	Protein Coding	44	GC11M119024	2.54	https://www.genecards.org/cgi-bin/carddisp.pl?gene=SLC37A4
SMAD7	SMAD Family Member 7	Protein Coding	44	GC18M048919	2.54	https://www.genecards.org/cgi-bin/carddisp.pl?gene=SMAD7
PHOX2B	Paired Like Homeobox 2B	Protein Coding	44	GC04M041746	2.54	https://www.genecards.org/cgi-bin/carddisp.pl?gene=PHOX2B
PGAM1	Phosphoglycerate Mutase 1	Protein Coding	44	GC10P097426	2.54	https://www.genecards.org/cgi-bin/carddisp.pl?gene=PGAM1
IL21R	Interleukin 21 Receptor	Protein Coding	43	GC16P027413	2.54	https://www.genecards.org/cgi-bin/carddisp.pl?gene=IL21R
TFEB	Transcription Factor EB	Protein Coding	43	GC06M041835	2.54	https://www.genecards.org/cgi-bin/carddisp.pl?gene=TFEB
KEL	Kell Metallo-Endopeptidase (Kell Blood Group)	Protein Coding	43	GC07M142942	2.54	https://www.genecards.org/cgi-bin/carddisp.pl?gene=KEL
IDUA	Alpha-L-Iduronidase	Protein Coding	43	GC04P000986	2.54	https://www.genecards.org/cgi-bin/carddisp.pl?gene=IDUA
RAB1B	RAB1B, Member RAS Oncogene Family	Protein Coding	43	GC11P066270	2.54	https://www.genecards.org/cgi-bin/carddisp.pl?gene=RAB1B
PAX1	Paired Box 1	Protein Coding	43	GC20P021705	2.54	https://www.genecards.org/cgi-bin/carddisp.pl?gene=PAX1
SULT1A2	Sulfotransferase Family 1A Member 2	Protein Coding	43	GC16M028591	2.54	https://www.genecards.org/cgi-bin/carddisp.pl?gene=SULT1A2
PTPRU	Protein Tyrosine Phosphatase Receptor Type U	Protein Coding	43	GC01P029236	2.54	https://www.genecards.org/cgi-bin/carddisp.pl?gene=PTPRU
CLDN2	Claudin 2	Protein Coding	43	GC0XP106900	2.54	https://www.genecards.org/cgi-bin/carddisp.pl?gene=CLDN2
RFX5	Regulatory Factor X5	Protein Coding	43	GC01M151313	2.54	https://www.genecards.org/cgi-bin/carddisp.pl?gene=RFX5
RFXANK	Regulatory Factor X Associated Ankyrin Containing Protein	Protein Coding	43	GC19P019192	2.54	https://www.genecards.org/cgi-bin/carddisp.pl?gene=RFXANK
DARS2	Aspartyl-TRNA Synthetase 2, Mitochondrial	Protein Coding	43	GC01P173824	2.54	https://www.genecards.org/cgi-bin/carddisp.pl?gene=DARS2
COMMD1	Copper Metabolism Domain Containing 1	Protein Coding	43	GC02P061888	2.54	https://www.genecards.org/cgi-bin/carddisp.pl?gene=COMMD1
CPB1	Carboxypeptidase B1	Protein Coding	43	GC03P148791	2.54	https://www.genecards.org/cgi-bin/carddisp.pl?gene=CPB1
HAND2	Heart And Neural Crest Derivatives Expressed 2	Protein Coding	43	GC04M173524	2.54	https://www.genecards.org/cgi-bin/carddisp.pl?gene=HAND2
MPV17	Mitochondrial Inner Membrane Protein MPV17	Protein Coding	43	GC02M027309	2.54	https://www.genecards.org/cgi-bin/carddisp.pl?gene=MPV17
MT2A	Metallothionein 2A	Protein Coding	43	GC16P056626	2.54	https://www.genecards.org/cgi-bin/carddisp.pl?gene=MT2A
RYR3	Ryanodine Receptor 3	Protein Coding	43	GC15P033310	2.54	https://www.genecards.org/cgi-bin/carddisp.pl?gene=RYR3
ELOVL1	ELOVL Fatty Acid Elongase 1	Protein Coding	43	GC01M043363	2.54	https://www.genecards.org/cgi-bin/carddisp.pl?gene=ELOVL1
RPN2	Ribophorin II	Protein Coding	43	GC20P037178	2.54	https://www.genecards.org/cgi-bin/carddisp.pl?gene=RPN2
OCA2	OCA2 Melanosomal Transmembrane Protein	Protein Coding	43	GC15M027754	2.54	https://www.genecards.org/cgi-bin/carddisp.pl?gene=OCA2
CEACAM5	CEA Cell Adhesion Molecule 5	Protein Coding	43	GC19P041709	2.54	https://www.genecards.org/cgi-bin/carddisp.pl?gene=CEACAM5
GAP43	Growth Associated Protein 43	Protein Coding	43	GC03P115623	2.54	https://www.genecards.org/cgi-bin/carddisp.pl?gene=GAP43
ACTR3	Actin Related Protein 3	Protein Coding	43	GC02P113889	2.54	https://www.genecards.org/cgi-bin/carddisp.pl?gene=ACTR3
BCL11B	BAF Chromatin Remodeling Complex Subunit BCL11B	Protein Coding	43	GC14M099169	2.54	https://www.genecards.org/cgi-bin/carddisp.pl?gene=BCL11B
CABIN1	Calcineurin Binding Protein 1	Protein Coding	43	GC22P024011	2.54	https://www.genecards.org/cgi-bin/carddisp.pl?gene=CABIN1
ALOX15B	Arachidonate 15-Lipoxygenase Type B	Protein Coding	43	GC17P008039	2.54	https://www.genecards.org/cgi-bin/carddisp.pl?gene=ALOX15B
KRT20	Keratin 20	Protein Coding	43	GC17M040875	2.54	https://www.genecards.org/cgi-bin/carddisp.pl?gene=KRT20
UGCG	UDP-Glucose Ceramide Glucosyltransferase	Protein Coding	43	GC09P111896	2.54	https://www.genecards.org/cgi-bin/carddisp.pl?gene=UGCG
WASL	WASP Like Actin Nucleation Promoting Factor	Protein Coding	43	GC07M123681	2.54	https://www.genecards.org/cgi-bin/carddisp.pl?gene=WASL
LCP2	Lymphocyte Cytosolic Protein 2	Protein Coding	43	GC05M170246	2.54	https://www.genecards.org/cgi-bin/carddisp.pl?gene=LCP2
TST	Thiosulfate Sulfurtransferase	Protein Coding	43	GC22M037010	2.54	https://www.genecards.org/cgi-bin/carddisp.pl?gene=TST
PIGV	Phosphatidylinositol Glycan Anchor Biosynthesis Class V	Protein Coding	43	GC01P026787	2.54	https://www.genecards.org/cgi-bin/carddisp.pl?gene=PIGV
PHOX2A	Paired Like Homeobox 2A	Protein Coding	43	GC11M072239	2.54	https://www.genecards.org/cgi-bin/carddisp.pl?gene=PHOX2A
NRG3	Neuregulin 3	Protein Coding	42	GC10P083205	2.54	https://www.genecards.org/cgi-bin/carddisp.pl?gene=NRG3
RCHY1	Ring Finger And CHY Zinc Finger Domain Containing 1	Protein Coding	42	GC04M075479	2.54	https://www.genecards.org/cgi-bin/carddisp.pl?gene=RCHY1
PROKR2	Prokineticin Receptor 2	Protein Coding	42	GC20M005301	2.54	https://www.genecards.org/cgi-bin/carddisp.pl?gene=PROKR2
MSLN	Mesothelin	Protein Coding	42	GC16P001255	2.54	https://www.genecards.org/cgi-bin/carddisp.pl?gene=MSLN
DECR1	2,4-Dienoyl-CoA Reductase 1	Protein Coding	42	GC08P090001	2.54	https://www.genecards.org/cgi-bin/carddisp.pl?gene=DECR1
MTF1	Metal Regulatory Transcription Factor 1	Protein Coding	42	GC01M037810	2.54	https://www.genecards.org/cgi-bin/carddisp.pl?gene=MTF1
GNPTAB	N-Acetylglucosamine-1-Phosphate Transferase Subunits Alpha And Beta	Protein Coding	42	GC12M101745	2.54	https://www.genecards.org/cgi-bin/carddisp.pl?gene=GNPTAB
DUOX1	Dual Oxidase 1	Protein Coding	42	GC15P045129	2.54	https://www.genecards.org/cgi-bin/carddisp.pl?gene=DUOX1
GJB4	Gap Junction Protein Beta 4	Protein Coding	42	GC01P034759	2.54	https://www.genecards.org/cgi-bin/carddisp.pl?gene=GJB4
CCR9	C-C Motif Chemokine Receptor 9	Protein Coding	42	GC03P045903	2.54	https://www.genecards.org/cgi-bin/carddisp.pl?gene=CCR9
CCK	Cholecystokinin	Protein Coding	42	GC03M042274	2.54	https://www.genecards.org/cgi-bin/carddisp.pl?gene=CCK
CALB2	Calbindin 2	Protein Coding	42	GC16P071392	2.54	https://www.genecards.org/cgi-bin/carddisp.pl?gene=CALB2
APBB1IP	Amyloid Beta Precursor Protein Binding Family B Member 1 Interacting Protein	Protein Coding	42	GC10P026462	2.54	https://www.genecards.org/cgi-bin/carddisp.pl?gene=APBB1IP
ACKR3	Atypical Chemokine Receptor 3	Protein Coding	42	GC02P236537	2.54	https://www.genecards.org/cgi-bin/carddisp.pl?gene=ACKR3
WASF3	WASP Family Member 3	Protein Coding	42	GC13P026557	2.54	https://www.genecards.org/cgi-bin/carddisp.pl?gene=WASF3
REG4	Regenerating Family Member 4	Protein Coding	41	GC01M119794	2.54	https://www.genecards.org/cgi-bin/carddisp.pl?gene=REG4
POLR2F	RNA Polymerase II Subunit F	Protein Coding	41	GC22P037952	2.54	https://www.genecards.org/cgi-bin/carddisp.pl?gene=POLR2F
SNX9	Sorting Nexin 9	Protein Coding	41	GC06P157685	2.54	https://www.genecards.org/cgi-bin/carddisp.pl?gene=SNX9
TBX19	T-Box Transcription Factor 19	Protein Coding	41	GC01P168280	2.54	https://www.genecards.org/cgi-bin/carddisp.pl?gene=TBX19
ITGAE	Integrin Subunit Alpha E	Protein Coding	41	GC17M003722	2.54	https://www.genecards.org/cgi-bin/carddisp.pl?gene=ITGAE
SIGIRR	Single Ig And TIR Domain Containing	Protein Coding	41	GC11M000456	2.54	https://www.genecards.org/cgi-bin/carddisp.pl?gene=SIGIRR
SLC24A5	Solute Carrier Family 24 Member 5	Protein Coding	41	GC15P048120	2.54	https://www.genecards.org/cgi-bin/carddisp.pl?gene=SLC24A5
PVALB	Parvalbumin	Protein Coding	41	GC22M036800	2.54	https://www.genecards.org/cgi-bin/carddisp.pl?gene=PVALB
TMC8	Transmembrane Channel Like 8	Protein Coding	41	GC17P078130	2.54	https://www.genecards.org/cgi-bin/carddisp.pl?gene=TMC8
KIDINS220	Kinase D Interacting Substrate 220	Protein Coding	41	GC02M008715	2.54	https://www.genecards.org/cgi-bin/carddisp.pl?gene=KIDINS220
STX11	Syntaxin 11	Protein Coding	41	GC06P144150	2.54	https://www.genecards.org/cgi-bin/carddisp.pl?gene=STX11
CLEC3B	C-Type Lectin Domain Family 3 Member B	Protein Coding	41	GC03P045293	2.54	https://www.genecards.org/cgi-bin/carddisp.pl?gene=CLEC3B
CNOT8	CCR4-NOT Transcription Complex Subunit 8	Protein Coding	41	GC05P154833	2.54	https://www.genecards.org/cgi-bin/carddisp.pl?gene=CNOT8
RGS6	Regulator Of G Protein Signaling 6	Protein Coding	41	GC14P071932	2.54	https://www.genecards.org/cgi-bin/carddisp.pl?gene=RGS6
DSCAM	DS Cell Adhesion Molecule	Protein Coding	41	GC21M040010	2.54	https://www.genecards.org/cgi-bin/carddisp.pl?gene=DSCAM
NHLRC1	NHL Repeat Containing E3 Ubiquitin Protein Ligase 1	Protein Coding	41	GC06M018065	2.54	https://www.genecards.org/cgi-bin/carddisp.pl?gene=NHLRC1
EDN2	Endothelin 2	Protein Coding	41	GC01M041478	2.54	https://www.genecards.org/cgi-bin/carddisp.pl?gene=EDN2
NES	Nestin	Protein Coding	41	GC01M156668	2.54	https://www.genecards.org/cgi-bin/carddisp.pl?gene=NES
CPVL	Carboxypeptidase Vitellogenic Like	Protein Coding	41	GC07M028995	2.54	https://www.genecards.org/cgi-bin/carddisp.pl?gene=CPVL
MSMB	Microseminoprotein Beta	Protein Coding	41	GC10M046033	2.54	https://www.genecards.org/cgi-bin/carddisp.pl?gene=MSMB
DDHD2	DDHD Domain Containing 2	Protein Coding	41	GC08P038208	2.54	https://www.genecards.org/cgi-bin/carddisp.pl?gene=DDHD2
CD7	CD7 Molecule	Protein Coding	41	GC17M082314	2.54	https://www.genecards.org/cgi-bin/carddisp.pl?gene=CD7
AIF1	Allograft Inflammatory Factor 1	Protein Coding	41	GC06P033396	2.54	https://www.genecards.org/cgi-bin/carddisp.pl?gene=AIF1
ADAMTS17	ADAM Metallopeptidase With Thrombospondin Type 1 Motif 17	Protein Coding	41	GC15M099971	2.54	https://www.genecards.org/cgi-bin/carddisp.pl?gene=ADAMTS17
BLVRB	Biliverdin Reductase B	Protein Coding	41	GC19M040447	2.54	https://www.genecards.org/cgi-bin/carddisp.pl?gene=BLVRB
ATOX1	Antioxidant 1 Copper Chaperone	Protein Coding	41	GC05M151743	2.54	https://www.genecards.org/cgi-bin/carddisp.pl?gene=ATOX1
ARTN	Artemin	Protein Coding	41	GC01P043933	2.54	https://www.genecards.org/cgi-bin/carddisp.pl?gene=ARTN
KRT3	Keratin 3	Protein Coding	41	GC12M052789	2.54	https://www.genecards.org/cgi-bin/carddisp.pl?gene=KRT3
TINF2	TERF1 Interacting Nuclear Factor 2	Protein Coding	41	GC14M024234	2.54	https://www.genecards.org/cgi-bin/carddisp.pl?gene=TINF2
XK	X-Linked Kx Blood Group	Protein Coding	41	GC0XP037685	2.54	https://www.genecards.org/cgi-bin/carddisp.pl?gene=XK
TRIP10	Thyroid Hormone Receptor Interactor 10	Protein Coding	41	GC19P006737	2.54	https://www.genecards.org/cgi-bin/carddisp.pl?gene=TRIP10
SLC45A2	Solute Carrier Family 45 Member 2	Protein Coding	41	GC05M033944	2.54	https://www.genecards.org/cgi-bin/carddisp.pl?gene=SLC45A2
KAT8	Lysine Acetyltransferase 8	Protein Coding	41	GC16P031411	2.54	https://www.genecards.org/cgi-bin/carddisp.pl?gene=KAT8
COX11	Cytochrome C Oxidase Copper Chaperone COX11	Protein Coding	40	GC17M054951	2.54	https://www.genecards.org/cgi-bin/carddisp.pl?gene=COX11
SUPT5H	SPT5 Homolog, DSIF Elongation Factor Subunit	Protein Coding	40	GC19P039436	2.54	https://www.genecards.org/cgi-bin/carddisp.pl?gene=SUPT5H
SPAM1	Sperm Adhesion Molecule 1	Protein Coding	40	GC07P123925	2.54	https://www.genecards.org/cgi-bin/carddisp.pl?gene=SPAM1
PSPN	Persephin	Protein Coding	40	GC19M006375	2.54	https://www.genecards.org/cgi-bin/carddisp.pl?gene=PSPN
STMN2	Stathmin 2	Protein Coding	40	GC08P079610	2.54	https://www.genecards.org/cgi-bin/carddisp.pl?gene=STMN2
SOD3	Superoxide Dismutase 3	Protein Coding	40	GC04P024798	2.54	https://www.genecards.org/cgi-bin/carddisp.pl?gene=SOD3
GRHL3	Grainyhead Like Transcription Factor 3	Protein Coding	40	GC01P024319	2.54	https://www.genecards.org/cgi-bin/carddisp.pl?gene=GRHL3
GRK3	G Protein-Coupled Receptor Kinase 3	Protein Coding	40	GC22P025517	2.54	https://www.genecards.org/cgi-bin/carddisp.pl?gene=GRK3
MKKS	McKusick-Kaufman Syndrome	Protein Coding	40	GC20M010403	2.54	https://www.genecards.org/cgi-bin/carddisp.pl?gene=MKKS
CTCFL	CCCTC-Binding Factor Like	Protein Coding	40	GC20M057495	2.54	https://www.genecards.org/cgi-bin/carddisp.pl?gene=CTCFL
COX17	Cytochrome C Oxidase Copper Chaperone COX17	Protein Coding	40	GC03M119654	2.54	https://www.genecards.org/cgi-bin/carddisp.pl?gene=COX17
HBS1L	HBS1 Like Translational GTPase	Protein Coding	40	GC06M134960	2.54	https://www.genecards.org/cgi-bin/carddisp.pl?gene=HBS1L
COG5	Component Of Oligomeric Golgi Complex 5	Protein Coding	40	GC07M107201	2.54	https://www.genecards.org/cgi-bin/carddisp.pl?gene=COG5
COG7	Component Of Oligomeric Golgi Complex 7	Protein Coding	40	GC16M023307	2.54	https://www.genecards.org/cgi-bin/carddisp.pl?gene=COG7
COG8	Component Of Oligomeric Golgi Complex 8	Protein Coding	40	GC16M069320	2.54	https://www.genecards.org/cgi-bin/carddisp.pl?gene=COG8
HOXB5	Homeobox B5	Protein Coding	40	GC17M048591	2.54	https://www.genecards.org/cgi-bin/carddisp.pl?gene=HOXB5
SETD5	SET Domain Containing 5	Protein Coding	40	GC03P009402	2.54	https://www.genecards.org/cgi-bin/carddisp.pl?gene=SETD5
GNLY	Granulysin	Protein Coding	40	GC02P085685	2.54	https://www.genecards.org/cgi-bin/carddisp.pl?gene=GNLY
DOLK	Dolichol Kinase	Protein Coding	40	GC09M128945	2.54	https://www.genecards.org/cgi-bin/carddisp.pl?gene=DOLK
DNAJC19	DnaJ Heat Shock Protein Family (Hsp40) Member C19	Protein Coding	40	GC03M180983	2.54	https://www.genecards.org/cgi-bin/carddisp.pl?gene=DNAJC19
MUC4	Mucin 4, Cell Surface Associated	Protein Coding	40	GC03M195746	2.54	https://www.genecards.org/cgi-bin/carddisp.pl?gene=MUC4
DUSP19	Dual Specificity Phosphatase 19	Protein Coding	40	GC02P183078	2.54	https://www.genecards.org/cgi-bin/carddisp.pl?gene=DUSP19
MUC2	Mucin 2, Oligomeric Mucus/Gel-Forming	Protein Coding	40	GC11P001074	2.54	https://www.genecards.org/cgi-bin/carddisp.pl?gene=MUC2
OPA3	Outer Mitochondrial Membrane Lipid Metabolism Regulator OPA3	Protein Coding	40	GC19M045527	2.54	https://www.genecards.org/cgi-bin/carddisp.pl?gene=OPA3
RRAGD	Ras Related GTP Binding D	Protein Coding	40	GC06M089364	2.54	https://www.genecards.org/cgi-bin/carddisp.pl?gene=RRAGD
CD83	CD83 Molecule	Protein Coding	40	GC06P014117	2.54	https://www.genecards.org/cgi-bin/carddisp.pl?gene=CD83
FOXD3	Forkhead Box D3	Protein Coding	40	GC01P063323	2.54	https://www.genecards.org/cgi-bin/carddisp.pl?gene=FOXD3
METAP1	Methionyl Aminopeptidase 1	Protein Coding	40	GC04P098995	2.54	https://www.genecards.org/cgi-bin/carddisp.pl?gene=METAP1
BCL2L13	BCL2 Like 13	Protein Coding	40	GC22P017628	2.54	https://www.genecards.org/cgi-bin/carddisp.pl?gene=BCL2L13
BLZF1	Basic Leucine Zipper Nuclear Factor 1	Protein Coding	40	GC01P169367	2.54	https://www.genecards.org/cgi-bin/carddisp.pl?gene=BLZF1
FMN1	Formin 1	Protein Coding	40	GC15M032765	2.54	https://www.genecards.org/cgi-bin/carddisp.pl?gene=FMN1
LZTFL1	Leucine Zipper Transcription Factor Like 1	Protein Coding	40	GC03M045823	2.54	https://www.genecards.org/cgi-bin/carddisp.pl?gene=LZTFL1
KRT12	Keratin 12	Protein Coding	40	GC17M040861	2.54	https://www.genecards.org/cgi-bin/carddisp.pl?gene=KRT12
ZFYVE26	Zinc Finger FYVE-Type Containing 26	Protein Coding	40	GC14M067727	2.54	https://www.genecards.org/cgi-bin/carddisp.pl?gene=ZFYVE26
SLC4A8	Solute Carrier Family 4 Member 8	Protein Coding	40	GC12P051391	2.54	https://www.genecards.org/cgi-bin/carddisp.pl?gene=SLC4A8
SLC35C1	Solute Carrier Family 35 Member C1	Protein Coding	40	GC11P045958	2.54	https://www.genecards.org/cgi-bin/carddisp.pl?gene=SLC35C1
PGRMC2	Progesterone Receptor Membrane Component 2	Protein Coding	40	GC04M128269	2.54	https://www.genecards.org/cgi-bin/carddisp.pl?gene=PGRMC2
CLEC11A	C-Type Lectin Domain Containing 11A	Protein Coding	40	GC19P050723	2.54	https://www.genecards.org/cgi-bin/carddisp.pl?gene=CLEC11A
MAGT1	Magnesium Transporter 1	Protein Coding	40	GC0XM077826	2.54	https://www.genecards.org/cgi-bin/carddisp.pl?gene=MAGT1
NOX5	NADPH Oxidase 5	Protein Coding	39	GC15P071838	2.54	https://www.genecards.org/cgi-bin/carddisp.pl?gene=NOX5
PRND	Prion Like Protein Doppel	Protein Coding	39	GC20P004702	2.54	https://www.genecards.org/cgi-bin/carddisp.pl?gene=PRND
PPFIBP2	PPFIA Binding Protein 2	Protein Coding	39	GC11P007491	2.54	https://www.genecards.org/cgi-bin/carddisp.pl?gene=PPFIBP2
SOX8	SRY-Box Transcription Factor 8	Protein Coding	39	GC16P000981	2.54	https://www.genecards.org/cgi-bin/carddisp.pl?gene=SOX8
SH3PXD2B	SH3 And PX Domains 2B	Protein Coding	39	GC05M172325	2.54	https://www.genecards.org/cgi-bin/carddisp.pl?gene=SH3PXD2B
TMEM70	Transmembrane Protein 70	Protein Coding	39	GC08P073972	2.54	https://www.genecards.org/cgi-bin/carddisp.pl?gene=TMEM70
PROP1	PROP Paired-Like Homeobox 1	Protein Coding	39	GC05M177992	2.54	https://www.genecards.org/cgi-bin/carddisp.pl?gene=PROP1
CLEC4D	C-Type Lectin Domain Family 4 Member D	Protein Coding	39	GC12P008509	2.54	https://www.genecards.org/cgi-bin/carddisp.pl?gene=CLEC4D
HEY2	Hes Related Family BHLH Transcription Factor With YRPW Motif 2	Protein Coding	39	GC06P125730	2.54	https://www.genecards.org/cgi-bin/carddisp.pl?gene=HEY2
HGSNAT	Heparan-Alpha-Glucosaminide N-Acetyltransferase	Protein Coding	39	GC08P043140	2.54	https://www.genecards.org/cgi-bin/carddisp.pl?gene=HGSNAT
DYNC2H1	Dynein Cytoplasmic 2 Heavy Chain 1	Protein Coding	39	GC11P103109	2.54	https://www.genecards.org/cgi-bin/carddisp.pl?gene=DYNC2H1
NAV2	Neuron Navigator 2	Protein Coding	39	GC11P019345	2.54	https://www.genecards.org/cgi-bin/carddisp.pl?gene=NAV2
DCLK3	Doublecortin Like Kinase 3	Protein Coding	39	GC03M036712	2.54	https://www.genecards.org/cgi-bin/carddisp.pl?gene=DCLK3
HOXC4	Homeobox C4	Protein Coding	39	GC12P054016	2.54	https://www.genecards.org/cgi-bin/carddisp.pl?gene=HOXC4
DEFA5	Defensin Alpha 5	Protein Coding	39	GC08M007057	2.54	https://www.genecards.org/cgi-bin/carddisp.pl?gene=DEFA5
OTOA	Otoancorin	Protein Coding	39	GC16P021689	2.54	https://www.genecards.org/cgi-bin/carddisp.pl?gene=OTOA
MUC6	Mucin 6, Oligomeric Mucus/Gel-Forming	Protein Coding	39	GC11M001002	2.54	https://www.genecards.org/cgi-bin/carddisp.pl?gene=MUC6
NIPA1	NIPA Magnesium Transporter 1	Protein Coding	39	GC15P022773	2.54	https://www.genecards.org/cgi-bin/carddisp.pl?gene=NIPA1
RP9	RP9 Pre-MRNA Splicing Factor	Protein Coding	39	GC07M033094	2.54	https://www.genecards.org/cgi-bin/carddisp.pl?gene=RP9
RPH3AL	Rabphilin 3A Like (Without C2 Domains)	Protein Coding	39	GC17M000212	2.54	https://www.genecards.org/cgi-bin/carddisp.pl?gene=RPH3AL
CDR2	Cerebellar Degeneration Related Protein 2	Protein Coding	39	GC16M022357	2.54	https://www.genecards.org/cgi-bin/carddisp.pl?gene=CDR2
CATSPER1	Cation Channel Sperm Associated 1	Protein Coding	39	GC11M066034	2.54	https://www.genecards.org/cgi-bin/carddisp.pl?gene=CATSPER1
ATPAF2	ATP Synthase Mitochondrial F1 Complex Assembly Factor 2	Protein Coding	39	GC17M017977	2.54	https://www.genecards.org/cgi-bin/carddisp.pl?gene=ATPAF2
BTNL2	Butyrophilin Like 2	Protein Coding	39	GC06M032393	2.54	https://www.genecards.org/cgi-bin/carddisp.pl?gene=BTNL2
BYSL	Bystin Like	Protein Coding	39	GC06P046104	2.54	https://www.genecards.org/cgi-bin/carddisp.pl?gene=BYSL
ARFRP1	ADP Ribosylation Factor Related Protein 1	Protein Coding	39	GC20M063698	2.54	https://www.genecards.org/cgi-bin/carddisp.pl?gene=ARFRP1
ANKK1	Ankyrin Repeat And Kinase Domain Containing 1	Protein Coding	39	GC11P113387	2.54	https://www.genecards.org/cgi-bin/carddisp.pl?gene=ANKK1
AEBP2	AE Binding Protein 2	Protein Coding	39	GC12P019404	2.54	https://www.genecards.org/cgi-bin/carddisp.pl?gene=AEBP2
UCN	Urocortin	Protein Coding	39	GC02M027308	2.54	https://www.genecards.org/cgi-bin/carddisp.pl?gene=UCN
LAG3	Lymphocyte Activating 3	Protein Coding	39	GC12P006857	2.54	https://www.genecards.org/cgi-bin/carddisp.pl?gene=LAG3
SLC38A3	Solute Carrier Family 38 Member 3	Protein Coding	39	GC03P050205	2.54	https://www.genecards.org/cgi-bin/carddisp.pl?gene=SLC38A3
DNAH8	Dynein Axonemal Heavy Chain 8	Protein Coding	38	GC06P046078	2.54	https://www.genecards.org/cgi-bin/carddisp.pl?gene=DNAH8
IL4I1	Interleukin 4 Induced 1	Protein Coding	38	GC19M049890	2.54	https://www.genecards.org/cgi-bin/carddisp.pl?gene=IL4I1
KLRG1	Killer Cell Lectin Like Receptor G1	Protein Coding	38	GC12P008950	2.54	https://www.genecards.org/cgi-bin/carddisp.pl?gene=KLRG1
CLEC6A	C-Type Lectin Domain Containing 6A	Protein Coding	38	GC12P008455	2.54	https://www.genecards.org/cgi-bin/carddisp.pl?gene=CLEC6A
CNTN3	Contactin 3	Protein Coding	38	GC03M074232	2.54	https://www.genecards.org/cgi-bin/carddisp.pl?gene=CNTN3
ELAVL3	ELAV Like RNA Binding Protein 3	Protein Coding	38	GC19M011451	2.54	https://www.genecards.org/cgi-bin/carddisp.pl?gene=ELAVL3
DENND3	DENN Domain Containing 3	Protein Coding	38	GC08P141117	2.54	https://www.genecards.org/cgi-bin/carddisp.pl?gene=DENND3
RPTN	Repetin	Protein Coding	38	GC01M152126	2.54	https://www.genecards.org/cgi-bin/carddisp.pl?gene=RPTN
CAPN12	Calpain 12	Protein Coding	38	GC19M038730	2.54	https://www.genecards.org/cgi-bin/carddisp.pl?gene=CAPN12
TPPP3	Tubulin Polymerization Promoting Protein Family Member 3	Protein Coding	38	GC16M067389	2.54	https://www.genecards.org/cgi-bin/carddisp.pl?gene=TPPP3
LIPI	Lipase I	Protein Coding	38	GC21M014108	2.54	https://www.genecards.org/cgi-bin/carddisp.pl?gene=LIPI
PROK1	Prokineticin 1	Protein Coding	37	GC01P110451	2.54	https://www.genecards.org/cgi-bin/carddisp.pl?gene=PROK1
PLCXD3	Phosphatidylinositol Specific Phospholipase C X Domain Containing 3	Protein Coding	37	GC05M041306	2.54	https://www.genecards.org/cgi-bin/carddisp.pl?gene=PLCXD3
PLB1	Phospholipase B1	Protein Coding	37	GC02P028460	2.54	https://www.genecards.org/cgi-bin/carddisp.pl?gene=PLB1
ITGAD	Integrin Subunit Alpha D	Protein Coding	37	GC16P031437	2.54	https://www.genecards.org/cgi-bin/carddisp.pl?gene=ITGAD
TBL1X	Transducin Beta Like 1 X-Linked	Protein Coding	37	GC0XP009463	2.54	https://www.genecards.org/cgi-bin/carddisp.pl?gene=TBL1X
TCFL5	Transcription Factor Like 5	Protein Coding	37	GC20M062841	2.54	https://www.genecards.org/cgi-bin/carddisp.pl?gene=TCFL5
LXN	Latexin	Protein Coding	37	GC03M158645	2.54	https://www.genecards.org/cgi-bin/carddisp.pl?gene=LXN
GTDC1	Glycosyltransferase Like Domain Containing 1	Protein Coding	37	GC02M143938	2.54	https://www.genecards.org/cgi-bin/carddisp.pl?gene=GTDC1
CNTN5	Contactin 5	Protein Coding	37	GC11P099020	2.54	https://www.genecards.org/cgi-bin/carddisp.pl?gene=CNTN5
RFXAP	Regulatory Factor X Associated Protein	Protein Coding	37	GC13P036819	2.54	https://www.genecards.org/cgi-bin/carddisp.pl?gene=RFXAP
HEPHL1	Hephaestin Like 1	Protein Coding	37	GC11P094021	2.54	https://www.genecards.org/cgi-bin/carddisp.pl?gene=HEPHL1
NCKIPSD	NCK Interacting Protein With SH3 Domain	Protein Coding	37	GC03M048676	2.54	https://www.genecards.org/cgi-bin/carddisp.pl?gene=NCKIPSD
NCLN	Nicalin	Protein Coding	37	GC19P003185	2.54	https://www.genecards.org/cgi-bin/carddisp.pl?gene=NCLN
COG1	Component Of Oligomeric Golgi Complex 1	Protein Coding	37	GC17P073193	2.54	https://www.genecards.org/cgi-bin/carddisp.pl?gene=COG1
COG3	Component Of Oligomeric Golgi Complex 3	Protein Coding	37	GC13P045464	2.54	https://www.genecards.org/cgi-bin/carddisp.pl?gene=COG3
DDHD1	DDHD Domain Containing 1	Protein Coding	37	GC14M053036	2.54	https://www.genecards.org/cgi-bin/carddisp.pl?gene=DDHD1
AHNAK	AHNAK Nucleoprotein	Protein Coding	37	GC11M062511	2.54	https://www.genecards.org/cgi-bin/carddisp.pl?gene=AHNAK
ATRN	Attractin	Protein Coding	37	GC20P003471	2.54	https://www.genecards.org/cgi-bin/carddisp.pl?gene=ATRN
BLOC1S1	Biogenesis Of Lysosomal Organelles Complex 1 Subunit 1	Protein Coding	37	GC12P055718	2.54	https://www.genecards.org/cgi-bin/carddisp.pl?gene=BLOC1S1
LRRC2	Leucine Rich Repeat Containing 2	Protein Coding	37	GC03M046515	2.54	https://www.genecards.org/cgi-bin/carddisp.pl?gene=LRRC2
APLF	Aprataxin And PNKP Like Factor	Protein Coding	37	GC02P068431	2.54	https://www.genecards.org/cgi-bin/carddisp.pl?gene=APLF
TLX2	T Cell Leukemia Homeobox 2	Protein Coding	37	GC02P074514	2.54	https://www.genecards.org/cgi-bin/carddisp.pl?gene=TLX2
TXNDC15	Thioredoxin Domain Containing 15	Protein Coding	37	GC05P134873	2.54	https://www.genecards.org/cgi-bin/carddisp.pl?gene=TXNDC15
USB1	U6 SnRNA Biogenesis Phosphodiesterase 1	Protein Coding	37	GC16P057999	2.54	https://www.genecards.org/cgi-bin/carddisp.pl?gene=USB1
LAD1	Ladinin 1	Protein Coding	37	GC01M201373	2.54	https://www.genecards.org/cgi-bin/carddisp.pl?gene=LAD1
PCDHA2	Protocadherin Alpha 2	Protein Coding	37	GC05P142827	2.54	https://www.genecards.org/cgi-bin/carddisp.pl?gene=PCDHA2
PCDHA12	Protocadherin Alpha 12	Protein Coding	36	GC05P142942	2.54	https://www.genecards.org/cgi-bin/carddisp.pl?gene=PCDHA12
RASGEF1A	RasGEF Domain Family Member 1A	Protein Coding	36	GC10M043194	2.54	https://www.genecards.org/cgi-bin/carddisp.pl?gene=RASGEF1A
IL9R	Interleukin 9 Receptor	Protein Coding	36	GC0XP155997	2.54	https://www.genecards.org/cgi-bin/carddisp.pl?gene=IL9R
SEC22B	SEC22 Homolog B, Vesicle Trafficking Protein (Gene/Pseudogene)	Protein Coding	36	GC01M120150	2.54	https://www.genecards.org/cgi-bin/carddisp.pl?gene=SEC22B
NIPA2	NIPA Magnesium Transporter 2	Protein Coding	36	GC15P022842	2.54	https://www.genecards.org/cgi-bin/carddisp.pl?gene=NIPA2
FAT3	FAT Atypical Cadherin 3	Protein Coding	36	GC11P092314	2.54	https://www.genecards.org/cgi-bin/carddisp.pl?gene=FAT3
BAHD1	Bromo Adjacent Homology Domain Containing 1	Protein Coding	36	GC15P040439	2.54	https://www.genecards.org/cgi-bin/carddisp.pl?gene=BAHD1
EYS	Eyes Shut Homolog	Protein Coding	36	GC06M063719	2.54	https://www.genecards.org/cgi-bin/carddisp.pl?gene=EYS
ZFP90	ZFP90 Zinc Finger Protein	Protein Coding	36	GC16P068530	2.54	https://www.genecards.org/cgi-bin/carddisp.pl?gene=ZFP90
ZNF2	Zinc Finger Protein 2	Protein Coding	36	GC02P095165	2.54	https://www.genecards.org/cgi-bin/carddisp.pl?gene=ZNF2
LCORL	Ligand Dependent Nuclear Receptor Corepressor Like	Protein Coding	36	GC04M017844	2.54	https://www.genecards.org/cgi-bin/carddisp.pl?gene=LCORL
TRIM7	Tripartite Motif Containing 7	Protein Coding	36	GC05M181193	2.54	https://www.genecards.org/cgi-bin/carddisp.pl?gene=TRIM7
SLC35E3	Solute Carrier Family 35 Member E3	Protein Coding	36	GC12P068746	2.54	https://www.genecards.org/cgi-bin/carddisp.pl?gene=SLC35E3
TGM7	Transglutaminase 7	Protein Coding	35	GC15M043276	2.54	https://www.genecards.org/cgi-bin/carddisp.pl?gene=TGM7
PCDHA10	Protocadherin Alpha 10	Protein Coding	35	GC05P142835	2.54	https://www.genecards.org/cgi-bin/carddisp.pl?gene=PCDHA10
R3HDM1	R3H Domain Containing 1	Protein Coding	35	GC02P135531	2.54	https://www.genecards.org/cgi-bin/carddisp.pl?gene=R3HDM1
KIF26A	Kinesin Family Member 26A	Protein Coding	35	GC14P104138	2.54	https://www.genecards.org/cgi-bin/carddisp.pl?gene=KIF26A
HRNR	Hornerin	Protein Coding	35	GC01M152184	2.54	https://www.genecards.org/cgi-bin/carddisp.pl?gene=HRNR
MTUS2	Microtubule Associated Scaffold Protein 2	Protein Coding	35	GC13P028820	2.54	https://www.genecards.org/cgi-bin/carddisp.pl?gene=MTUS2
OPALIN	Oligodendrocytic Myelin Paranodal And Inner Loop Protein	Protein Coding	35	GC10M096343	2.54	https://www.genecards.org/cgi-bin/carddisp.pl?gene=OPALIN
GET4	Guided Entry Of Tail-Anchored Proteins Factor 4	Protein Coding	35	GC07P000876	2.54	https://www.genecards.org/cgi-bin/carddisp.pl?gene=GET4
MFSD12	Major Facilitator Superfamily Domain Containing 12	Protein Coding	35	GC19M003539	2.54	https://www.genecards.org/cgi-bin/carddisp.pl?gene=MFSD12
FAHD2A	Fumarylacetoacetate Hydrolase Domain Containing 2A	Protein Coding	35	GC02P095405	2.54	https://www.genecards.org/cgi-bin/carddisp.pl?gene=FAHD2A
LRRC14	Leucine Rich Repeat Containing 14	Protein Coding	35	GC08P144517	2.54	https://www.genecards.org/cgi-bin/carddisp.pl?gene=LRRC14
CALHM1	Calcium Homeostasis Modulator 1	Protein Coding	35	GC10M103454	2.54	https://www.genecards.org/cgi-bin/carddisp.pl?gene=CALHM1
APOLD1	Apolipoprotein L Domain Containing 1	Protein Coding	35	GC12P012725	2.54	https://www.genecards.org/cgi-bin/carddisp.pl?gene=APOLD1
APOO	Apolipoprotein O	Protein Coding	35	GC0XM023834	2.54	https://www.genecards.org/cgi-bin/carddisp.pl?gene=APOO
ARSH	Arylsulfatase Family Member H	Protein Coding	35	GC0XP003006	2.54	https://www.genecards.org/cgi-bin/carddisp.pl?gene=ARSH
WHAMM	WASP Homolog Associated With Actin, Golgi Membranes And Microtubules	Protein Coding	35	GC15P082808	2.54	https://www.genecards.org/cgi-bin/carddisp.pl?gene=WHAMM
PCDHA9	Protocadherin Alpha 9	Protein Coding	35	GC05P142834	2.54	https://www.genecards.org/cgi-bin/carddisp.pl?gene=PCDHA9
PCDHAC2	Protocadherin Alpha Subfamily C, 2	Protein Coding	35	GC05P142946	2.54	https://www.genecards.org/cgi-bin/carddisp.pl?gene=PCDHAC2
ZNF577	Zinc Finger Protein 577	Protein Coding	35	GC19M051804	2.54	https://www.genecards.org/cgi-bin/carddisp.pl?gene=ZNF577
PYDC1	Pyrin Domain Containing 1	Protein Coding	34	GC16M031227	2.54	https://www.genecards.org/cgi-bin/carddisp.pl?gene=PYDC1
SPATA17	Spermatogenesis Associated 17	Protein Coding	34	GC01P217631	2.54	https://www.genecards.org/cgi-bin/carddisp.pl?gene=SPATA17
LYSMD4	LysM Domain Containing 4	Protein Coding	34	GC15M099715	2.54	https://www.genecards.org/cgi-bin/carddisp.pl?gene=LYSMD4
NIPAL2	NIPA Like Domain Containing 2	Protein Coding	34	GC08M098189	2.54	https://www.genecards.org/cgi-bin/carddisp.pl?gene=NIPAL2
GFRA4	GDNF Family Receptor Alpha 4	Protein Coding	34	GC20M003587	2.54	https://www.genecards.org/cgi-bin/carddisp.pl?gene=GFRA4
XKR4	XK Related 4	Protein Coding	34	GC08P055102	2.54	https://www.genecards.org/cgi-bin/carddisp.pl?gene=XKR4
WDYHV1	WDYHV Motif Containing 1	Protein Coding	34	GC08P123416	2.54	https://www.genecards.org/cgi-bin/carddisp.pl?gene=WDYHV1
ZNF500	Zinc Finger Protein 500	Protein Coding	34	GC16M004750	2.54	https://www.genecards.org/cgi-bin/carddisp.pl?gene=ZNF500
PGAM4	Phosphoglycerate Mutase Family Member 4	Protein Coding	34	GC0XM077967	2.54	https://www.genecards.org/cgi-bin/carddisp.pl?gene=PGAM4
PCDHA11	Protocadherin Alpha 11	Protein Coding	33	GC05P142941	2.54	https://www.genecards.org/cgi-bin/carddisp.pl?gene=PCDHA11
PCDHA13	Protocadherin Alpha 13	Protein Coding	33	GC05P142943	2.54	https://www.genecards.org/cgi-bin/carddisp.pl?gene=PCDHA13
SPRN	Shadow Of Prion Protein	Protein Coding	33	GC10M133420	2.54	https://www.genecards.org/cgi-bin/carddisp.pl?gene=SPRN
PLPBP	Pyridoxal Phosphate Binding Protein	Protein Coding	33	GC08P037763	2.54	https://www.genecards.org/cgi-bin/carddisp.pl?gene=PLPBP
PRSS54	Serine Protease 54	Protein Coding	33	GC16M058313	2.54	https://www.genecards.org/cgi-bin/carddisp.pl?gene=PRSS54
CLUH	Clustered Mitochondria Homolog	Protein Coding	33	GC17M002689	2.54	https://www.genecards.org/cgi-bin/carddisp.pl?gene=CLUH
OR1F1	Olfactory Receptor Family 1 Subfamily F Member 1 (Gene/Pseudogene)	Protein Coding	33	GC16P004074	2.54	https://www.genecards.org/cgi-bin/carddisp.pl?gene=OR1F1
CCDC85C	Coiled-Coil Domain Containing 85C	Protein Coding	33	GC14M099500	2.54	https://www.genecards.org/cgi-bin/carddisp.pl?gene=CCDC85C
AKNAD1	AKNA Domain Containing 1	Protein Coding	33	GC01M108816	2.54	https://www.genecards.org/cgi-bin/carddisp.pl?gene=AKNAD1
PHACTR4	Phosphatase And Actin Regulator 4	Protein Coding	33	GC01P028369	2.54	https://www.genecards.org/cgi-bin/carddisp.pl?gene=PHACTR4
PCDHAC1	Protocadherin Alpha Subfamily C, 1	Protein Coding	33	GC05P142945	2.54	https://www.genecards.org/cgi-bin/carddisp.pl?gene=PCDHAC1
ZNF609	Zinc Finger Protein 609	Protein Coding	33	GC15P072847	2.54	https://www.genecards.org/cgi-bin/carddisp.pl?gene=ZNF609
TBATA	Thymus, Brain And Testes Associated	Protein Coding	32	GC10M070771	2.54	https://www.genecards.org/cgi-bin/carddisp.pl?gene=TBATA
RIDA	Reactive Intermediate Imine Deaminase A Homolog	Protein Coding	32	GC08M098103	2.54	https://www.genecards.org/cgi-bin/carddisp.pl?gene=RIDA
HCP5	HLA Complex P5	RNA Gene	32	GC06P031400	2.54	https://www.genecards.org/cgi-bin/carddisp.pl?gene=HCP5
MT-CYB	Mitochondrially Encoded Cytochrome B	Protein Coding	32	GCMTP014749	2.54	https://www.genecards.org/cgi-bin/carddisp.pl?gene=MT-CYB
MUC12	Mucin 12, Cell Surface Associated	Protein Coding	32	GC07P100969	2.54	https://www.genecards.org/cgi-bin/carddisp.pl?gene=MUC12
CWF19L2	CWF19 Like Cell Cycle Control Factor 2	Protein Coding	32	GC11M107326	2.54	https://www.genecards.org/cgi-bin/carddisp.pl?gene=CWF19L2
KIFBP	Kinesin Family Binding Protein	Protein Coding	32	GC10P068990	2.54	https://www.genecards.org/cgi-bin/carddisp.pl?gene=KIFBP
WFDC12	WAP Four-Disulfide Core Domain 12	Protein Coding	32	GC20M045123	2.54	https://www.genecards.org/cgi-bin/carddisp.pl?gene=WFDC12
KPRP	Keratinocyte Proline Rich Protein	Protein Coding	31	GC01P152760	2.54	https://www.genecards.org/cgi-bin/carddisp.pl?gene=KPRP
ARMS2	Age-Related Maculopathy Susceptibility 2	Protein Coding	31	GC10P122454	2.54	https://www.genecards.org/cgi-bin/carddisp.pl?gene=ARMS2
FAM162B	Family With Sequence Similarity 162 Member B	Protein Coding	31	GC06M116752	2.54	https://www.genecards.org/cgi-bin/carddisp.pl?gene=FAM162B
PCDHA8	Protocadherin Alpha 8	Protein Coding	31	GC05P142833	2.54	https://www.genecards.org/cgi-bin/carddisp.pl?gene=PCDHA8
INAVA	Innate Immunity Activator	Protein Coding	29	GC01P200892	2.54	https://www.genecards.org/cgi-bin/carddisp.pl?gene=INAVA
TMPRSS11F	Transmembrane Serine Protease 11F	Protein Coding	29	GC04M068053	2.54	https://www.genecards.org/cgi-bin/carddisp.pl?gene=TMPRSS11F
SPRR2B	Small Proline Rich Protein 2B	Protein Coding	29	GC01M153070	2.54	https://www.genecards.org/cgi-bin/carddisp.pl?gene=SPRR2B
MEG3	Maternally Expressed 3	RNA Gene	29	GC14P104431	2.54	https://www.genecards.org/cgi-bin/carddisp.pl?gene=MEG3
C10orf55	Chromosome 10 Open Reading Frame 55 (Putative)	RNA Gene	29	GC10M073909	2.54	https://www.genecards.org/cgi-bin/carddisp.pl?gene=C10orf55
SMIM13	Small Integral Membrane Protein 13	Protein Coding	29	GC06P011144	2.54	https://www.genecards.org/cgi-bin/carddisp.pl?gene=SMIM13
HSFX1	Heat Shock Transcription Factor Family, X-Linked 1	Protein Coding	28	GC0XP149774	2.54	https://www.genecards.org/cgi-bin/carddisp.pl?gene=HSFX1
CGB8	Chorionic Gonadotropin Subunit Beta 8	Protein Coding	28	GC19M049047	2.54	https://www.genecards.org/cgi-bin/carddisp.pl?gene=CGB8
ANKRD60	Ankyrin Repeat Domain 60	Protein Coding	28	GC20M058218	2.54	https://www.genecards.org/cgi-bin/carddisp.pl?gene=ANKRD60
UPK3B	Uroplakin 3B	Protein Coding	28	GC07P076510	2.54	https://www.genecards.org/cgi-bin/carddisp.pl?gene=UPK3B
HSFX2	Heat Shock Transcription Factor Family, X-Linked 2	Protein Coding	27	GC0XM149592	2.54	https://www.genecards.org/cgi-bin/carddisp.pl?gene=HSFX2
PAGE2	PAGE Family Member 2	Protein Coding	27	GC0XP055119	2.54	https://www.genecards.org/cgi-bin/carddisp.pl?gene=PAGE2
HMSD	Histocompatibility Minor Serpin Domain Containing	Protein Coding	27	GC18P063949	2.54	https://www.genecards.org/cgi-bin/carddisp.pl?gene=HMSD
DIRC1	Disrupted In Renal Carcinoma 1	RNA Gene	27	GC02M188733	2.54	https://www.genecards.org/cgi-bin/carddisp.pl?gene=DIRC1
GPR33	G Protein-Coupled Receptor 33 (Gene/Pseudogene)	Protein Coding	27	GC14M031482	2.54	https://www.genecards.org/cgi-bin/carddisp.pl?gene=GPR33
DOP1A	DOP1 Leucine Zipper Like Protein A	Protein Coding	27	GC06P083068	2.54	https://www.genecards.org/cgi-bin/carddisp.pl?gene=DOP1A
PRNT	Prion Locus LncRNA, Testis Expressed	RNA Gene	26	GC20M004731	2.54	https://www.genecards.org/cgi-bin/carddisp.pl?gene=PRNT
SPATA46	Spermatogenesis Associated 46	Protein Coding	26	GC01M162373	2.54	https://www.genecards.org/cgi-bin/carddisp.pl?gene=SPATA46
HOTTIP	HOXA Distal Transcript Antisense RNA	RNA Gene	24	GC07P027198	2.54	https://www.genecards.org/cgi-bin/carddisp.pl?gene=HOTTIP
C17orf107	Chromosome 17 Open Reading Frame 107	Protein Coding	24	GC17P004902	2.54	https://www.genecards.org/cgi-bin/carddisp.pl?gene=C17orf107
WASHC1	WASH Complex Subunit 1	Protein Coding	24	GC09M000016	2.54	https://www.genecards.org/cgi-bin/carddisp.pl?gene=WASHC1
NCF1C	Neutrophil Cytosolic Factor 1C Pseudogene	Pseudogene	22	GC07M075156	2.54	https://www.genecards.org/cgi-bin/carddisp.pl?gene=NCF1C
MIR17	MicroRNA 17	RNA Gene	21	GC13P091350	2.54	https://www.genecards.org/cgi-bin/carddisp.pl?gene=MIR17
MTRNR2L3	MT-RNR2 Like 3	Protein Coding	21	GC20M057381	2.54	https://www.genecards.org/cgi-bin/carddisp.pl?gene=MTRNR2L3
NCF1B	Neutrophil Cytosolic Factor 1B Pseudogene	Pseudogene	21	GC07P073220	2.54	https://www.genecards.org/cgi-bin/carddisp.pl?gene=NCF1B
WASH3P	WASP Family Homolog 3, Pseudogene	Pseudogene	21	GC15P101960	2.54	https://www.genecards.org/cgi-bin/carddisp.pl?gene=WASH3P
MIR24-1	MicroRNA 24-1	RNA Gene	20	GC09P095086	2.54	https://www.genecards.org/cgi-bin/carddisp.pl?gene=MIR24-1
MIR199A1	MicroRNA 199a-1	RNA Gene	20	GC19M010792	2.54	https://www.genecards.org/cgi-bin/carddisp.pl?gene=MIR199A1
MIR31HG	MIR31 Host Gene	RNA Gene	20	GC09M021411	2.54	https://www.genecards.org/cgi-bin/carddisp.pl?gene=MIR31HG
SPATA41	Spermatogenesis Associated 41	RNA Gene	18	GC15M102802	2.54	https://www.genecards.org/cgi-bin/carddisp.pl?gene=SPATA41
MIR224	MicroRNA 224	RNA Gene	18	GC0XM151958	2.54	https://www.genecards.org/cgi-bin/carddisp.pl?gene=MIR224
WASH6P	WASP Family Homolog 6, Pseudogene	Pseudogene	18	GC0XP156020	2.54	https://www.genecards.org/cgi-bin/carddisp.pl?gene=WASH6P
IFNG-AS1	IFNG Antisense RNA 1	RNA Gene	18	GC12P067989	2.54	https://www.genecards.org/cgi-bin/carddisp.pl?gene=IFNG-AS1
TRA	T Cell Receptor Alpha Locus	Protein Coding	17	GC14P021621	2.54	https://www.genecards.org/cgi-bin/carddisp.pl?gene=TRA
IGH	Immunoglobulin Heavy Locus	Protein Coding	16	GC14M105824	2.54	https://www.genecards.org/cgi-bin/carddisp.pl?gene=IGH
FOXD2-AS1	FOXD2 Adjacent Opposite Strand RNA 1	RNA Gene	16	GC01M047432	2.54	https://www.genecards.org/cgi-bin/carddisp.pl?gene=FOXD2-AS1
MIR4647	MicroRNA 4647	RNA Gene	14	GC06M044255	2.54	https://www.genecards.org/cgi-bin/carddisp.pl?gene=MIR4647
MIR3689C	MicroRNA 3689c	RNA Gene	13	GC09M134967	2.54	https://www.genecards.org/cgi-bin/carddisp.pl?gene=MIR3689C
MIR4451	MicroRNA 4451	RNA Gene	13	GC04P085722	2.54	https://www.genecards.org/cgi-bin/carddisp.pl?gene=MIR4451
MTRNR2L12	MT-RNR2 Like 12	Pseudogene	13	GC03M096617	2.54	https://www.genecards.org/cgi-bin/carddisp.pl?gene=MTRNR2L12
LINC01844	Long Intergenic Non-Protein Coding RNA 1844	RNA Gene	13	GC05P142884	2.54	https://www.genecards.org/cgi-bin/carddisp.pl?gene=LINC01844
WASF4P	WASP Family Member 4, Pseudogene	Pseudogene	13	GC0XP047804	2.54	https://www.genecards.org/cgi-bin/carddisp.pl?gene=WASF4P
PCDHA@	Protocadherin Alpha Cluster, Complex Locus	Gene Cluster	12	GC05P142940	2.54	https://www.genecards.org/cgi-bin/carddisp.pl?gene=PCDHA%40
MIR3671	MicroRNA 3671	RNA Gene	12	GC01M065057	2.54	https://www.genecards.org/cgi-bin/carddisp.pl?gene=MIR3671
MIR4325	MicroRNA 4325	RNA Gene	12	GC20M057321	2.54	https://www.genecards.org/cgi-bin/carddisp.pl?gene=MIR4325
MHRT	Myosin Heavy Chain Associated RNA Transcript	RNA Gene	12	GC14P025075	2.54	https://www.genecards.org/cgi-bin/carddisp.pl?gene=MHRT
LINC02716	Long Intergenic Non-Protein Coding RNA 2716	RNA Gene	12	GC11P045957	2.54	https://www.genecards.org/cgi-bin/carddisp.pl?gene=LINC02716
MIR3975	MicroRNA 3975	RNA Gene	11	GC18P035591	2.54	https://www.genecards.org/cgi-bin/carddisp.pl?gene=MIR3975
SNHG31	Small Nucleolar RNA Host Gene 31	RNA Gene	11	GC02P214811	2.54	https://www.genecards.org/cgi-bin/carddisp.pl?gene=SNHG31
KC6	Keratoconus Gene 6	RNA Gene	11	GC18M041480	2.54	https://www.genecards.org/cgi-bin/carddisp.pl?gene=KC6
NCF4-AS1	NCF4 Antisense RNA 1	RNA Gene	11	GC22M036848	2.54	https://www.genecards.org/cgi-bin/carddisp.pl?gene=NCF4-AS1
CTD-2201I18.1	Uncharacterized LOC101929215	RNA Gene	10	GC05M080066	2.54	https://www.genecards.org/cgi-bin/carddisp.pl?gene=CTD-2201I18.1
C2-AS1	C2 Antisense RNA 1	RNA Gene	10	GC06M032381	2.54	https://www.genecards.org/cgi-bin/carddisp.pl?gene=C2-AS1
WASF5P	WASP Family Member 5, Pseudogene	Pseudogene	10	GC06M031287	2.54	https://www.genecards.org/cgi-bin/carddisp.pl?gene=WASF5P
IGHV4-38-2	Immunoglobulin Heavy Variable 4-38-2	Protein Coding	8	GC14U901616	2.54	https://www.genecards.org/cgi-bin/carddisp.pl?gene=IGHV4-38-2
PCDHACT	Protocadherin Alpha Constant	Uncategorized	6	GC05P142947	2.54	https://www.genecards.org/cgi-bin/carddisp.pl?gene=PCDHACT
MCS+9.7	RET Intron 1 Enhancer	Biological Region	4	GC10U902677	2.54	https://www.genecards.org/cgi-bin/carddisp.pl?gene=MCS%2b9.7
LI5	Lamellar Ichthyosis 5	Genetic Locus	3	GC00U934182	2.54	https://www.genecards.org/cgi-bin/carddisp.pl?gene=LI5
LOC110121502	VISTA Enhancer Hs2326	Biological Region	2	GC10U902717	2.54	https://www.genecards.org/cgi-bin/carddisp.pl?gene=LOC110121502
LOC108167311	Proximal ADA Alu-Mediated Recombination Region	Biological Region	2	GC20U901253	2.54	https://www.genecards.org/cgi-bin/carddisp.pl?gene=LOC108167311
LOC108167312	Distal ADA Alu-Mediated Recombination Region	Biological Region	2	GC20U901237	2.54	https://www.genecards.org/cgi-bin/carddisp.pl?gene=LOC108167312
LOC106029312	Williams-Beuren Syndrome Medial Block B Recombination Region	Biological Region	2	GC07U904720	2.54	https://www.genecards.org/cgi-bin/carddisp.pl?gene=LOC106029312
LOC107303343	Adenosine Deaminase Intronic Regulatory Elements	Biological Region	2	GC20U901251	2.54	https://www.genecards.org/cgi-bin/carddisp.pl?gene=LOC107303343
LOC107882126	TGM1 Promoter Region	Biological Region	2	GC14U902042	2.54	https://www.genecards.org/cgi-bin/carddisp.pl?gene=LOC107882126
