# Supplementary material for: Detecting Critical Functional Ingredients Group and Mechanism of Xuebijing Injection in Treating Sepsis
Source: Front Pharmacol. 2021 Dec 6;12:769190. doi: 10.3389/fphar.2021.769190 (PMC8687625; doi:10.3389/fphar.2021.769190)
Supplement: Supplementary file 2 [file Table3.XLSX]

## Sheet: Sheet1
Herb	Mol ID	Molecule Name	MW	AlogP	Hdon	Hacc	OB (%)	Caco-2	BBB	DL	FASA	HL
CS	MOL001002	ellagic acid	302.2	1.48	4	8	43.06	-0.44	-1.41	0.43	0.43	-1.04
CS	MOL000106	PYG	126.12	1.03	3	3	22.98	0.69	0.79	0.02	0.4
CS	MOL000114	vanillic acid	168.16	1.15	2	4	35.47	0.43	0.09	0.04	0.34	11.62
CS	MOL000131	EIC	280.5	6.39	1	2	41.9	1.16	0.9	0.14	0.25	7.5
CS	MOL001801	salicylic acid	138.13	1.17	2	3	32.13	0.63	0.63	0.03	0.43	12
CS	MOL001906	Methylgallate	184.16	0.88	3	5	30.91	0.26	0.06	0.05	0.32	5.67
CS	MOL001907	Progallin A	198.19	1.23	3	5	25.61	0.33	0.11	0.06	0.34
CS	MOL001918	paeoniflorgenone	318.35	0.79	1	6	87.59	-0.09	-0.56	0.37	0.37	7.45
CS	MOL001921	Lactiflorin	462.49	-0.57	3	10	49.12	-1.13	-1.76	0.8	0.34	7.26
CS	MOL001924	paeoniflorin	480.51	-1.28	5	11	53.87	-1.47	-1.86	0.79	0.34	13.88
CS	MOL001925	paeoniflorin_qt	318.35	0.46	2	6	68.18	-0.34	-0.73	0.4	0.39	8.81
CS	MOL001932	galloylpaeoniflorin	632.62	-0.04	7	15	3.03	-1.77	-2.78	0.42	0.36
CS	MOL000219	BOX	121.12	0.76	0	2	31.55	0.54	0.84	0.02	0.11	12.07
CS	MOL002714	baicalein	270.25	2.33	3	5	33.52	0.63	-0.05	0.21	0.36	16.25
CS	MOL002776	Baicalin	446.39	0.64	6	11	40.12	-0.85	-1.74	0.75	0.36	17.36
CS	MOL000357	Sitogluside	576.95	6.34	4	6	20.63	-0.14	-0.93	0.62	0.23
CS	MOL000358	beta-sitosterol	414.79	8.08	1	1	36.91	1.32	0.99	0.75	0.23	5.36
CS	MOL000359	sitosterol	414.79	8.08	1	1	36.91	1.32	0.87	0.75	0.22	5.37
CS	MOL000361	Amyrin	426.8	7.3	1	1	17.6	1.45	1.29	0.76	0.22
CS	MOL004355	Spinasterol	412.77	7.64	1	1	42.98	1.44	1.04	0.76	0.21	5.32
CS	MOL000449	Stigmasterol	412.77	7.64	1	1	43.83	1.44	1	0.76	0.22	5.57
CS	MOL000463	16844-71-6	428.82	7.49	1	1	27.34	1.45	1.28	0.76	0
CS	MOL000492	(+)-catechin	290.29	1.92	5	6	54.83	-0.03	-0.73	0.24	0	0.61
CS	MOL000508	Friedelin	426.8	7.3	0	1	29.16	1.43	1.38	0.76	0
CS	MOL005090	oxypaeoniflorin_qt	334.35	0.2	3	7	19.4	-0.77	-1.28	0.44	0.39
CS	MOL000513	3,4,5-trihydroxybenzoic acid	170.13	0.63	4	5	31.69	-0.09	-0.54	0.04	0.41	11.78
CS	MOL000578	arbutin	272.28	-0.61	5	7	6.82	-0.93	-1.25	0.15	0.29
CS	MOL000579	hydroquinone	110.12	1.3	2	2	29.26	0.89	0.75	0.02	0.43
CS	MOL006179	2-(6-carboxy-2,3,4-trihydroxyphenyl)-3,4,5-trihydroxybenzoic acid	338.24	0.95	8	10	15.21	-0.77	-1.26	0.27	0
CS	MOL006765	peonidin	301.29	1.92	4	6	26.92	0.27	-0.41	0.27	0.32
CS	MOL006798	pedunculagin	784.57	1.83	13	22	37.81	-2.7	-3.63	0.07	0.38	8.55
CS	MOL000069	palmitic acid	256.48	6.37	1	2	19.3	1.09	1	0.1	0
CS	MOL006990	(1S,2S,4R)-trans-2-hydroxy-1,8-cineole-B-D-glucopyranoside	332.44	-0.57	4	7	30.25	-0.77	-1.14	0.27	0.25	0.98
CS	MOL006991	60761-00-4	170.28	1.18	1	2	45.44	0.89	0.91	0.06	0.24	11.43
CS	MOL006992	(2R,3R)-4-methoxyl-distylin	318.3	1.89	4	7	59.98	0.17	-0.61	0.3	0.33	15.08
CS	MOL006993	1-o-beta-d-glucopyranosyl-8-o-benzoylpaeonisuffrone	464.51	-1.31	4	10	12.62	-1.05	-1.54	0.77	0.34
CS	MOL006994	1-o-beta-d-glucopyranosyl-8-o-benzoylpaeonisuffrone_qt	302.35	0.44	1	5	36.01	-0.03	-0.47	0.3	0.41	5.98
CS	MOL006995	1-o-beta-d-glucopyranosylpaeonisuffrone	494.54	-1.24	4	11	26.62	-1.15	-1.66	0.78	0.29
CS	MOL006996	1-o-beta-d-glucopyranosylpaeonisuffrone_qt	332.38	0.51	1	6	65.08	-0.05	-0.49	0.35	0.38	7.19
CS	MOL006997	2-[(2R,5R,6R)-6,10-dimethylspiro[4.5]dec-9-en-2-yl]propan-2-ol	222.41	3.67	1	1	18.44	1.33	1.44	0.09	0.26
CS	MOL009092	Pentagalloylglucose	940.72	3.69	15	26	3.01	-3.08	-4.17	0.21	0.45
CS	MOL006999	stigmast-7-en-3-ol	414.79	8.08	1	1	37.42	1.32	0.85	0.75	0.22	5.85
CS	MOL007000	2-methoxy-5-(e)-propenyl-phenol-beta-vicianoside	458.51	-0.64	6	11	4.38	-1.45	-1.79	0.65	0.25
CS	MOL007001	2-methoxy-5-[(Z)-prop-1-enyl]phenol	164.22	2.5	1	2	58.73	1.36	1.38	0.04	0.32	4.4
CS	MOL007002	paeonioflorin	480.51	-1.28	5	11	10.22	-1.69	-2.39	0.79	0.33
CS	MOL007003	benzoyl paeoniflorin	584.62	0.76	4	12	31.14	-1.35	-2.08	0.54	0.4	15.66
CS	MOL007004	Albiflorin	480.51	-1.33	5	11	30.25	-1.52	-2.33	0.77	0.35	7.83
CS	MOL007005	Albiflorin_qt	318.35	0.42	2	6	48.7	-0.38	-0.75	0.33	0.41	5.91
CS	MOL007006	oxypaeoniflorin	496.51	-1.55	6	12	12.98	-1.91	-2.7	0.78	0.34
CS	MOL007007	4-ethyl-paeoniflorin	494.54	-0.73	4	11	24.81	-0.94	-1.27	0.82	0.31
CS	MOL007008	4-ethyl-paeoniflorin_qt	332.38	1.02	1	6	56.87	-0.17	-0.52	0.44	0.35	8.88
CS	MOL007009	4-o-galloylalbiflorin	632.62	-0.09	7	15	3.09	-1.66	-2.45	0.61	0.36
CS	MOL007010	4-o-galloylalbiflorin_qt	470.46	1.66	4	10	2.14	-0.62	-1.19	0.8	0.44
CS	MOL007011	4-o-methyl-paeoniflorin	494.54	-0.87	4	11	25.71	-1.08	-1.62	0.78	0.28
CS	MOL007012	4-o-methyl-paeoniflorin_qt	332.38	0.87	1	6	56.7	0.4	-0.2	0.43	0.3	8.94
CS	MOL003867	Paeonolide	460.48	-1.85	6	12	6.3	-1.42	-2.09	0.64	0.3
CS	MOL007014	8-debenzoylpaeonidanin	390.43	-3.28	5	10	31.74	-1.56	-2.17	0.45	0.2	7.63
CS	MOL007015	8-debenzoylpaeonidanin_qt	228.27	-1.53	2	5	129.3	-0.55	-0.79	0.15	0.27	14.26
CS	MOL007016	Paeoniflorigenone	318.35	0.79	1	6	65.33	-0.13	-0.43	0.37	0.36	6.18
CS	MOL007017	9-ethyl-neo-paeoniaflorin A	496.56	-0.27	4	11	23.64	-1.26	-1.5	0.68	0.32
CS	MOL007018	9-ethyl-neo-paeoniaflorin A_qt	334.4	1.48	1	6	64.42	-0.01	-0.32	0.3	0.35	2.08
CS	MOL007019	Eugeniin	938.7	3.38	15	26	10.06	-2.4	-3.57	0.13	0.4
CS	MOL007020	Lactiflorin_qt	318.35	0.42	2	6	20.44	-0.42	-0.78	0.33	0.39
CS	MOL007021	trans-.beta.-Terpinyl benzoate	258.39	4.51	0	2	46.89	1.49	1.42	0.12	0.37	5.02
CS	MOL007022	evofolinB	318.35	2.07	3	6	64.74	0	-0.66	0.22	0.29	17.01
CS	MOL007023	galloylpaeoniflorine	632.62	-0.04	7	15	3.03	-1.69	-2.67	0.42	0.38
CS	MOL007024	galloylpaeoniflorine_qt 2	318.35	0.46	2	6	28.18	-0.34	-0.72	0.4	0.39
CS	MOL007025	isobenzoylpaeoniflorin	584.62	0.76	4	12	31.14	-0.85	-1.33	0.54	0.35	21.1
CS	MOL007026	paeonin,a	372.41	-2.06	4	9	20.35	-1.32	-1.76	0.37	0.27
CS	MOL007027	paeonin,a_qt	210.25	-0.31	1	4	73.79	0.16	-0.03	0.09	0.23	1.01
CS	MOL007028	paeonin,b	358.38	-2.47	5	9	17.29	-1.76	-2.51	0.34	0.3
CS	MOL007029	paeonin,b_qt	196.22	-0.72	2	4	105.45	-0.33	-0.64	0.08	0.28	2.27
CS	MOL007030	paeonin,c	372.41	-1.18	4	9	10.26	-1.21	-1.71	0.36	0.29
CS	MOL007031	paeonin,c_qt	210.25	0.57	1	4	72.7	0.14	-0.18	0.09	0.32	8.47
CS	MOL000874	paeonol	166.19	1.29	1	3	28.79	0.93	0.84	0.04	0.32
CS	MOL000023	Hemo-sol	136.26	3.5	0	0	39.84	1.83	2.12	0.02	0	11.68
CS	MOL000172	Furol	96.09	0.99	0	2	34.35	1.08	1.51	0.01	0.2	4.53
CS	MOL000202	Moslene	136.26	3.45	0	0	33.02	1.88	2.05	0.02	0.27	11.08
CS	MOL000244	()-Borneol	154.28	1.98	1	1	81.8	1.22	1.47	0.05	0.24	11.36
CS	MOL000254	eugenol	164.22	2.55	1	2	56.24	1.35	1.32	0.04	0.32	0.92
CS	MOL000305	lauric acid	200.36	4.54	1	2	23.59	1.02	1.1	0.04	0
CS	MOL000607	Dehydro-p-cymene	132.22	3.31	0	0	11.63	1.88	1.93	0.02	0.44
CS	MOL000610	TRD	184.41	6.3	0	0	17.89	1.78	1.96	0.03	0.19
CS	MOL000666	hexanal	100.18	1.85	0	1	55.71	1.25	1.52	0.01	0.23	10.96
CS	MOL000675	oleic acid	282.52	6.84	1	2	33.13	1.17	0.78	0.14	0.2	4.99
CS	MOL000708	WLN: VHR	106.13	1.59	0	1	32.63	1.32	1.66	0.01	0.44	12.07
CS	MOL000842	sucrose	342.34	-4.31	8	11	7.17	-2.89	-6.67	0.23	0.2
CS	MOL000865	hexadecane	226.5	7.67	0	0	12.32	1.81	1.85	0.06	0.14
CS	MOL000867	Heptadekan	240.53	8.13	0	0	8.64	1.84	1.87	0.07	0.14
CS	MOL000868	LFA	282.62	9.5	0	0	8.46	1.83	1.8	0.13	0.13
CS	MOL000869	Henicosane	296.65	9.95	0	0	8.41	1.84	1.8	0.15	0.13
CS	MOL000879	methyl palmitate	270.51	6.62	0	2	18.09	1.37	1.18	0.12	0.14
CS	MOL000880	Tricosane	324.71	10.86	0	0	8.33	1.85	1.68	0.21	0.13
CS	MOL000971	Ethylpalmitate	284.54	6.97	0	2	18.99	1.41	1.15	0.14	0.16
CS	MOL001392	Methyl myristate	242.45	5.71	0	2	19.68	1.36	1.19	0.08	0.14
CS	MOL001393	myristic acid	228.42	5.46	1	2	21.18	1.07	0.99	0.07	0.19
CS	MOL001394	Oktadekan	254.56	8.58	0	0	9.81	1.83	1.83	0.09	0.14
CS	MOL001396	PENTADECYLIC ACID	242.45	5.91	1	2	20.18	1.08	0.88	0.08	0.18
CS	MOL001399	TWT	310.68	10.41	0	0	8.37	1.85	1.64	0.18	0.13
CS	MOL001401	HEXACOSANE	366.8	12.23	0	0	8.21	1.92	1.65	0.31	0.12
CS	MOL001619	UPL	268.59	9.04	0	0	8.52	1.83	1.7	0.11	0.16
CS	MOL001641	METHYL LINOLEATE	294.53	6.64	0	2	41.93	1.44	1.08	0.17	0.21	6.05
CS	MOL001746	ELD	281.54	6.23	2	2	31.2	1.26	1.07	0.14	0.19	4.84
CS	MOL001747	Tetracosane	338.74	11.32	0	0	8.28	1.88	1.62	0.24	0.15
CS	MOL001752	EUG	150.19	2.1	1	2	38.39	1.36	1.35	0.03	0.36	11.57
CS	MOL001935	(3aR,6S,7aR)-6-hydroxy-6-methyl-3-methylene-3a,4,7,7a-tetrahydrobenzofuran-2,5-dione	196.22	-0.1	1	4	97.79	-0.01	-0.13	0.08	0.39	13.98
CS	MOL002092	Antioxidant No. 33	206.36	4.36	1	1	26.74	1.68	1.81	0.06	0.28
CS	MOL002850	butylated hydroxytoluene	220.39	4.85	1	1	40.02	1.75	1.8	0.07	0.3	10.36
CS	MOL002883	Ethyl oleate (NF)	310.58	7.44	0	2	32.4	1.4	1.1	0.19	0.19	4.85
CS	MOL003032	BZM	212.26	3.27	0	2	18.64	1.36	1.18	0.09	0.47
CS	MOL004929	Pentadecanol	228.47	5.99	1	1	13.73	1.3	1.06	0.06	0
CS	MOL005043	campest-5-en-3beta-ol	400.76	7.63	1	1	37.58	1.32	0.94	0.71	0.23	4.43
CS	MOL005089	Oxypaeoniflorin	496.51	-1.55	6	12	8.38	-1.62	-2.33	0.78	0.33
CS	MOL005368	Methyl tricosanoate	368.72	9.81	0	2	14.61	1.43	1.08	0.33	0.16
CS	MOL005470	Durol	134.24	3.78	0	0	17.74	1.91	1.98	0.03	0.37
CS	MOL005610	WLN: QR BV1	136.16	1.3	1	2	24.15	1.12	1.26	0.03	0.43
CS	MOL009569	4,7-DIMETHYLBENZOFURAN	146.2	3.11	0	1	55.66	1.8	1.82	0.04	0.26	5.88
CS	MOL010564	NK	122.13	1.32	1	2	32.1	0.89	0.87	0.02	0.42	12.07
CS	MOL012220	Saligenol	124.15	0.96	2	2	29.43	0.7	0.53	0.02	0.35
CX	MOL000103	PHB	138.13	1.17	2	3	30.15	0.39	0.21	0.03	0.45	11.77
CX	MOL001055	5-isopropyl-2-methylbicyclo[3.1.0]hex-2-ene	136.26	2.87	0	0	47.19	1.82	2.18	0.04	0.29	11.44
CX	MOL000114	vanillic acid	168.16	1.15	2	4	35.47	0.43	0.09	0.04	0.34	11.62
CX	MOL000116	Nonanal	142.27	3.22	0	1	40.28	1.31	1.5	0.02	0.21	6.35
CX	MOL000117	Cymol	134.24	3.51	0	0	27.2	1.86	2.1	0.02	0.34
CX	MOL002085	alpha-Cubebene	204.39	4.17	0	0	16.73	1.83	2.1	0.11	0.25
CX	MOL000118	(L)-alpha-Terpineol	154.28	2.42	1	1	48.8	1.39	1.72	0.03	0.27	11.35
CX	MOL001201	(1R,5R,7S)-4,7-dimethyl-7-(4-methylpent-3-enyl)bicyclo[3.1.1]hept-3-ene	204.39	4.7	0	0	16.23	1.86	1.96	0.09	0.27
CX	MOL001210	(4S)-4-isopropylcyclohexene-1-carbaldehyde	152.26	2.86	0	1	40.36	1.36	1.69	0.03	0.28	1.98
CX	MOL000122	1,8-cineole	154.28	2.15	0	1	39.73	1.57	2.06	0.05	0.24	11.29
CX	MOL001223	(S)-2,2,3-Trimethylcyclopent-3-ene-1-acetaldehyde	152.26	2.19	0	1	45.18	1.32	1.71	0.03	0.31	11.43
CX	MOL000125	(-)-alpha-Pinene	136.26	2.87	0	0	46.25	1.85	2.3	0.05	0.25	11.42
CX	MOL000126	(-)-nopinene	136.26	2.93	0	0	44.84	1.8	2.12	0.05	0.27	11.32
CX	MOL001306	o-Acetyl-p-cresol	150.19	1.79	1	2	24.96	1.02	0.88	0.03	0.39
CX	MOL000131	EIC	280.5	6.39	1	2	41.9	1.16	0.9	0.14	0.25	7.5
CX	MOL001335	WLN: Q1R	108.15	1.23	1	1	58.68	1.08	1.27	0.01	0.38	11.87
CX	MOL001390	49070_FLUKA	222.41	3.2	1	1	85.51	1.29	1.46	0.12	0.24	12.06
CX	MOL001494	Mandenol	308.56	6.99	0	2	42	1.46	1.14	0.19	0.25	5.39
CX	MOL001579	germacrene	208.43	5.58	0	0	15.06	1.82	2.06	0.06	0.22
CX	MOL001641	METHYL LINOLEATE	294.53	6.64	0	2	41.93	1.44	1.08	0.17	0.21	6.05
CX	MOL000165	2-[(2S,5S,6S)-6,10-dimethylspiro[4.5]dec-9-en-2-yl]propan-2-ol	222.41	3.67	1	1	37.62	1.44	1.53	0.09	0.23	7.67
CX	MOL000172	Furol	96.09	0.99	0	2	34.35	1.08	1.51	0.01	0.2	4.53
CX	MOL001729	Crysophanol	254.25	2.76	2	4	18.64	0.62	-0.2	0.21	0.44
CX	MOL001744	uracil	112.1	-1.01	2	4	42.53	0.05	-0.08	0.02	0	11.77
CX	MOL001752	EUG	150.19	2.1	1	2	38.39	1.36	1.35	0.03	0.36	11.57
CX	MOL001787	ADO	267.28	-2.02	5	8	15.98	-1.56	-2.22	0.18	0.23
CX	MOL001788	adenine	135.15	-0.58	3	4	62.81	-0.3	-0.63	0.03	0	13.33
CX	MOL001819	METHYL PENTADECANOATE	256.48	6.16	0	2	18.82	1.37	1.28	0.1	0.17
CX	MOL000019	D-Camphene	136.26	2.93	0	0	34.98	1.81	2.19	0.04	0	11.29
CX	MOL000196	L-Bornyl acetate	196.32	2.35	0	2	65.52	1.29	1.59	0.08	0.23	6.94
CX	MOL000197	Myrcene	136.26	3.69	0	0	24.96	1.84	1.98	0.02	0.37
CX	MOL000198	(R)-linalool	154.28	2.74	1	1	39.8	1.33	1.36	0.02	0.32	6.48
CX	MOL000200	(S)-(+)-alpha-Phellandrene	136.26	3.25	0	0	27.9	1.87	2.2	0.02	0.29
CX	MOL000201	p-Ocimene	136.26	3.63	0	0	15.06	1.85	1.99	0.02	0.39
CX	MOL000202	Moslene	136.26	3.45	0	0	33.02	1.88	2.05	0.02	0.27	11.08
CX	MOL002028	(+)-beta-Phellandrene	136.26	3.31	0	0	40.3	1.83	2.2	0.02	0.3	11.28
CX	MOL000204	-cis-.beta.-Elemene diastereomer	204.39	4.79	0	0	28.62	1.85	2.09	0.06	0.33
CX	MOL002042	thymol	150.24	3.24	1	1	41.47	1.6	1.68	0.03	0.33	11.33
CX	MOL000207	Methyleugenol	178.25	2.81	0	2	73.36	1.47	1.41	0.04	0.27	2.92
CX	MOL000208	()-Aromadendrene	204.39	4.22	0	0	55.74	1.81	2.06	0.1	0.26	11.84
CX	MOL002096	(+)-ALPHA-FUNEBRENE	204.39	4.12	0	0	52.87	1.79	2.08	0.1	0.23	4.89
CX	MOL002097	gem-Dimethylcyclopentane	98.21	2.74	0	0	41.22	1.78	2.28	0.01	0.22	10.88
CX	MOL002098	3-Butylidene-7-hydroxyphthalide	204.24	2.74	1	3	62.68	1	0.9	0.08	0.37	4.66
CX	MOL002099	Senkyunolide-K	208.28	2.09	1	3	61.75	0.52	0.3	0.08	0.32	4.77
CX	MOL002100	(3Z,6S,7R)-3-butylidene-6-butyryl-7-hydroxy-4,5,6,7-tetrahydroisobenzofuran-1-one	278.38	2.69	1	4	3.41	0.08	-0.23	0.16	0.31
CX	MOL002101	Senkyunolide-N	226.3	1.57	2	4	37.27	-0.15	-0.45	0.1	0.27	4.33
CX	MOL002102	Levistolid A	380.52	4.97	0	4	2.15	0.94	0.45	0.82	0.27
CX	MOL002103	Senkyunolide-P	382.54	5.22	0	4	9.38	0.92	0.55	0.81	0.26
CX	MOL002104	Senkyunolide-Q	278.38	2.69	1	4	26.84	0.42	0.23	0.16	0.29
CX	MOL002105	Senkyunolide-R	240.28	0.22	3	5	13.14	-0.76	-1.42	0.11	0.31
CX	MOL002106	1,1-Diethoxybutane	146.26	1.89	0	2	29.28	1.3	1.52	0.01	0.19
CX	MOL002107	Valerophenone	162.25	3.15	0	1	42.58	1.46	1.53	0.03	0.35	19.74
CX	MOL002108	(1S,5S)-7,7-dimethyl-2-methylenebicyclo[3.1.1]hept-3-ene	134.24	2.48	0	0	37.71	1.8	2.17	0.05	0.31	11.46
CX	MOL002109	Z-6,8',7,3'-diligustilide	380.52	5.17	0	4	11.98	0.74	0.31	0.7	0.31
CX	MOL002110	Allocymene	136.26	3.58	0	0	14.89	1.85	1.91	0.02	0.38
CX	MOL002111	BdPh	188.24	3	0	2	42.44	1.32	1.27	0.07	0.39	5.64
CX	MOL002112	alpha-Selinene	218.42	4.96	0	0	31.81	1.82	2.14	0.1	0.28	9.15
CX	MOL002113	1,2,3,4,4a,7-Hexahydro-l,6-dimethyl-4-(1-methylethyl)-naphthalene	162.3	3.79	0	0	19.03	1.88	2.13	0.05	0.23
CX	MOL002114	augustic-acid	472.78	5.46	3	4	21.08	0.18	-0.38	0.74	0.27
CX	MOL002115	m-Ethyltoluene	120.21	3.26	0	0	50.77	1.87	2.01	0.02	0.36	11.42
CX	MOL002116	(1R,4S,5R)-4-isopropenyl-1,8-dimethylspiro[4.5]dec-8-ene	204.39	4.75	0	0	40.01	1.85	2.11	0.07	0.29	-0.49
CX	MOL002117	β-sesquiphellandrene	204.39	5.14	0	0	23.68	1.89	2.02	0.06	0.3
CX	MOL002118	(4aS,7S,8aR)-7-isopropenyl-4a-methyl-1-methylenedecalin	204.39	4.81	0	0	23.65	1.83	2.08	0.08	0.28
CX	MOL002119	Artemisia triene	136.26	3.24	0	0	42.1	1.84	2.07	0.02	0.37	11.16
CX	MOL002120	betea-CUBEBENE	204.39	4.22	0	0	32.16	1.82	2.13	0.11	0.26	6.68
CX	MOL002121	(1S,4E,8E,10R)-4,8,11,11-tetramethylbicyclo[8.1.0]undeca-4,8-diene	204.39	4.7	0	0	21.69	1.86	2.02	0.08	0.26
CX	MOL002122	(Z)-Ligustilide	188.24	3	0	2	53.72	1.3	1.25	0.07	0.38	5.61
CX	MOL002123	Chuanxiongol	218.27	2.57	1	3	22.19	0.94	0.57	0.1	0.32
CX	MOL002124	beta-asarone	208.28	2.74	0	3	35.61	1.45	1.24	0.06	0.15	4.46
CX	MOL002125	cis-Piperitol	154.28	2.66	1	1	43.26	1.27	1.49	0.03	0.27	10.86
CX	MOL002126	(1S,4R,5R)-1-isopropyl-4-methyl-4-bicyclo[3.1.0]hexanol	154.28	1.91	1	1	27.22	1.17	1.41	0.05	0
CX	MOL002127	Cnidilide	194.3	2.97	0	2	77.55	1.21	1.41	0.07	0.29	6.05
CX	MOL002128	1,3,8-p-Menthatriene	134.24	3.25	0	0	35.86	1.86	2.06	0.02	0.34	11.25
CX	MOL002129	CYCLODODECENE	166.34	5.03	0	0	47.89	1.84	2.18	0.03	0.2	11.51
CX	MOL002130	cyclohexane,1,1,2,3-tetramethyl-	140.3	3.7	0	0	48.08	1.77	2.16	0.03	0.23	11.49
CX	MOL002131	2,9-Dimethyldecane	170.38	5.44	0	0	9.93	1.82	2.08	0.02	0.2
CX	MOL002132	(2R,4aR)-2-isopropenyl-4a,8-dimethyl-2,3,4,5,6,7-hexahydro-1H-naphthalene	204.39	4.95	0	0	22.13	1.86	2.14	0.08	0.26
CX	MOL002133	1,5,5-trimethyl-6-methylenecyclohexene	136.26	3.25	0	0	46.08	1.83	2.17	0.03	0.3	11.62
CX	MOL002134	Isobutyrophenone	148.22	2.7	0	1	80.37	1.46	1.59	0.03	0.4	10.73
CX	MOL002135	Myricanone	356.45	4.1	2	5	40.6	0.67	-0.08	0.51	0.24	4.39
CX	MOL002136	neocnidilide	194.3	3.37	0	2	83.83	1.23	1.32	0.07	0.28	5.38
CX	MOL002137	OCT	114.26	4.02	0	0	29.72	1.78	2.02	0.01	0.19
CX	MOL002138	p-Cymen-8-ol	150.24	2.29	1	1	32.26	1.33	1.35	0.03	0.35	11.04
CX	MOL002139	APH	150.2	0.81	2	3	24.76	1.17	1.15	0.03	0.36
CX	MOL002140	Perlolyrine	264.3	3.2	2	3	65.95	0.88	0.15	0.27	0.21	12.62
CX	MOL002141	PLO	316.53	3.49	1	2	14.07	0.69	0.24	0.43	0.25
CX	MOL002142	sedanoic-acid	210.3	2.58	1	3	44.69	0.37	0.37	0.06	0.31	4.75
CX	MOL002143	senkyunolide-C	204.24	2.74	1	3	46.8	0.87	0.5	0.08	0.39	5.8
CX	MOL002144	senkyunolide-D	222.26	1.8	1	4	79.13	0.12	-0.07	0.1	0.37	5.37
CX	MOL002145	senkyunolide-E	204.24	1.9	1	3	34.4	0.55	0.06	0.08	0.39	7.18
CX	MOL002146	senkyunolide-F	206.26	1.84	1	3	40.35	0.61	0.35	0.08	0.36	7.36
CX	MOL002147	senkyunolide-J	226.3	1.57	2	4	21.14	0.02	-0.11	0.1	0.28
CX	MOL002148	senkyunolide-L	242.72	2.52	1	3	29.64	0.63	0.4	0.09	0.39
CX	MOL002149	senkyunolide-S	240.33	0.44	3	4	20.61	-0.46	-0.7	0.11	0.26
CX	MOL002150	1-Acetyl-beta-carboline	210.25	2.34	1	2	67.12	1.18	0.81	0.13	0.29	23.47
CX	MOL002151	senkyunone	326.52	6.32	0	2	47.66	1.15	0.5	0.24	0.34	2.42
CX	MOL002152	sinapic acid	224.23	1.6	2	5	64.15	0.48	-0.1	0.08	0.28	1.54
CX	MOL002153	1H-Cycloprop(e)azulen-7-ol, decahydro-1,1,7-trimethyl-4-methylene-, (1aR-(1aalpha,4aalpha,7beta,7abeta,7balpha))-	220.39	3.01	1	1	82.33	1.37	1.49	0.12	0.28	12.04
CX	MOL002154	trans-2-Nonen-1-ol	142.27	2.94	1	1	19.96	1.17	1.2	0.02	0.21
CX	MOL002177	trans-Piperitol	154.28	2.66	1	1	47.83	1.19	1.38	0.03	0.26	11.47
CX	MOL002156	TML	59.13	0.32	0	1	59.98	1.78	2.15	0	0.27	11.6
CX	MOL002157	wallichilide	412.57	4.82	0	5	42.31	0.82	0.73	0.71	0.24	6.85
CX	MOL002158	xiongterpene	574.87	8.12	2	5	23.77	0.44	-0.2	0.42	0.29
CX	MOL002159	1-Octanol,2,7-dimethyl-	158.32	3.37	1	1	24.43	1.25	1.3	0.02	0.18
CX	MOL002160	1-terpineol	154.28	2.42	1	1	49.83	1.24	1.34	0.03	0.26	11.11
CX	MOL002161	1-beta-ethylacrylate-7-aldehyde-beta-carboline	294.33	3.03	1	4	28.53	0.45	-0.6	0.31	0.29
CX	MOL002162	2-Propionylfuran	124.15	1.63	0	2	63.12	1.21	1.37	0.02	0.17	17.24
CX	MOL002163	WLN: 2VR	134.19	2.24	0	1	60.17	1.45	1.56	0.02	0.39	10.83
CX	MOL002164	2,2,3-Trimethylcyclopent-3-ene-1-carboxaldehyde	138.23	1.95	0	1	42.64	1.31	1.6	0.03	0.34	11.55
CX	MOL002165	methyl 2-pentanoylbenzoate	220.29	3.01	0	3	69.28	0.91	0.91	0.07	0.34	18.16
CX	MOL002166	ISOHEPTANE	100.23	3.36	0	0	59.94	1.81	2.25	0.01	0.22	10.67
CX	MOL002167	WLN: T5OJ BVO1	126.12	1.08	0	3	49.41	1.12	1.34	0.02	0.2	4.2
CX	MOL002168	2-Methyl-1-phenylpropene	132.22	3.23	0	0	20.17	1.89	1.96	0.02	0.42
CX	MOL002169	2-methyl-5-(1-methylene)-1,3-cyclohexadiene	106.18	2.17	0	0	39.91	1.83	2.12	0.03	0.33	11.52
CX	MOL002170	(4S,6S)-cis-Carveol	152.26	2.4	1	1	32.5	1.22	1.33	0.03	0.3	11.14
CX	MOL002171	2-Methylbenzoxazol	133.16	1.62	0	2	65.25	1.31	1.33	0.03	0.29	13.14
CX	MOL002172	(5S,6R)-5,6-dimethyltetrahydropyran-2-one	128.19	1.43	0	2	48.07	1.15	1.52	0.02	0.28	11.11
CX	MOL002173	3(S)-3-Butyl-4,5-dihydrophthalide	194.3	3.64	0	2	25.76	1.28	1.39	0.07	0.25
CX	MOL002174	3,4-epoxy-2,2,7,7-tetramethyl-octane	184.36	3.64	0	1	66.87	1.56	1.84	0.05	0.24	-11.1
CX	MOL002175	3-cyclohexen-1-ol	98.16	1.06	1	1	70.57	1.14	1.52	0.01	0.25	11.25
CX	MOL002176	Methyl 3-furoate	126.12	0.79	0	3	77.82	1.03	1.11	0.02	0.21	-3.37
CX	MOL002178	4,7-Dihydroxy-3-butylphthalide	222.26	2.72	2	4	106.09	0.69	0.44	0.1	0.34	4.63
CX	MOL002179	4-iodoindoline	245.07	2.29	1	1	26.88	1.79	1.89	0.03	0.46
CX	MOL002180	4-Octanone	128.24	2.46	0	1	19.37	1.37	1.55	0.01	0.22
CX	MOL002181	4-hydroxy-3-butylphthalide	206.26	2.99	1	3	70.31	0.9	0.69	0.08	0.36	4.81
CX	MOL002182	(-)-spathulenol	220.39	3.01	1	1	25.82	1.45	1.65	0.12	0.25
CX	MOL002183	5-Propyl-2-thiouracil	170.26	1.25	2	3	77.6	0.93	0.78	0.03	0.36	-2.8
CX	MOL002184	(6R)-6-butylcyclohepta-1,4-diene	150.29	3.93	0	0	31.69	1.85	2.18	0.02	0.25	5.7
CX	MOL002185	7-oxabicyclo-2.2.1-heptane,1-methyl-4-[1-methylethyl]-	154.28	2.28	0	1	60.92	1.53	1.92	0.04	0.24	10.96
CX	MOL002186	Aromadendrene oxide 2	220.39	3.08	0	1	65.1	1.56	1.82	0.14	0.2	1.94
CX	MOL002187	Amylbenzene	148.27	4.14	0	0	34.34	1.88	2.03	0.03	0.31	6.28
CX	MOL002188	Dimethyl D-malate	162.16	-0.45	1	5	11.47	0.11	-0.06	0.03	0.19
CX	MOL002189	dl-3n-butylphthalide	190.26	3.25	0	2	47.9	1.3	1.32	0.07	0.37	5.75
CX	MOL002190	Cedrene	204.39	4.18	0	0	51.14	1.82	2.12	0.11	0.24	5.04
CX	MOL002191	carotol	222.41	3.94	1	1	149.03	1.46	1.65	0.09	0.23	-2.29
CX	MOL002192	Coniferylfcrulate	356.4	3.64	2	6	4.54	0.67	-0.53	0.39	0.33
CX	MOL002193	Cerulignol	166.24	2.95	1	2	62.43	1.42	1.42	0.04	0.24	0.25
CX	MOL002194	Decahydro-1,6-bis(methylene)-4-(1-methylethyl)-naphthalene	204.39	4.85	0	0	28.34	1.84	2.09	0.08	0.29
CX	MOL003127	Germacrene D	204.39	5.14	0	0	19.22	1.83	2.02	0.06	0
CX	MOL002196	Hexaphenone	176.28	3.61	0	1	19.88	1.49	1.55	0.04	0.33
CX	MOL002197	(E,E)-1,3,5-Undecatriene	150.29	4.11	0	0	34.61	1.84	1.94	0.02	0.34	7.24
CX	MOL002198	Heptan	100.23	3.57	0	0	41.8	1.77	2.04	0	0.2	10.36
CX	MOL002199	L-valyl-L-valinc-achydride	214.35	0.47	4	4	40.18	-0.15	-0.52	0.05	0.29	3.43
CX	MOL002200	Levistolide-A	380.52	4.97	0	4	9.96	0.96	0.55	0.82	0.28
CX	MOL002201	cis-ligustilide	190.26	2.94	0	2	51.3	1.3	1.24	0.07	0.34	5.53
CX	MOL002202	tetramethylpyrazine	136.22	0.66	0	2	20.01	1.19	1.05	0.03	0.31
CX	MOL002203	Exceparl M-OL	296.55	7.09	0	2	31.9	1.39	1.08	0.16	0.17	5.43
CX	MOL002204	506-43-4	266.52	6.47	1	1	37.76	1.41	1.02	0.12	0.2	6.14
CX	MOL002205	Octatriacontane	535.16	17.71	0	0	7.91	1.99	1.23	0.37	0.16
CX	MOL002206	(2-amylphenyl)methanol	178.3	3.54	1	1	55.59	1.26	1.14	0.04	0.3	5.36
CX	MOL002207	1(3H)-Isobenzofuranone, 3-butyl-3a,4,5,6-tetrahydro-, cis-(-)-	194.3	3.37	0	2	65.03	1.25	1.38	0.07	0.27	5.13
CX	MOL002208	Senkyunolide A	192.28	3.19	0	2	26.56	1.3	1.34	0.07	0.31
CX	MOL002209	Senkyunolide G	208.28	2.54	1	3	39.52	0.63	0.48	0.08	0.33	6.13
CX	MOL002210	(3Z,6S,7S)-3-butylidene-6,7-dihydroxy-4,5,6,7-tetrahydroisobenzofuran-1-one	224.28	1.32	2	4	26.78	0	-0.23	0.1	0.29
CX	MOL000223	caffeic acid	180.17	1.37	3	4	25.76	0.21	-0.26	0.05	0.44
CX	MOL000234	L-Limonen	136.26	3.5	0	0	38.09	1.83	2.13	0.02	0.29	11.64
CX	MOL000024	alpha-humulene	204.39	5.04	0	0	22.98	1.88	2.08	0.06	0
CX	MOL000264	Tereben	136.26	3.64	0	0	29.62	1.86	2.11	0.02	0.28
CX	MOL000268	(1S,5S)-1-isopropyl-4-methylenebicyclo[3.1.0]hexane	136.26	2.93	0	0	46.21	1.83	2.18	0.04	0.31	11.47
CX	MOL000027	alpha-Curcumene	202.37	5.34	0	0	4.68	1.93	1.99	0.06	0
CX	MOL000270	CHEBI:7	136.26	2.87	0	0	45.2	1.84	2.15	0.04	0.27	11.44
CX	MOL000302	Undekansaeure	186.33	4.09	1	2	30.14	0.98	0.94	0.03	0	4.93
CX	MOL000034	2-[(1R,3S,4S)-3-isopropenyl-4-methyl-4-vinylcyclohexyl]propan-2-ol	222.41	3.7	1	1	19.03	1.37	1.46	0.07	0
CX	MOL000035	beta-Selinene	204.39	4.81	0	0	24.39	1.83	2.12	0.08	0
CX	MOL000357	Sitogluside	576.95	6.34	4	6	20.63	-0.14	-0.93	0.62	0.23
CX	MOL000359	sitosterol	414.79	8.08	1	1	36.91	1.32	0.87	0.75	0.22	5.37
CX	MOL000433	FA	441.45	0.01	7	13	68.96	-1.5	-2.59	0.71	0	24.81
CX	MOL000608	()-Terpinen-4-ol	154.28	2.55	1	1	81.41	1.36	1.66	0.03	0.25	10.81
CX	MOL000635	vanillin	152.16	1.31	1	3	52	0.68	0.41	0.03	0.33	11.79
CX	MOL000666	hexanal	100.18	1.85	0	1	55.71	1.25	1.52	0.01	0.23	10.96
CX	MOL000668	PENTYLFURAN	138.23	3.12	0	1	54.59	1.72	1.94	0.02	0.1	-1.96
CX	MOL000675	oleic acid	282.52	6.84	1	2	33.13	1.17	0.78	0.14	0.2	4.99
CX	MOL000069	palmitic acid	256.48	6.37	1	2	19.3	1.09	1	0.1	0
CX	MOL000698	(R)-(-)-alpha-Phellandrene	136.26	3.25	0	0	27.51	1.86	2.17	0.02	0.3
CX	MOL000705	WLN: VH6	114.21	2.31	0	1	19.59	1.29	1.49	0.01	0.23
CX	MOL000710	OYA	128.24	2.77	0	1	19.07	1.3	1.52	0.01	0.23
CX	MOL000712	o-Cymol	134.24	3.51	0	0	51.89	1.88	2.07	0.02	0.37	11.74
CX	MOL000842	sucrose	342.34	-4.31	8	11	7.17	-2.89	-6.67	0.23	0.2
CX	MOL000860	stearic acid	284.54	7.28	1	2	17.83	1.15	1.22	0.14	0.19
CX	MOL000864	MYS	212.47	7.22	0	0	13.98	1.81	1.92	0.05	0.15
CX	MOL000879	methyl palmitate	270.51	6.62	0	2	18.09	1.37	1.18	0.12	0.14
CX	MOL000886	tetradecane	198.44	6.76	0	0	15.94	1.79	1.78	0.04	0.15
CX	MOL000908	beta-elemene	204.39	4.79	0	0	25.63	1.84	2.07	0.06	0.33
CX	MOL000911	Terpilene	136.26	3.45	0	0	33.95	1.84	2.1	0.02	0.27	11.05
CX	MOL000922	(R)-p-Menth-1-en-4-ol	154.28	2.55	1	1	32.16	1.33	1.52	0.03	0.26	11.39
CX	MOL000932	alpha-Farnesene	204.39	5.46	0	0	21.7	1.97	1.89	0.05	0.32
CX	MOL000933	.gamma.-Bisabolene	204.39	5.47	0	0	20.78	1.94	1.98	0.06	0.28
CX	MOL000937	58870_FLUKA	204.39	4.36	0	0	49.01	1.82	2.08	0.1	0.22	12.47
CX	MOL000971	Ethylpalmitate	284.54	6.97	0	2	18.99	1.41	1.15	0.14	0.16
DS	MOL000105	protocatechuic acid	154.13	0.9	3	4	25.37	0.1	-0.17	0.04	0.43
DS	MOL001055	5-isopropyl-2-methylbicyclo[3.1.0]hex-2-ene	136.26	2.87	0	0	47.19	1.82	2.18	0.04	0.29	11.44
DS	MOL001103	[(3R)-3,7-dimethylocta-1,6-dien-3-yl] acetate	196.32	3.12	0	2	27.73	1.34	1.53	0.04	0.25
DS	MOL000117	Cymol	134.24	3.51	0	0	27.2	1.86	2.1	0.02	0.34
DS	MOL001219	Satol	268.54	6.91	1	1	27.27	1.34	0.97	0.11	0.17
DS	MOL000128	NERYLACETATE	196.32	3.31	0	2	25.94	1.28	1.28	0.04	0.27
DS	MOL001303	(1R,2R,4S)-2,4-diisopropenyl-1-methyl-1-vinylcyclohexane	204.39	4.79	0	0	5.58	1.85	2.11	0.06	0.34
DS	MOL000131	EIC	280.5	6.39	1	2	41.9	1.16	0.9	0.14	0.25	7.5
DS	MOL001394	Oktadekan	254.56	8.58	0	0	9.81	1.83	1.83	0.09	0.14
DS	MOL001452	protocatechualdehyde	138.13	1.06	2	3	38.35	0.43	0.21	0.03	0.42	11.93
DS	MOL001601	1,2,5,6-tetrahydrotanshinone	280.34	2.98	0	3	38.75	0.96	0.39	0.36	0.33	18.05
DS	MOL000162	beta-Chamigrene	204.39	4.71	0	0	31.99	1.82	2.07	0.08	0	8.59
DS	MOL001659	Poriferasterol	412.77	7.64	1	1	43.83	1.44	1.03	0.76	0.22	5.34
DS	MOL001771	poriferast-5-en-3beta-ol	414.79	8.08	1	1	36.91	1.45	1.14	0.75	0	5.07
DS	MOL000019	D-Camphene	136.26	2.93	0	0	34.98	1.81	2.19	0.04	0	11.29
DS	MOL001942	isoimperatorin	270.3	3.65	0	4	45.46	0.97	0.66	0.23	0.27	-1.44
DS	MOL000198	(R)-linalool	154.28	2.74	1	1	39.8	1.33	1.36	0.02	0.32	6.48
DS	MOL000002	cyanidol	287.26	1.67	5	6	1.36	0.17	-0.51	0.24	0.34
DS	MOL002001	Oleanolic acid deriv.	498.82	6.8	1	4	14.24	0.65	0.13	0.7	0.24
DS	MOL002014	SPBio_002209	204.39	5.04	0	0	28.21	1.87	2.03	0.06	0.27
DS	MOL000202	Moslene	136.26	3.45	0	0	33.02	1.88	2.05	0.02	0.27	11.08
DS	MOL002153	1H-Cycloprop(e)azulen-7-ol, decahydro-1,1,7-trimethyl-4-methylene-, (1aR-(1aalpha,4aalpha,7beta,7abeta,7balpha))-	220.39	3.01	1	1	82.33	1.37	1.49	0.12	0.28	12.04
DS	MOL002222	sugiol	300.48	4.99	1	2	36.11	1.14	0.7	0.28	0.27	14.62
DS	MOL002229	HEPTACOSANE	380.83	12.69	0	0	8.18	1.88	1.8	0.36	0.18
DS	MOL000223	caffeic acid	180.17	1.37	3	4	25.76	0.21	-0.26	0.05	0.44
DS	MOL002376	PENTACOSANE	352.77	11.78	0	0	8.25	1.9	1.85	0.27	0.14
DS	MOL000257	(-)-beta-Phellandrene	136.26	3.31	0	0	40.44	1.83	2.1	0.02	0.31	10.91
DS	MOL000263	oleanolic acid	456.78	6.42	2	3	29.02	0.59	0.07	0.76	0.25
DS	MOL002651	Dehydrotanshinone II A	292.35	4.22	0	3	43.76	1.02	0.52	0.4	0.33	23.71
DS	MOL002771	VIV	430.79	10.42	1	2	14.26	1.7	1.67	0.55	0.24
DS	MOL002776	Baicalin	446.39	0.64	6	11	40.12	-0.85	-1.74	0.75	0.36	17.36
DS	MOL002835	δ-cadinol	204.39	4.94	0	0	17.13	1.87	1.99	0.08	0.23
DS	MOL003047	[(1S)-endo]-(-)-Borneol	154.28	1.98	1	1	83.54	1.22	1.43	0.05	0.25	11.33
DS	MOL000346	succinic acid	118.1	-0.41	2	4	29.62	-0.44	-0.71	0.01	0.42
DS	MOL000036	beta-caryophyllene	204.39	4.75	0	0	29.7	1.83	2.07	0.09	0
DS	MOL003969	L-Serin	105.11	-1.49	4	4	98.47	-1.12	-2.96	0.01	0.31	11.52
DS	MOL003971	Threonin	119.14	-1.11	4	4	73.52	-0.87	-2.56	0.01	0.3	11.42
DS	MOL000041	PHA	165.21	0.96	3	3	41.62	0.36	0.22	0.04	0	4.62
DS	MOL004175	NSC733507	488.78	4.35	4	5	17.32	-0.22	-0.8	0.71	0.25
DS	MOL000042	LPG	89.11	-0.6	3	3	87.69	-0.34	-0.77	0.01	0	11.58
DS	MOL004481	(2S)-2-amino-3-[(2R)-2-amino-3-hydroxy-3-oxopropyl]disulfanylpropanoic acid	240.34	-0.88	6	6	73.59	-1.23	-2.05	0.05	0.4	3.08
DS	MOL004495	tigogenin	416.71	4.88	1	3	14.09	0.87	0.31	0.81	0.18
DS	MOL004502	Monomethyl lithospermate	552.52	3.64	6	12	2.67	-0.92	-1.77	0.75	0.4
DS	MOL000476	Physcion	284.28	2.74	2	5	22.29	0.52	-0.4	0.27	0
DS	MOL004784	Stenol	270.56	7.36	1	1	12.66	1.33	0.92	0.11	0.15
DS	MOL000485	TMH	136.26	2.87	0	0	46.25	1.82	2.18	0.05	0	11.42
DS	MOL000050	GLY	75.08	-0.98	3	3	48.74	-0.56	-1.03	0	0	11.95
DS	MOL000511	ursolic acid	456.78	6.47	2	3	16.77	0.67	0.07	0.75	0.26
DS	MOL000052	Gulutamine	147.15	-0.92	4	5	6.66	-1.05	-1.97	0.02	0
DS	MOL000054	L-	174.24	-1.11	7	6	47.64	-0.49	-1.04	0.03	0	0.85
DS	MOL005423	(-)-Epicedrol	222.41	3.16	1	1	87.66	1.31	1.48	0.12	0.24	4.94
DS	MOL005448	Leucinum	131.2	0.63	3	3	72.92	-0.05	-0.37	0.01	0.29	11.41
DS	MOL005449	h-Met-h	149.24	-0.27	3	3	70.87	0.06	-0.17	0.01	0.37	11.69
DS	MOL000055	L-Lysin	146.22	-0.68	5	4	29.33	-0.66	-1.44	0.02	0
DS	MOL005508	Glucosol	472.78	5.5	3	4	15.86	-0.08	-0.75	0.74	0.25
DS	MOL000056	DTY	181.21	0.69	4	4	57.55	-0.1	-0.49	0.05	0	0.96
DS	MOL000569	digallate	322.24	1.53	6	9	61.85	-0.76	-1.52	0.26	0.43	5.29
DS	MOL005928	isoferulic acid	194.2	1.62	2	4	50.83	0.49	0.01	0.06	0	2.45
DS	MOL000006	luteolin	286.25	2.07	4	6	36.16	0.19	-0.84	0.25	0.39	15.94
DS	MOL000061	Prolinum	115.15	-0.06	2	3	77.57	0.22	0.29	0.01	0	11.13
DS	MOL000613	8-isopropylidene-1,5-dimethylcyclodeca-1,5-diene	204.39	5.47	0	0	18.56	1.86	1.99	0.06	0.28
DS	MOL006452	1,5-Dihydroxy-3-methylanthraquinone	254.25	2.76	2	4	18.92	0.56	0.1	0.21	0.41
DS	MOL000065	ASI	133.12	-1.25	4	5	79.74	-1.02	-1.53	0.02	0	11.38
DS	MOL000067	L-Valin	117.17	0.24	3	3	53.33	0.04	-0.14	0.01	0	11.34
DS	MOL000675	oleic acid	282.52	6.84	1	2	33.13	1.17	0.78	0.14	0.2	4.99
DS	MOL000068	L-Ile	131.2	0.7	3	3	59.05	0.06	-0.11	0.02	0	11.21
DS	MOL006824	α-amyrin	426.8	7.35	1	1	39.51	1.37	1.2	0.76	0.23	3.06
DS	MOL000069	palmitic acid	256.48	6.37	1	2	19.3	1.09	1	0.1	0
DS	MOL007035	(E)-3-(3-hydroxy-4,5-dimethoxy-phenyl)acrylic acid	224.23	1.6	2	5	64.71	0.55	-0.04	0.08	0.29	0.95
DS	MOL007036	5,6-dihydroxy-7-isopropyl-1,1-dimethyl-2,3-dihydrophenanthren-4-one	298.41	4.38	2	3	33.77	1.19	0.8	0.29	0.29	14.91
DS	MOL007037	1,2-DT-Quinone	278.32	4.21	0	3	19.95	1.07	0.46	0.36	0.34
DS	MOL007038	Dehydromiltirone	280.39	4.29	0	2	24.57	1.14	0.74	0.26	0.36
DS	MOL007039	Henicosyl formate	340.66	9.06	0	2	15.79	1.38	0.75	0.26	0.18
DS	MOL007040	1-ketoisocryptotanshinone	310.37	2.59	0	4	17.99	0.48	-0.01	0.44	0.31
DS	MOL007041	2-isopropyl-8-methylphenanthrene-3,4-dione	264.34	4.16	0	2	40.86	1.23	0.81	0.23	0.43	14.89
DS	MOL007042	3-epicorosolic,acid	472.78	5.5	3	4	15.16	0.01	-0.64	0.74	0.25
DS	MOL007043	1-(3,4-dihydroxyphenyl)-2-hydroxyethanone	168.16	0.58	3	4	56.79	-0.12	-0.61	0.04	0.37	17.93
DS	MOL007044	3,7-dimethylocta-2,6-dien-1-yl formate	182.29	2.68	1	2	50.95	0.66	0.47	0.03	0.3	7.13
DS	MOL007045	3α-hydroxytanshinoneⅡa	310.37	3.56	1	4	44.93	0.53	0.22	0.44	0.3	23.78
DS	MOL007046	3beta-Hydroxytanshinone IIA	310.37	3.56	1	4	20.53	0.48	-0.13	0.45	0.32
DS	MOL007047	(1R,4R,5S)-1-isopropyl-4-methyl-4-bicyclo[3.1.0]hexanol	154.28	1.91	1	1	94.92	1.21	1.5	0.05	0.28	11.42
DS	MOL007048	(E)-3-[2-(3,4-dihydroxyphenyl)-7-hydroxy-benzofuran-4-yl]acrylic acid	312.29	3.21	4	6	48.24	0.18	-0.89	0.31	0.4	8.87
DS	MOL007049	4-methylenemiltirone	266.36	4.33	0	2	34.35	1.25	0.87	0.23	0.38	14.6
DS	MOL007050	2-(4-hydroxy-3-methoxyphenyl)-5-(3-hydroxypropyl)-7-methoxy-3-benzofurancarboxaldehyde	356.4	3.58	2	6	62.78	0.35	-0.73	0.4	0.24	7.89
DS	MOL007051	6-o-syringyl-8-o-acetyl shanzhiside methyl ester	628.64	-1.13	5	16	46.69	-1.73	-2.08	0.71	0.22	9.94
DS	MOL007052	6-o-syringyl-8-o-acetyl shanzhiside methyl ester_qt	466.48	0.61	2	11	12.7	-0.58	-1.3	0.67	0.27
DS	MOL007053	7-oxoroyleanone2	330.46	3	1	4	15.41	0.48	0.04	0.34	0.3
DS	MOL007054	(4bS,8aS,10S)-10-hydroxy-2-isopropyl-4b,8,8-trimethyl-5,6,7,8a,9,10-hexahydrophenanthrene-3,4-dione	316.48	3.6	1	3	26.25	0.41	-0.06	0.31	0.31
DS	MOL007055	9-methyl lithospermate b	732.69	4.95	8	16	3.01	-1.01	-2.01	0.39	0.34
DS	MOL007056	TNP00297	220.39	3.52	0	1	29.89	1.62	1.84	0.13	0.26
DS	MOL001955	Heriguard	354.34	-0.42	6	9	11.93	-1.03	-1.71	0.33	0.37
DS	MOL007058	formyltanshinone	290.28	3.36	0	4	73.44	0.54	-0.28	0.42	0.41	24.12
DS	MOL007059	3-beta-Hydroxymethyllenetanshiquinone	294.32	3.16	1	4	32.16	0.38	-0.48	0.41	0.36	22.51
DS	MOL007060	Lithospermic acid B	718.66	4.7	9	16	3.01	-1.89	-2.62	0.41	0.42
DS	MOL007061	Methylenetanshinquinone	278.32	4.26	0	3	37.07	1.03	0.46	0.36	0.36	24.33
DS	MOL007062	neo-przewaquinone a	556.64	8.46	0	6	6.47	0.71	-0.67	0.19	0.33
DS	MOL007063	przewalskin a	398.49	2.25	1	6	37.11	-0.26	-0.69	0.65	0.38	1.63
DS	MOL007064	przewalskin b	330.46	3.18	1	4	110.32	0.34	0.22	0.44	0.32	2.17
DS	MOL007065	przewalskin c	330.51	5.02	2	3	20.34	1.07	0.69	0.35	0.23
DS	MOL007066	przewalskin d	298.46	5.27	2	2	18.17	1.46	1.34	0.29	0.28
DS	MOL007067	Przewaquinone A	310.37	3.57	1	4	21.91	0.38	-0.38	0.45	0.28
DS	MOL007068	Przewaquinone B	292.3	2.99	1	4	62.24	0.39	-0.45	0.41	0.38	24.94
DS	MOL007069	przewaquinone c	296.34	3.31	1	4	55.74	0.42	-0.3	0.4	0.32	23.7
DS	MOL007070	(6S,7R)-6,7-dihydroxy-1,6-dimethyl-8,9-dihydro-7H-naphtho[8,7-g]benzofuran-10,11-dione	312.34	2.34	2	5	41.31	-0.06	-0.68	0.45	0.32	22.54
DS	MOL007071	przewaquinone f	312.34	2.07	2	5	40.31	-0.09	-0.9	0.46	0.29	22.45
DS	MOL007072	(2S)-3-(3,4-dihydroxyphenyl)-2-hydroxypropanoic acid	198.19	0.71	4	5	59.56	-0.29	-0.6	0.06	0.4	0.15
DS	MOL007073	saloilenone	308.45	4.57	0	2	8.63	1.37	1.04	0.43	0.34
DS	MOL007074	salvianolic acid b	718.66	4.7	9	16	3.01	-1.67	-2.52	0.41	0.4
DS	MOL007075	salvianolic acid n	494.48	3.16	6	10	1.46	-0.43	-1.52	0.83	0.37
DS	MOL007076	Saprothoquinone	296.44	5.56	0	2	18.27	1.33	0.97	0.21	0.36
DS	MOL007077	sclareol	308.56	4.27	2	2	43.67	0.84	0.51	0.21	0.27	4.71
DS	MOL010175	Tannin	1701.27	8.18	25	46	7.89	-6.1	-7.29	0.03	0.49
DS	MOL007079	tanshinaldehyde	308.35	3.83	0	4	52.47	0.57	-0.07	0.45	0.32	23.49
DS	MOL007080	Tanshinol A	292.3	2.99	1	4	21.31	0.36	-0.51	0.41	0.38
DS	MOL007081	Danshenol B	354.48	2.59	1	4	57.95	0.53	0.11	0.56	0.3	4.28
DS	MOL007082	Danshenol A	336.41	2.01	1	4	56.97	0.33	-0.01	0.52	0.34	5.15
DS	MOL007083	Z-8-Hexadecen-1-ol acetate	282.52	6.38	0	2	35	1.38	1.14	0.14	0.19	4.94
DS	MOL007084	Aethiopinone	296.44	5.62	0	2	21.02	1.26	0.9	0.21	0.38
DS	MOL007085	Salvilenone	292.4	4.26	0	2	30.38	1.46	1.07	0.38	0.35	20.81
DS	MOL007087	carnosol	330.46	4.34	2	4	14.96	0.8	0.56	0.43	0.28
DS	MOL007088	cryptotanshinone	296.39	3.44	0	3	52.34	0.95	0.51	0.4	0.29	17.3
DS	MOL007089	Cyclotetradecane	196.42	6.39	0	0	27.72	1.81	2.12	0.06	0.14
DS	MOL007090	dan-shexinkum a	296.34	2.59	2	4	24.88	0.24	-0.45	0.3	0.4
DS	MOL007091	dan-shexinkum b	280.34	3.74	1	3	21.67	0.83	0.18	0.26	0.42
DS	MOL007092	dan-shexinkum c	252.28	3.04	1	3	22.71	0.75	0.03	0.21	0.44
DS	MOL007093	dan-shexinkum d	336.41	2.83	1	4	38.88	0.67	-0.15	0.55	0.35	30
DS	MOL007094	danshenspiroketallactone	282.36	3.24	0	3	50.43	0.88	0.51	0.31	0.34	15.19
DS	MOL007095	danshenspiroketallactoneii	286.4	3.98	0	3	19.89	1.05	0.84	0.29	0.28
DS	MOL007096	daucosterol	576.95	6.34	4	6	20.63	-0.07	-0.77	0.63	0.22
DS	MOL007097	dehydrouvaol	440.78	6.06	2	2	16.42	0.86	0.21	0.77	0.24
DS	MOL007098	deoxyneocryptotanshinone	298.41	4.32	1	3	49.4	0.85	0.24	0.29	0.3	27.17
DS	MOL007099	dihydroisotanshinoneⅠ	278.32	3.01	0	3	20.91	0.92	0.2	0.36	0.41
DS	MOL000071	Istidina	155.18	-1.01	4	4	53.18	-0.25	-0.4	0.03	0	-5.72
DS	MOL007100	dihydrotanshinlactone	266.31	2.77	0	3	38.68	1.26	0.81	0.32	0.38	5.42
DS	MOL007101	dihydrotanshinoneⅠ	278.32	2.86	0	3	45.04	0.95	0.43	0.36	0.4	18.32
DS	MOL007102	diisopro-penyl methyl vinyl cyclohexane2	204.39	4.74	0	0	48.66	1.8	2.05	0.07	0.29	13.16
DS	MOL007103	dimetbyl lithosper-mate b	746.72	5.21	7	16	3.01	-0.77	-1.73	0.38	0.31
DS	MOL007104	dimethyllithospermate	566.55	3.89	5	12	2.66	-0.7	-1.53	0.73	0.37
DS	MOL007105	epidanshenspiroketallactone	284.38	2.37	0	3	68.27	0.9	0.61	0.31	0.33	1.77
DS	MOL007106	ethyl lithospermate	502.55	5.05	2	8	26.37	-0.09	-0.74	0.82	0.43
DS	MOL007107	C09092	286.5	5.98	1	1	36.07	1.63	1.54	0.25	0.25	-0.16
DS	MOL007108	isocryptotanshi-none	296.39	3.59	0	3	54.98	0.93	0.34	0.39	0.3	31.92
DS	MOL007109	isosalvianolic acid c	492.46	4.14	6	10	2.48	-0.39	-1	0.83	0.37
DS	MOL007110	isotanshinone iib	310.37	3.57	1	4	21.07	0.38	-0.33	0.45	0.28
DS	MOL007111	Isotanshinone II	294.37	4.66	0	3	49.92	1.03	0.45	0.4	0.3	24.73
DS	MOL007112	Isotanshinone I	276.3	4.08	0	3	29.72	1.01	0.19	0.36	0.41
DS	MOL007113	lithospermic acid	538.49	3.38	7	12	2.67	-1.34	-2.49	0.76	0.42
DS	MOL007115	manool	304.57	5.5	1	1	45.04	1.28	1.16	0.2	0.28	5.81
DS	MOL007116	methylrosmarinate	374.37	2.94	4	8	1.37	0	-0.72	0.37	0.35
DS	MOL007117	methyltanshinonate	338.38	4.03	0	5	19.19	0.56	0.09	0.55	0.31
DS	MOL007118	microstegiol	298.46	4.75	1	2	39.61	1.05	0.99	0.28	0.33	4.52
DS	MOL007119	miltionone Ⅰ	312.39	3.33	1	4	49.68	0.35	-0.11	0.32	0.35	41.49
DS	MOL007120	miltionone Ⅱ	312.39	2.14	1	4	71.03	0.62	0.03	0.44	0.28	2.91
DS	MOL007121	miltipolone	300.43	2.74	1	3	36.56	0.5	0.17	0.37	0.3	1.7
DS	MOL007122	Miltirone	282.41	4.73	0	2	38.76	1.23	0.87	0.25	0.32	14.82
DS	MOL007123	miltirone Ⅱ	272.32	0.77	1	4	44.95	0.04	-0.25	0.24	0.35	2.24
DS	MOL007124	neocryptotanshinone ii	270.35	3.61	1	3	39.46	0.76	0.16	0.23	0.32	26.98
DS	MOL007125	neocryptotanshinone	314.41	3.01	2	4	52.49	0.35	-0.13	0.32	0.28	14.46
DS	MOL007126	przewalskin	272.42	3.85	1	2	25.18	1.24	0.98	0.28	0.28
DS	MOL007127	1-methyl-8,9-dihydro-7H-naphtho[5,6-g]benzofuran-6,10,11-trione	280.29	3.21	0	4	34.72	0.5	-0.27	0.37	0.33	37.89
DS	MOL007128	paramiltioic acid	332.43	2.68	1	5	25.92	0.05	-0.29	0.37	0.33
DS	MOL007129	potassium salvianolate d	418.38	2.33	6	10	1.57	-0.69	-1.33	0.5	0
DS	MOL007130	prolithospermic acid	314.31	2.77	4	6	64.37	0.1	-0.75	0.31	0.42	8.82
DS	MOL007131	(2S,3S)-2-(3,4-dihydroxyphenyl)-7-hydroxy-4-[(E)-3-hydroxy-3-oxoprop-1-enyl]-2,3-dihydrobenzofuran-3-carboxylic acid	358.32	2.07	5	8	2.62	-0.68	-1.33	0.41	0.46
DS	MOL007132	(2R)-3-(3,4-dihydroxyphenyl)-2-[(Z)-3-(3,4-dihydroxyphenyl)acryloyl]oxy-propionic acid	360.34	2.69	5	8	109.38	-0.33	-1.02	0.35	0.41	2.01
DS	MOL007133	salviacoccin	356.4	1.41	1	6	13.35	0.11	-0.3	0.63	0.32
DS	MOL007134	danshensu	198.19	0.71	4	5	36.91	-0.27	-0.62	0.06	0.37	0.16
DS	MOL007135	salvianic acid c	378.36	2.03	6	9	1.45	-0.7	-1.39	0.37	0.42
DS	MOL007136	salvianolic acid a	494.48	4.14	7	10	2.96	-0.56	-1.62	0.7	0.4
DS	MOL007137	salvianolic acid c	492.46	4.53	6	10	2.5	-0.23	-1.02	0.81	0.37
DS	MOL007138	salvianolic acid d	418.38	2.33	6	10	1.57	-0.78	-1.73	0.5	0.43
DS	MOL007139	salvianolic acid e	718.66	5.02	10	16	3.01	-1.52	-2.46	0.39	0.4
DS	MOL007140	(Z)-3-[2-[(E)-2-(3,4-dihydroxyphenyl)vinyl]-3,4-dihydroxy-phenyl]acrylic acid	314.31	2.82	5	6	88.54	-0.09	-0.77	0.26	0.43	4.31
DS	MOL007141	salvianolic acid g	340.3	2.2	4	7	45.56	-0.14	-0.97	0.61	0.45	2.4
DS	MOL007142	salvianolic acid j	538.49	3.78	6	12	43.38	-0.82	-2.14	0.72	0.44	5.77
DS	MOL007143	salvilenone Ⅰ	270.4	2.88	1	2	32.43	1.13	0.77	0.23	0.3	1
DS	MOL007144	salviol	302.5	4.74	2	2	24.31	0.95	0.42	0.28	0.26
DS	MOL007145	salviolone	268.38	4.05	1	2	31.72	1.04	0.72	0.24	0.36	0.33
DS	MOL007146	salvipisone	312.44	5.2	1	3	25.03	0.92	0.31	0.24	0.37
DS	MOL007147	methyl (1S,4aS,5R,7S,7aS)-5,7-dihydroxy-7-methyl-1-[(2S,3R,4S,5S,6R)-3,4,5-trihydroxy-6-(hydroxymethyl)oxan-2-yl]oxy-4a,5,6,7a-tetrahydro-1H-cyclopenta[d]pyran-4-carboxylate	406.43	-3.26	6	11	6.46	-2.41	-5.83	0.47	0.26
DS	MOL007148	shanzhiside methyl ester_qt	244.27	-1.51	3	6	109.77	-1.05	-3.18	0.12	0.26	7.74
DS	MOL007149	NSC 122421	300.48	4.99	1	2	34.49	1.08	0.63	0.28	0.29	14.56
DS	MOL007150	(6S)-6-hydroxy-1-methyl-6-methylol-8,9-dihydro-7H-naphtho[8,7-g]benzofuran-10,11-quinone	312.34	2.42	2	5	75.39	0.03	-0.74	0.46	0.29	23.45
DS	MOL007151	Tanshindiol B	312.34	2.34	2	5	42.67	0.05	-0.63	0.45	0.33	22.25
DS	MOL007152	Przewaquinone E	312.34	2.34	2	5	42.85	-0.04	-0.65	0.45	0.32	22.44
DS	MOL007153	Tanshilactone	264.29	4.23	0	3	25.11	1.26	0.75	0.32	0.4
DS	MOL007154	tanshinone iia	294.37	4.66	0	3	49.89	1.05	0.7	0.4	0.31	23.56
DS	MOL007155	(6S)-6-(hydroxymethyl)-1,6-dimethyl-8,9-dihydro-7H-naphtho[8,7-g]benzofuran-10,11-dione	310.37	3.57	1	4	65.26	0.44	-0.31	0.45	0.29	23.48
DS	MOL007156	tanshinone Ⅵ	296.34	2.44	2	4	45.64	0.48	-0.28	0.3	0.38	15.21
DS	MOL007157	tanshinone i	276.3	4.08	0	3	29.27	1.05	0.53	0.36	0.41
DS	MOL007158	Spirostan-3-ol, (3beta,5alpha,25S)-	416.71	4.88	1	3	13.16	0.84	0.25	0.81	0.19
DS	MOL007159	uvaol	442.8	6.26	2	2	17.71	0.91	0.33	0.76	0.21
DS	MOL007160	β-cadinol	222.41	3.83	1	1	37.76	1.29	1.34	0.09	0.25	7.85
DS	MOL000008	apigenin	270.25	2.33	3	5	23.06	0.43	-0.61	0.21	0.41
DS	MOL000860	stearic acid	284.54	7.28	1	2	17.83	1.15	1.22	0.14	0.19
DS	MOL000865	hexadecane	226.5	7.67	0	0	12.32	1.81	1.85	0.06	0.14
DS	MOL000869	Henicosane	296.65	9.95	0	0	8.41	1.84	1.8	0.15	0.13
DS	MOL000009	luteolin-7-o-glucoside	448.41	0.16	7	11	7.29	-1.23	-2.49	0.78	0.32
DS	MOL000922	(R)-p-Menth-1-en-4-ol	154.28	2.55	1	1	32.16	1.33	1.52	0.03	0.26	11.39
DS	MOL003127	Germacrene D	204.39	5.14	0	0	19.22	1.83	2.02	0.06	0
DS	MOL000932	alpha-Farnesene	204.39	5.46	0	0	21.7	1.97	1.89	0.05	0.32
DS	MOL000942	(1R,4S,4aR,8aR)-4-isopropyl-1,6-dimethyl-3,4,4a,7,8,8a-hexahydro-2H-naphthalen-1-ol	222.41	3.78	1	1	31.67	1.32	1.3	0.09	0.24	6.87
DG	MOL000116	Nonanal	142.27	3.22	0	1	40.28	1.31	1.5	0.02	0.21	6.35
DG	MOL000117	Cymol	134.24	3.51	0	0	27.2	1.86	2.1	0.02	0.34
DG	MOL000121	Decanal	156.3	3.68	0	1	29.81	1.34	1.44	0.02	0.2
DG	MOL001212	Loxanol V	214.44	5.53	1	1	14.19	1.27	0.98	0.05	0.14
DG	MOL001224	Tridecylene	182.39	5.91	0	0	17.69	1.83	2.01	0.03	0.2
DG	MOL000125	(-)-alpha-Pinene	136.26	2.87	0	0	46.25	1.85	2.3	0.05	0.25	11.42
DG	MOL001273	80-57-9	150.24	1.94	0	1	50.63	1.27	1.59	0.06	0.34	11.56
DG	MOL001302	Usaf hc-1	202.28	2.33	2	4	16.23	-0.01	-0.64	0.05	0.25
DG	MOL001306	o-Acetyl-p-cresol	150.19	1.79	1	2	24.96	1.02	0.88	0.03	0.39
DG	MOL001314	Azelex	188.25	1.87	2	4	16.9	-0.04	-0.72	0.04	0.26
DG	MOL001388	(+)-Ledol	222.41	3.2	1	1	16.96	1.43	1.69	0.12	0.21
DG	MOL001578	Hypnon	120.16	1.57	0	1	48.19	1.36	1.54	0.02	0.45	25.2
DG	MOL000162	beta-Chamigrene	204.39	4.71	0	0	31.99	1.82	2.07	0.08	0	8.59
DG	MOL001640	NON	172.3	3.63	1	2	26.74	0.96	1.06	0.03	0.22
DG	MOL001788	adenine	135.15	-0.58	3	4	62.81	-0.3	-0.63	0.03	0	13.33
DG	MOL000197	Myrcene	136.26	3.69	0	0	24.96	1.84	1.98	0.02	0.37
DG	MOL000199	Safrol	162.2	2.61	0	2	45.34	1.44	1.29	0.05	0.38	5
DG	MOL000201	p-Ocimene	136.26	3.63	0	0	15.06	1.85	1.99	0.02	0.39
DG	MOL000202	Moslene	136.26	3.45	0	0	33.02	1.88	2.05	0.02	0.27	11.08
DG	MOL002029	()-Cuparene	202.37	4.72	0	0	38.26	1.88	2.15	0.07	0.3	-2.24
DG	MOL002033	cis-Thujopsene	204.39	4.08	0	0	56.43	1.84	2.24	0.12	0.25	-1.45
DG	MOL000206	isoeugenol	164.22	2.5	1	2	70.1	1.38	1.28	0.04	0.33	0.65
DG	MOL002098	3-Butylidene-7-hydroxyphthalide	204.24	2.74	1	3	62.68	1	0.9	0.08	0.37	4.66
DG	MOL002102	Levistolid A	380.52	4.97	0	4	2.15	0.94	0.45	0.82	0.27
DG	MOL002110	Allocymene	136.26	3.58	0	0	14.89	1.85	1.91	0.02	0.38
DG	MOL002111	BdPh	188.24	3	0	2	42.44	1.32	1.27	0.07	0.39	5.64
DG	MOL002143	senkyunolide-C	204.24	2.74	1	3	46.8	0.87	0.5	0.08	0.39	5.8
DG	MOL002144	senkyunolide-D	222.26	1.8	1	4	79.13	0.12	-0.07	0.1	0.37	5.37
DG	MOL002145	senkyunolide-E	204.24	1.9	1	3	34.4	0.55	0.06	0.08	0.39	7.18
DG	MOL002180	4-Octanone	128.24	2.46	0	1	19.37	1.37	1.55	0.01	0.22
DG	MOL002184	(6R)-6-butylcyclohepta-1,4-diene	150.29	3.93	0	0	31.69	1.85	2.18	0.02	0.25	5.7
DG	MOL002201	cis-ligustilide	190.26	2.94	0	2	51.3	1.3	1.24	0.07	0.34	5.53
DG	MOL000023	Hemo-sol	136.26	3.5	0	0	39.84	1.83	2.12	0.02	0	11.68
DG	MOL000232	()-alpha-Terpineol	154.28	2.42	1	1	46.3	1.28	1.4	0.03	0.26	10.75
DG	MOL002480	Methylbutenol	86.15	0.84	1	1	54.58	1.12	1.32	0.01	0.33	11.47
DG	MOL000259	o-Thymol	150.24	3.24	1	1	43.28	1.58	1.71	0.03	0.33	11.29
DG	MOL000270	CHEBI:7	136.26	2.87	0	0	45.2	1.84	2.15	0.04	0.27	11.44
DG	MOL002830	PCR	108.15	2.05	1	1	51.99	1.56	1.88	0.01	0.41	11.87
DG	MOL002972	(4S)-1-methyl-4-(6-methylhepta-1,5-dien-2-yl)cyclohexene	204.39	5.33	0	0	20.3	1.89	1.99	0.06	0.28
DG	MOL002983	Guasol	124.15	1.55	1	2	51.6	1.28	1.48	0.02	0.32	11.92
DG	MOL002998	IPH	94.12	1.56	1	1	36.05	1.5	1.86	0.01	0.44	12.07
DG	MOL000346	succinic acid	118.1	-0.41	2	4	29.62	-0.44	-0.71	0.01	0.42
DG	MOL000035	beta-Selinene	204.39	4.81	0	0	24.39	1.83	2.12	0.08	0
DG	MOL003534	CADINENE	204.39	4.75	0	0	17.12	1.88	2.06	0.08	0.25
DG	MOL000357	Sitogluside	576.95	6.34	4	6	20.63	-0.14	-0.93	0.62	0.23
DG	MOL000358	beta-sitosterol	414.79	8.08	1	1	36.91	1.32	0.99	0.75	0.23	5.36
DG	MOL003587	Acoradiene	204.39	4.75	0	0	36.73	1.85	2.11	0.07	0.28	-0.84
DG	MOL000360	FER	194.2	1.62	2	4	39.56	0.47	-0.03	0.06	0.34	2.38
DG	MOL000383	D-Galacturonic acid, homopolymer	194.16	-2.47	5	7	29.75	-2	-4.71	0.04	0
DG	MOL000389	FERULIC ACID (CIS)	194.2	1.62	2	4	54.97	0.53	0.36	0.06	0	2.58
DG	MOL000040	Scopoletol	192.18	1.62	1	4	27.77	0.71	0.3	0.08	0
DG	MOL000421	nicotinic acid	123.12	0.28	1	3	47.65	0.34	0.21	0.02	0	11.98
DG	MOL004474	Maruzen M	122.18	2.51	1	1	48.44	1.57	1.81	0.02	0.37	11.63
DG	MOL004479	o-cresol	108.15	2.05	1	1	62.45	1.57	1.9	0.02	0.4	11.96
DG	MOL004613	6,7,3',8'-diligustilide	380.52	5.17	0	4	9.83	0.79	0.48	0.7	0.32
DG	MOL004723	beta-Terpinene	136.26	3.5	0	0	42.29	1.85	2.12	0.02	0.29	11.21
DG	MOL004734	Butal	72.12	0.94	0	1	68.66	1.18	1.55	0	0.27	11.61
DG	MOL000478	Eucarvone	150.24	2.07	0	1	53.14	1.35	1.65	0.03	0	11.45
DG	MOL000479	Farnesene	204.39	5.52	0	0	17.42	1.95	2.21	0.05	0
DG	MOL004791	Ethol	242.5	6.45	1	1	13.32	1.31	1.07	0.08	0.15
DG	MOL000489	(1S,4aR,8aR)-1-isopropyl-7-methyl-4-methylene-2,3,4a,5,6,8a-hexahydro-1H-naphthalene	204.39	4.8	0	0	19.8	1.86	2.03	0.08	0
DG	MOL005125	ANN	152.16	1.42	1	3	29.69	0.69	0.51	0.03	0.36
DG	MOL005449	h-Met-h	149.24	-0.27	3	3	70.87	0.06	-0.17	0.01	0.37	11.69
DG	MOL000449	Stigmasterol	412.77	7.64	1	1	43.83	1.44	1	0.76	0.22	5.57
DG	MOL005589	3,4-DIMETHYLBENZALDEHYDE	134.19	2.56	0	1	39.99	1.4	1.51	0.02	0.39	11.76
DG	MOL005590	ETHYLBENZALDEHYDE	134.19	2.53	0	1	40.95	1.4	1.62	0.02	0.37	4.59
DG	MOL005608	TMHYDROP	152.21	2.75	2	2	54.42	1.21	1.04	0.03	0.35	11.67
DG	MOL000635	vanillin	152.16	1.31	1	3	52	0.68	0.41	0.03	0.33	11.79
DG	MOL006440	bicycloelemene	204.39	4.89	0	0	20.89	1.88	2.07	0.08	0.25
DG	MOL006869	WLN: QR CQ DV1	152.16	1.03	2	3	36.49	0.67	0.46	0.03	0.4	25.1
DG	MOL000069	palmitic acid	256.48	6.37	1	2	19.3	1.09	1	0.1	0
DG	MOL000705	WLN: VH6	114.21	2.31	0	1	19.59	1.29	1.49	0.01	0.23
DG	MOL007745	WLN: QVR BVQ	166.14	1.04	2	4	17.74	-0.05	-0.23	0.04	0.46
DG	MOL008244	(1R,2S,4R)-1-ethyl-1-methyl-2,4-bis(1-methylethyl)cyclohexane	210.45	5.57	0	0	15.01	1.8	2.2	0.06	0.24
DG	MOL008245	DODECENE	168.36	5.46	0	0	17.74	1.8	2.05	0.02	0.22
DG	MOL008246	phosphatdic acid	228.11	-1.55	2	8	19.32	-1.22	-1.66	0.05	0.42
DG	MOL008247	L-beta,gamma-Dimyristoyl-alpha-cephalin	635.97	9.49	3	9	20.69	-0.43	-1.8	0.47	0.21
DG	MOL008248	phosphatidylinositol	390.27	-3.85	6	13	4.63	-2.34	-2.96	0.29	0.34
DG	MOL008249	phosphatidylinositol_qt	228.11	-1.55	2	8	12.66	-1.15	-1.77	0.05	0
DG	MOL008250	ESEN	148.12	1.3	0	3	47.31	0.56	0.3	0.04	0.54	13.73
DG	MOL008251	sedanolide	194.3	3.37	0	2	62.46	1.24	1.4	0.07	0.28	5.05
DG	MOL008252	senkyunolide	192.28	3.19	0	2	68.28	1.28	1.4	0.07	0.31	5.49
DG	MOL008253	sphingomyelin	493.73	3.18	3	7	0.31	-0.46	-1.31	0.51	0.19
DG	MOL008254	Isotetandrine	622.82	7.22	0	8	10.42	0.95	0.28	0.1	0.21
DG	MOL008255	α-acoradiene	204.39	4.51	0	0	40.98	1.82	2.09	0.07	0.25	-0.9
DG	MOL008256	InChI=1/C15H24/c1-10-7-8-15-9-12(10)14(3,4)13(15)6-5-11(15)2/h7,11-13H,5-6,8-9H2,1-4H	204.39	4.12	0	0	55.56	1.79	2.05	0.1	0.25	4.82
DG	MOL008257	α-copaene	204.39	4.17	0	0	29.33	1.83	2.04	0.12	0.23
DG	MOL008258	(1R,4R,5S)-4-isopropenyl-1,8-dimethylspiro[4.5]dec-8-ene	204.39	4.75	0	0	40.65	1.83	2.1	0.07	0.26	-0.18
DG	MOL008259	2,6-di(phenyl)thiopyran-4-thione	280.43	4.62	0	0	69.13	1.74	1.29	0.15	0.58	6.76
DG	MOL008260	o-Xylenol	122.18	2.54	1	1	53.13	1.62	1.88	0.02	0.37	11.92
DG	MOL008261	2,4,6-trimethyl-Octane	156.35	4.78	0	0	29.14	1.81	2.2	0.02	0.25
DG	MOL008262	Mesitaldehyde	148.22	3.05	0	1	37.8	1.54	1.58	0.03	0.37	11.63
DG	MOL008263	Isoxylaldehyde	134.19	2.56	0	1	38.85	1.39	1.66	0.02	0.4	11.74
DG	MOL008264	(E)-octadec-3-ene	252.54	8.14	0	0	19.5	1.86	2.07	0.09	0.19
DG	MOL008265	2-valerylbenzoic acid	206.26	2.75	1	3	78.26	0.61	0.45	0.06	0.36	17.78
DG	MOL008266	(Z)-2-Hexenyl hexanoate	198.34	3.99	0	2	19.39	1.26	1.26	0.04	0.23
DG	MOL008267	2-Methylhexadecanoic acid	270.51	6.83	1	2	20.23	1.07	0.87	0.11	0.2
DG	MOL008268	cis-Isoeugenol	164.22	2.5	1	2	20.73	1.43	1.39	0.04	0.32
DG	MOL008269	2-methyl-5-decanone	310.63	7.99	0	1	20.4	1.42	1.32	0.11	0.25
DG	MOL008270	2-methyldodecan-5-one	198.39	4.54	0	1	13.16	1.43	1.39	0.04	0.2
DG	MOL008271	3,7-dimethyl-nonane	156.35	4.98	0	0	16.97	1.78	2.05	0.02	0.22
DG	MOL008272	1,1,5-trimethyl-2-formylcyclohexa-2,5-diene-4-one	164.22	1.64	0	2	48.94	0.82	0.65	0.04	0.36	11.76
DG	MOL008273	4-Methyl-6-hepten-3-one	126.22	2.07	0	1	78.38	1.39	1.7	0.01	0.32	11.01
DG	MOL008274	6-Ethylresorcinol	138.18	2.24	2	2	46.45	1.13	1.07	0.03	0.37	11.56
DG	MOL008275	5-Indolol	133.16	1.86	2	1	63.14	1.38	1.44	0.03	0.19	5.74
DG	MOL008276	Undecanol-6	172.35	4.15	1	1	25.77	1.19	1.14	0.02	0.2
DG	MOL008277	7,10-PENTADECADIYNOIC ACID	234.37	5.27	1	2	41.5	1.32	0.57	0.09	0.27	6.38
DG	MOL008278	4-chloro-N-[1-methyl-5-[[1-methyl-5-[[1-methyl-5-(2-morpholinoethylcarbamoyl)pyrrol-3-yl]carbamoyl]pyrrol-3-yl]carbamoyl]pyrrol-3-yl]-5-[2-(2-pyridyl)ethylamino]isothiazole-3-carboxamide	762.38	2.93	5	13	7.18	-0.21	-1.98	0.31	0.17
DG	MOL008279	Amyl ketone	170.33	3.83	0	1	18.65	1.31	1.48	0.02	0.21
DG	MOL008280	Isoamylbenzene	148.27	3.94	0	0	35.69	1.84	2.05	0.03	0.34	5.89
DG	MOL008281	(Z)-2-[[(Z)-2-methylbut-2-enoyl]oxymethyl]but-2-enoic acid	198.24	2.15	1	4	77.1	0.49	0.32	0.04	0.31	3.97
DG	MOL008282	Tropone	106.13	1.14	0	1	47.41	1.25	1.52	0.01	0.5	12.06
DG	MOL008283	aromadendrene	204.39	4.22	0	0	18.21	1.83	2.02	0.1	0.24
DG	MOL008284	BUA	88.12	0.89	1	2	21.62	0.69	0.98	0	0.34
DG	MOL008285	(3S)-3-butyl-3H-isobenzofuran-1-one	190.26	3.25	0	2	55.05	1.3	1.37	0.07	0.37	5.65
DG	MOL008286	()-Camphoric acid	200.26	1.48	2	4	99.13	0.1	0.13	0.07	0.34	12.15
DG	MOL008287	(3E)-3-butylidene-7-hydroxy-2-benzofuran-1-one	204.24	2.74	1	3	42.17	1.03	0.94	0.08	0.38	4.75
DG	MOL008288	Coniferyl ferulate	356.4	3.64	2	6	4.54	0.71	-0.16	0.39	0.33
DG	MOL008290	lecithin	678.06	8.77	0	8	0.31	0.16	-1.1	0.4	0.02
DG	MOL008291	2,4-Xylylaldehyde	134.19	2.56	0	1	39.33	1.42	1.71	0.03	0.41	11.73
DG	MOL008292	m-Ethylphenol	122.18	2.51	1	1	51.3	1.55	1.81	0.02	0.38	11.7
DG	MOL008293	1,5,5,6-tetramethyl-1,3-Cyclohexadiene	136.26	3	0	0	39.22	1.82	2.18	0.03	0.29	11.69
DG	MOL000885	Dodekan	170.38	5.85	0	0	17.74	1.79	1.96	0.02	0.16
DG	MOL000967	bergamotene	204.39	4.75	0	0	28.51	1.86	2.06	0.09	0.29
DG	MOL000974	cuminal	148.22	2.78	0	1	38.29	1.39	1.61	0.03	0.36	1.94
HH	MOL001097	o-xylene	106.18	2.8	0	0	45.55	1.85	2.08	0.01	0.41	11.86
HH	MOL001099	p-xylene	106.18	2.8	0	0	48.74	1.83	2.06	0.01	0.39	11.71
HH	MOL001129	l-Verbenone	150.24	1.94	0	1	50.66	1.26	1.53	0.06	0.32	11.56
HH	MOL000116	Nonanal	142.27	3.22	0	1	40.28	1.31	1.5	0.02	0.21	6.35
HH	MOL000012	Arachic acid	312.6	8.19	1	2	16.66	1.18	1.09	0.19	0.18
HH	MOL000121	Decanal	156.3	3.68	0	1	29.81	1.34	1.44	0.02	0.2
HH	MOL001281	L-alpha-Palmitin	330.57	5.57	2	4	26.66	0.3	-0.42	0.22	0.17
HH	MOL000131	EIC	280.5	6.39	1	2	41.9	1.16	0.9	0.14	0.25	7.5
HH	MOL001337	Benzyl glucopyranoside	270.31	-0.52	4	6	12.39	-0.7	-1.04	0.14	0.32
HH	MOL001387	(7aS)-4,4,7a-trimethyl-6,7-dihydro-5H-benzofuran-2-one	180.27	2.48	0	2	36.84	1.2	1.46	0.07	0.31	14.05
HH	MOL001393	myristic acid	228.42	5.46	1	2	21.18	1.07	0.99	0.07	0.19
HH	MOL001396	PENTADECYLIC ACID	242.45	5.91	1	2	20.18	1.08	0.88	0.08	0.18
HH	MOL001398	Methyllinolenate	292.51	6.2	0	2	46.15	1.48	1.09	0.17	0.24	5.95
HH	MOL001399	TWT	310.68	10.41	0	0	8.37	1.85	1.64	0.18	0.13
HH	MOL001402	Octacosane	394.86	13.15	0	0	8.15	1.91	1.46	0.37	0.12
HH	MOL001442	phytol	296.6	7.34	1	1	33.82	1.23	0.85	0.13	0.22	2.34
HH	MOL001501	Daturic acid	270.51	6.82	1	2	18.51	1.12	0.95	0.12	0.21
HH	MOL001565	HEPTADECENE	238.51	7.74	0	0	20.03	1.84	1.92	0.08	0.21
HH	MOL001620	Pentadecene	210.45	6.82	0	0	17.72	1.84	1.97	0.05	0.21
HH	MOL001622	1-Tetradecene	196.42	6.37	0	0	6.15	1.85	2.09	0.04	0.21
HH	MOL001640	NON	172.3	3.63	1	2	26.74	0.96	1.06	0.03	0.22
HH	MOL001695	Quercimeritrin (6CI,7CI,8CI)	464.41	-0.4	8	12	2.85	-1.36	-2.38	0.79	0.34
HH	MOL001739	zoomaric acid	254.46	5.92	1	2	35.78	1.18	0.88	0.1	0.24	5.29
HH	MOL001771	poriferast-5-en-3beta-ol	414.79	8.08	1	1	36.91	1.45	1.14	0.75	0	5.07
HH	MOL001787	ADO	267.28	-2.02	5	8	15.98	-1.56	-2.22	0.18	0.23
HH	MOL001788	adenine	135.15	-0.58	3	4	62.81	-0.3	-0.63	0.03	0	13.33
HH	MOL001801	salicylic acid	138.13	1.17	2	3	32.13	0.63	0.63	0.03	0.43	12
HH	MOL001838	Dipalmitin	569.03	12.55	1	5	21.16	0.39	-0.88	0.44	0.16
HH	MOL001894	Bicetyl	450.98	14.97	0	0	8.03	1.96	1.71	0.46	0.14
HH	MOL001955	Heriguard	354.34	-0.42	6	9	11.93	-1.03	-1.71	0.33	0.37
HH	MOL002008	myricetin	318.25	1.24	6	8	13.75	-0.15	-1.01	0.31	0.4
HH	MOL002016	10579-93-8	204.39	4.75	0	0	27.36	1.85	2.09	0.09	0.29
HH	MOL002046	hexanoic acid	116.18	1.81	1	2	73.08	0.8	0.93	0.01	0.27	10.81
HH	MOL002092	Antioxidant No. 33	206.36	4.36	1	1	26.74	1.68	1.81	0.06	0.28
HH	MOL000222	terephthaldehyde	354.34	-0.42	6	9	11.93	-1.35	-2.09	0.33	0.37
HH	MOL000223	caffeic acid	180.17	1.37	3	4	25.76	0.21	-0.26	0.05	0.44
HH	MOL002363	beta-Ionone	192.33	3.22	0	1	20.63	1.41	1.47	0.05	0.3
HH	MOL002376	PENTACOSANE	352.77	11.78	0	0	8.25	1.9	1.85	0.27	0.14
HH	MOL000024	alpha-humulene	204.39	5.04	0	0	22.98	1.88	2.08	0.06	0
HH	MOL000249	Methylcinnamate	162.2	2.15	0	2	18.42	1.3	1.3	0.04	0.37
HH	MOL002674	(E)-1,3-Tridecadiene-5,7,9,11-tetrayne	164.21	4.18	0	0	37.3	2.49	1.35	0.04	0.55	9.22
HH	MOL002675	Hexenal	98.16	1.83	0	1	46.01	1.29	1.66	0.01	0.31	11.37
HH	MOL002676	10482-53-8	232.45	6.4	0	0	44.06	1.87	1.98	0.08	0.27	10.6
HH	MOL002677	L-1,2-Dipalmitin	569.03	12.55	1	5	21.28	0.38	-0.87	0.49	0.16
HH	MOL002678	EB	106.18	2.77	0	0	49.38	1.83	2.15	0.01	0.38	11.76
HH	MOL002679	Ethone	148.23	1.61	0	3	40.81	0.96	0.86	0.02	0.23	10.66
HH	MOL002680	Flavoxanthin	584.96	8.24	2	3	60.41	0.97	-0.9	0.56	0.32	16.38
HH	MOL002681	fluoranthene	202.26	3.95	0	0	24.7	1.97	1.67	0.18	0.54
HH	MOL002682	aldehydo-D-galactose	180.18	-2.68	5	6	47.81	-1.67	-4.26	0.03	0.25	7.97
HH	MOL002683	Ligla	278.48	5.95	1	2	45.01	1.2	0.7	0.15	0.27	5.97
HH	MOL002684	gamma-Tocotrienol	410.7	9.18	1	2	20.3	1.55	1.3	0.53	0.29
HH	MOL002685	[(2S)-2,3-dihydroxypropyl] octanoate	218.33	1.92	2	4	22.28	0.06	-0.37	0.05	0.2
HH	MOL002686	GLV	74.04	-0.43	1	3	32.25	-0.19	-0.34	0	0.48	12.42
HH	MOL002687	guanosine	283.28	-2.41	6	9	21.43	-1.21	-1.62	0.21	0.23
HH	MOL002688	hentriacontane-8,10-diol	468.95	11.92	2	2	13.41	0.81	-0.2	0.5	0.16
HH	MOL002689	3,4,5-Trimethoxytoluene	182.24	2.27	0	3	23.73	1.32	1.25	0.04	0.18
HH	MOL002690	hydroxysafflor-yellow-A	612.59	-4.45	12	16	4.77	-2.77	-3.38	0.68	0.33
HH	MOL002691	Iva	102.15	1.15	1	2	62.17	0.82	1.09	0.01	0.29	11.36
HH	MOL002692	Amoenin A3	448.41	-0.32	7	11	3.32	-1.36	-2.01	0.74	0.36
HH	MOL002693	nicotiflorin	594.57	-1.18	9	15	3.64	-1.77	-2.55	0.73	0.3
HH	MOL002694	4-[(E)-4-(3,5-dimethoxy-4-oxo-1-cyclohexa-2,5-dienylidene)but-2-enylidene]-2,6-dimethoxycyclohexa-2,5-dien-1-one	356.4	0.36	0	6	48.47	0.81	-0.34	0.36	0.27	3.24
HH	MOL002695	lignan	458.55	3.78	0	8	43.32	0.42	-0.16	0.65	0.19	14.88
HH	MOL002696	lirioresinol-A	404.45	1.85	3	8	1.76	0.41	-0.42	0.67	0.19
HH	MOL002697	junipene	204.39	4.18	0	0	44.07	1.82	2.14	0.11	0.25	12.2
HH	MOL002698	lupeol-palmitate	665.26	14.38	0	2	33.98	1.52	0.89	0.32	0.21	10.21
HH	MOL002699	Cetene	224.48	7.28	0	0	5.34	1.83	1.91	0.06	0.21
HH	MOL002700	luteolin-7-0-B-D-glucoside	580.54	-1.25	9	15	3.72	-2.1	-2.99	0.76	0.28
HH	MOL002701	neocarthamin	450.43	0.13	7	11	17.81	-1.27	-2.02	0.77	0.31
HH	MOL002702	Nonacosanol	424.89	12.38	1	1	10.57	1.48	0.7	0.43	0.15
HH	MOL002703	OCTADECENE	252.54	8.19	0	0	19.21	1.88	1.98	0.09	0.19
HH	MOL002704	D-Phenylalanine	165.21	0.96	3	3	92.86	0.18	0.14	0.04	0.38	4.78
HH	MOL002705	phospholipid	673.89	4.72	2	13	15.43	-0.72	-1.38	0.45	0.26
HH	MOL002706	Phytoene	545.04	14.54	0	0	39.56	2.22	1.7	0.5	0.3	2
HH	MOL002707	phytofluene	543.02	14.1	0	0	43.18	2.29	1.76	0.5	0.3	2.6
HH	MOL002708	precarthamin	464.51	1.6	8	10	22	-1.4	-1.98	0.67	0.3
HH	MOL002709	propanetriol-a-arabinofuranosyl(1→4)	342.34	-4.33	8	11	0.87	-2.72	-7.1	0.24	0.25
HH	MOL002710	Pyrethrin II	372.5	3.74	0	5	48.36	0.53	-0.21	0.35	0.32	1.79
HH	MOL002711	ZINC01692449	86.15	1.16	1	1	72.18	1.08	1.37	0	0.32	11.54
HH	MOL002712	6-Hydroxykaempferol	302.25	1.5	5	7	62.13	0.16	-0.71	0.27	0.35	14.29
HH	MOL002713	qt_Kaempferol-3-O-rutinoside-7-O-galactoside	624.6	-1.99	9	16	14.28	-2	-2.92	0.63	0.28
HH	MOL002714	baicalein	270.25	2.33	3	5	33.52	0.63	-0.05	0.21	0.36	16.25
HH	MOL002715	qt_carthamin-precursor	660.62	0.54	9	14	6.83	-2.04	-2.51	0.55	0.43
HH	MOL002716	qt_carthamin	620.55	0.07	9	14	6.75	-2.35	-2.73	0.6	0.47
HH	MOL002717	qt_carthamone	286.25	0.7	3	6	51.03	-0.31	-0.92	0.2	0.47	3.64
HH	MOL002718	qt_hydroxysafflor-yellow-A	288.27	0.45	4	6	13.02	-0.43	-0.86	0.2	0.41
HH	MOL002719	6-Hydroxynaringenin	288.27	2.03	4	6	33.23	0.27	-0.27	0.24	0.34	15.67
HH	MOL002720	qt_precarthamin	316.38	3.17	5	5	17.48	-0.02	-0.56	0.24	0.3
HH	MOL002721	quercetagetin	318.25	1.24	6	8	45.01	-0.06	-0.93	0.31	0.34	13.82
HH	MOL002722	Vomifoliol	224.33	1.25	2	3	29.01	-0.08	-0.52	0.08	0.33
HH	MOL002723	qt_safflomin-A	288.27	0.45	4	6	5.85	-0.5	-1.04	0.2	0.43
HH	MOL002724	qt_safflomin-C	452.44	1.52	6	9	3.53	-0.85	-1.38	0.59	0.4
HH	MOL002725	qt_safflow-yellow-A	448.41	-1.95	7	11	16.07	-2.14	-2.46	0.79	0.37
HH	MOL002726	qt_safflower-yellow-B	766.76	-1.57	13	17	9.47	-3.16	-3.47	0.41	0.39
HH	MOL002727	C08464	162.19	4.3	0	0	37.14	2.53	0.61	0.04	0.5	9.51
HH	MOL002728	sesquiterpene	626.57	-2.49	11	17	5.86	-2.93	-3.99	0.67	0.3
HH	MOL002729	quercetin-6-glucoside	480.41	-0.67	9	13	16.75	-1.58	-2.75	0.8	0.31
HH	MOL002730	Vitamin- G	376.41	0.23	5	10	6.79	-1.22	-1.77	0.5	0.32
HH	MOL002731	(4S)-4-hydroxy-3,5,5-trimethyl-4-[(E,3R)-3-[(2R,3R,4S,5S,6R)-3,4,5-trihydroxy-6-(hydroxymethyl)tetrahydropyran-2-yl]oxybut-1-enyl]cyclohex-2-en-1-one	386.49	-0.5	5	8	10.81	-1.25	-1.82	0.36	0.32
HH	MOL002732	7-Chloro-2,4-quinolinedicarboxylic acid	166.23	4.06	0	0	33.32	2.27	1.21	0.04	0.63	9.04
HH	MOL002733	safflomin-A	612.59	-4.45	12	16	3.53	-3.03	-3.64	0.68	0.35
HH	MOL002734	safflomin-C	614.6	-0.95	10	14	5.57	-2.01	-2.44	0.66	0.36
HH	MOL002735	safflow-yellow-A	610.57	-3.69	10	16	27.16	-2.9	-3.37	0.7	0.32
HH	MOL002736	safflower-yellow-B	1091.07	-6.8	21	27	3.01	-4.2	-4.74	0.17	0.36
HH	MOL002737	scutellarein	286.25	2.07	4	6	18.97	0.31	-0.54	0.24	0.35
HH	MOL002738	Diamylphenol	234.42	6.19	1	1	17.26	1.73	1.66	0.08	0.23
HH	MOL002739	tagetiin	480.41	-0.85	9	13	28.34	-1.41	-2.15	0.78	0.31
HH	MOL002740	thymopentin	679.88	-1.32	15	18	1.24	-1.91	-2.91	0.46	0.29
HH	MOL002741	tinctorimine	595.56	-4.33	13	16	18.09	-3.15	-3.52	0.68	0.31
HH	MOL002742	LUT	568.96	9.47	2	2	15.74	1.12	-1.12	0.54	0.34
HH	MOL002743	ZINC01666986	102.2	1.8	1	1	43.94	1.11	1.29	0.01	0.22	10.82
HH	MOL002744	(R)-2-methylbutyric acid	102.15	1.36	1	2	28.86	0.76	1.06	0.01	0.33
HH	MOL002745	ZINC01690417	102.2	1.87	1	1	80.12	1.2	1.5	0.01	0.24	10.88
HH	MOL002746	L-2-Amino-3-(5-hydroxyindolyl)propionic acid	220.25	0.98	5	4	74.63	-0.15	-0.69	0.1	0.25	-2.66
HH	MOL002747	(2R)-5-methylhexan-2-ol	116.23	2.06	1	1	23.6	1.11	1.2	0.01	0.24
HH	MOL002748	(2R,6R,10R)-6,10,14-trimethylpentadecan-2-ol	270.56	6.67	1	1	20.94	1.33	1.12	0.1	0.2
HH	MOL002749	6-hydroxykaempferol-3,6,7-tri-O-beta-D-glucoside	788.73	-4.4	14	22	3.14	-3.91	-5.03	0.39	0.27
HH	MOL002750	2,4-Dichloro-5-([(E)-(4-chlorophenyl)methylidene]amino)benzoic acid	168.25	3.93	0	0	36.62	2.19	1.72	0.04	0.55	8.66
HH	MOL002751	6-hydroxykaempferol-3-O-beta-D-glucoside	464.41	-0.59	8	12	1.85	-1.52	-2.31	0.76	0.31
HH	MOL002752	6-hydroxykaempferol-3-O-beta-d-Rutoside-6-O-beta-d-glucoside	788.73	-4.41	14	22	3.02	-3.73	-5.14	0.34	0.27
HH	MOL002753	6-hydroxykaempferol-3-O-glucoside	464.41	-0.59	8	12	1.97	-1.47	-2.14	0.76	0.3
HH	MOL002754	6-hydroxykaempferol-3,6-di-O-beta-D-glucoside	626.57	-2.49	11	17	4.21	-2.86	-3.77	0.68	0.28
HH	MOL002755	6-hydroxykaempferol-6,7-di-O-beta-D-glucoside	626.57	-2.31	11	17	12.77	-2.49	-3.57	0.69	0.28
HH	MOL002756	6-Hydroxykaempferol-7-O-glucoside	464.41	-0.4	8	12	2.87	-1.47	-2.55	0.78	0.33
HH	MOL002757	7,8-dimethyl-1H-pyrimido[5,6-g]quinoxaline-2,4-dione	242.26	0.59	2	6	45.75	0.06	-0.67	0.19	0.39	-0.72
HH	MOL002758	(E,Z)-2,8-Decadien-4,6-diyn-1-yl 3-methylbutanoate	230.33	4.06	0	2	26.6	1.65	0.83	0.08	0.42
HH	MOL002759	Glyceryl pps	663.15	14.49	0	6	29.61	0.45	-0.78	0.35	0.22
HH	MOL002760	Hydroxybenzoyl-coumaricanhydride	456.42	4.17	3	8	1.68	-0.46	-1.01	0.78	0.5
HH	MOL002761	Sophoraflavonoloside	610.57	-2.07	10	16	5.3	-2.42	-3.27	0.71	0.32
HH	MOL002762	Kaempferol-3-O-beta-d-rutinoside	610.57	-2.24	10	16	5.51	-2.59	-3.39	0.65	0.32
HH	MOL002763	Kaempferol-3-O-rutinoside-7-O-galactoside	772.73	-4.14	13	21	3.05	-3.39	-4.93	0.34	0.3
HH	MOL002764	MEGxp0_000365	583.74	4.26	5	9	1.45	-0.12	-1.81	0.53	0.38
HH	MOL002765	N1,N5-(Z)-N10-(E)-tri-p-coumaroylspermidine	583.74	4.26	5	9	1.45	-0.14	-1.35	0.53	0.37
HH	MOL002766	Quercetin-3,7-di-O-beta-d-glucoside	626.57	-2.49	11	17	5.86	-2.57	-3.74	0.67	0.28
HH	MOL002767	1,11(Z)-Tridecadien-3,5,7,9-tetrayne	164.21	4.18	0	0	43.51	2.4	1.33	0.04	0.54	9.23
HH	MOL002768	947-59-1	204.39	4.17	0	0	29.59	1.84	2.12	0.12	0.22
HH	MOL002769	(Z)-2-methyl-5-[(1R,2S,4S)-2-methyl-3-methylene-2-norbornanyl]pent-2-en-1-ol	220.39	3.66	1	1	62.85	1.26	1.22	0.09	0.25	1.46
HH	MOL002770	Terthiophene	248.41	5.02	0	0	19.56	1.46	1.28	0.07	0
HH	MOL002771	VIV	430.79	10.42	1	2	14.26	1.7	1.67	0.55	0.24
HH	MOL002772	[(Z)-dec-8-en-4,6-diynyl] 3-methylbutanoate	232.35	4.37	0	2	27.82	1.56	0.8	0.08	0.37
HH	MOL002773	beta-carotene	536.96	12	0	0	37.18	2.25	1.52	0.58	0.33	4.36
HH	MOL002774	Sitoindoside II	841.45	13.78	3	7	26.94	0.12	-1.4	0.16	0.23
HH	MOL002775	5,8-dimethyltocol	416.76	9.93	1	2	15.62	1.67	1.56	0.52	0.24
HH	MOL002776	Baicalin	446.39	0.64	6	11	40.12	-0.85	-1.74	0.75	0.36	17.36
HH	MOL002777	124604-44-0	166.23	4.06	0	0	41.57	2.29	1.54	0.04	0.6	9.09
HH	MOL002778	THZ	135.2	1.91	0	1	70.33	1.39	1.51	0.03	0.25	13.39
HH	MOL002779	carthamin-precursor	984.94	-4.69	17	24	3.01	-4.84	-5.5	0.21	0.38
HH	MOL002780	carthamin	944.87	-3.43	15	24	3.02	-4.26	-4.92	0.22	0.37
HH	MOL002781	carthamone	448.41	-1.39	6	11	5.93	-1.81	-2.43	0.63	0.42
HH	MOL002782	Dihydroaplotaxene	234.47	6.85	0	0	4.78	1.9	2.13	0.08	0.29
HH	MOL002783	Cumalic acid	140.1	-0.11	1	4	43.1	-0.01	-0.39	0.03	0.39	11.86
HH	MOL002784	CYCLODODECANOL	184.36	4.24	1	1	41.45	1.21	1.25	0.04	0.17	8.58
HH	MOL002785	deca-4,6-diynyl 3-methylbutanoate	234.37	4.82	0	2	20.69	1.59	0.86	0.08	0.31
HH	MOL000286	β-amyrin acetate	468.84	7.68	0	2	9.11	1.42	1.21	0.74	0
HH	MOL000305	lauric acid	200.36	4.54	1	2	23.59	1.02	1.1	0.04	0
HH	MOL000340	HCI	150.19	1.93	1	2	35.83	0.92	0.99	0.03	0.42	5.68
HH	MOL000346	succinic acid	118.1	-0.41	2	4	29.62	-0.44	-0.71	0.01	0.42
HH	MOL000347	Syrigin	372.41	-0.51	5	9	14.64	-1.01	-1.81	0.32	0.23
HH	MOL000348	4-[(Z)-3-hydroxyprop-1-enyl]-2,6-dimethoxyphenol	210.25	1.39	2	4	49.15	0.56	0.03	0.06	0.2	3.88
HH	MOL000356	lupeol	426.8	7.4	1	1	12.12	1.46	1.29	0.78	0.24
HH	MOL000357	Sitogluside	576.95	6.34	4	6	20.63	-0.14	-0.93	0.62	0.23
HH	MOL000358	beta-sitosterol	414.79	8.08	1	1	36.91	1.32	0.99	0.75	0.23	5.36
HH	MOL000036	beta-caryophyllene	204.39	4.75	0	0	29.7	1.83	2.07	0.09	0
HH	MOL000360	FER	194.2	1.62	2	4	39.56	0.47	-0.03	0.06	0.34	2.38
HH	MOL000382	Arabinose,d	150.15	-2.17	4	5	1.87	-1.59	-3.98	0.02	0
HH	MOL000396	(+)-Syringaresinol	418.48	2.1	2	8	3.29	0.47	-0.34	0.72	0
HH	MOL000415	rutin	610.57	-1.45	10	16	3.2	-1.93	-2.75	0.68	0
HH	MOL000422	kaempferol	286.25	1.77	4	6	41.88	0.26	-0.55	0.24	0	14.74
HH	MOL000432	linolenic acid	278.48	5.95	1	2	45.01	1.21	0.84	0.15	0	5.54
HH	MOL000449	Stigmasterol	412.77	7.64	1	1	43.83	1.44	1	0.76	0.22	5.57
HH	MOL000479	Farnesene	204.39	5.52	0	0	17.42	1.95	2.21	0.05	0
HH	MOL000514	Nonacosane	408.89	13.6	0	0	8.12	1.92	1.54	0.39	0.16
HH	MOL002003	(-)-Caryophyllene oxide	220.39	3.52	0	1	32.67	1.58	1.76	0.13	0.28	6.51
HH	MOL000055	L-Lysin	146.22	-0.68	5	4	29.33	-0.66	-1.44	0.02	0
HH	MOL000561	Astragalin	448.41	-0.32	7	11	14.03	-1.34	-1.97	0.74	0.34
HH	MOL000006	luteolin	286.25	2.07	4	6	36.16	0.19	-0.84	0.25	0.39	15.94
HH	MOL000608	()-Terpinen-4-ol	154.28	2.55	1	1	81.41	1.36	1.66	0.03	0.25	10.81
HH	MOL000612	(-)-alpha-cedrene	204.39	4.12	0	0	55.56	1.81	2.16	0.1	0.24	4.82
HH	MOL000675	oleic acid	282.52	6.84	1	2	33.13	1.17	0.78	0.14	0.2	4.99
HH	MOL000069	palmitic acid	256.48	6.37	1	2	19.3	1.09	1	0.1	0
HH	MOL000714	Hyacinthin	120.16	1.52	0	1	38.65	1.31	1.58	0.02	0.43	-2.04
HH	MOL000723	trans-2,4-decadienal	152.26	3.21	0	1	51.03	1.4	1.49	0.02	0.32	7.44
HH	MOL000748	HMF	126.12	0.67	1	3	45.07	0.05	-0.27	0.02	0.22	11.73
HH	MOL000767	Dotriacontanol	466.98	13.74	1	1	10.25	1.48	0.44	0.46	0.15
HH	MOL000775	EEE	88.12	0.37	0	2	45.02	1.07	1.26	0	0.21	11.64
HH	MOL000008	apigenin	270.25	2.33	3	5	23.06	0.43	-0.61	0.21	0.41
HH	MOL000860	stearic acid	284.54	7.28	1	2	17.83	1.15	1.22	0.14	0.19
HH	MOL000089	catechol	110.12	1.3	2	2	29.86	1.09	1.32	0.02	0.42
HH	MOL000953	CLR	386.73	7.38	1	1	37.87	1.43	1.13	0.68	0.2	4.52
HH	MOL000098	quercetin	302.25	1.5	5	7	46.43	0.05	-0.77	0.28	0.38	14.4
