# Supplementary material for: Detecting Critical Functional Ingredients Group and Mechanism of Xuebijing Injection in Treating Sepsis
Source: Front Pharmacol. 2021 Dec 6;12:769190. doi: 10.3389/fphar.2021.769190 (PMC8687625; doi:10.3389/fphar.2021.769190)
Supplement: Supplementary file 6 [file Table6.XLSX]

## Sheet: Sheet1
Ingredient	Target
MOL006824	NR1H4
MOL005368	LCN2
MOL005368	IGHG4
MOL002771	PPP2CB
MOL002771	NR1I2
MOL002771	GSTA1
MOL002771	ALOX5
MOL002771	XDH
MOL002771	PRKCB
MOL002771	PRKCA
MOL002376	GLTP
MOL002376	PRKACA
MOL002229	GLTP
MOL002229	PRKACA
MOL002205	GLTP
MOL002205	PRKACA
MOL002141	SULT2B1
MOL001747	GLTP
MOL001747	PRKACA
MOL001401	GLTP
MOL001401	PRKACA
MOL001399	GLTP
MOL001399	PRKACA
MOL000880	GLTP
MOL000880	PRKACA
MOL000511	NR1H4
MOL000508	NR1H4
MOL000263	NR1H4
MOL000006	CYP1B1
MOL007042	NR1H4
MOL005508	NR1H4
MOL002114	NR1H4
MOL005043	ABCG2
MOL005043	ABCB1
MOL001771	ABCG2
MOL001771	ABCB1
MOL000359	ABCG2
MOL000359	ABCB1
MOL000358	ABCG2
MOL000358	ABCB1
MOL002714	CYP1B1
MOL002714	CYP1A1
MOL002714	CYP19A1
MOL002714	CBR1
MOL002714	CYP1A2
MOL001659	ABCG2
MOL001659	ABCB1
MOL000449	ABCG2
MOL000449	ABCB1
MOL000361	NR1H4
MOL001729	CSNK2A1
MOL002001	NR1H4
MOL001942	KCNA3
MOL002883	PRKCA
MOL004175	NR1H4
MOL000476	CSNK2A1
MOL007039	LPAR3
MOL006452	CSNK2A1
MOL001494	PRKCA
MOL000463	NR1H4
MOL004495	SIGMAR1
MOL002192	APP
MOL006992	ABCG2
MOL006992	ABCC1
MOL006992	SLCO2B1
MOL006992	ABCB1
MOL002158	NR1H4
MOL000357	CXCR2
MOL002151	FNTA
MOL002151	FNTB
MOL002151	KRAS
MOL002151	RABGGTB
MOL000492	BACE1
MOL007022	APP
MOL004355	VDR
MOL007048	MIF
MOL002222	POLA1
MOL007005	PRKCA
MOL006999	ABCG2
MOL006999	ABCB1
MOL007050	CYP1B1
MOL007050	CYP1A1
MOL006994	PRKCA
MOL007016	ELANE
MOL001918	ELANE
MOL007024	PRKCA
MOL006996	PRKCA
MOL001925	PRKCA
MOL002140	GABRA2
MOL002140	GABRA1
MOL007012	PRKCA
MOL007077	UGT2B7
MOL007018	PRKCA
MOL007008	PRKCA
MOL002161	GABRA1
MOL002161	GABRA2
MOL007054	CYP19A1
MOL002135	MTNR1B
MOL002135	MTNR1A
MOL007070	MMP13
MOL007070	MMP9
MOL007080	MMP13
MOL007080	MMP9
MOL007066	PGR
MOL007053	TRPA1
MOL007079	SRD5A1
MOL007058	MMP13
MOL007058	MMP9
MOL007069	MMP13
MOL007069	MMP9
MOL007045	MMP13
MOL007045	MMP9
MOL007067	SRD5A1
MOL007059	MMP13
MOL007059	MMP9
MOL007046	MMP13
MOL007046	MMP9
MOL007041	ELANE
MOL007068	F10
MOL007071	MMP9
MOL007071	MMP13
MOL007049	SRD5A1
MOL002157	CYP19A1
MOL007061	MMP13
MOL007061	MMP9
MOL007036	HDAC1
MOL007037	MMP13
MOL007037	MMP9
MOL002651	MMP9
MOL002651	MMP13
MOL007064	CYP19A1
MOL007038	ACHE
MOL002103	AR
MOL007081	PRKCD
MOL007073	AKR1B1
MOL007062	MMP13
MOL007062	MMP9
MOL007040	IDO1
MOL007076	ACHE
MOL007065	ESR1
MOL007063	PTGS2
MOL001601	ESR1
MOL001601	ESR2
MOL002200	CYP19A1
MOL002102	CYP19A1
MOL002109	CYP19A1
MOL007159	NR1H4
MOL002742	ALB
MOL002702	FAAH
MOL002677	PRKCA
MOL002008	ABCC1
MOL002008	PIK3CG
MOL001894	GLTP
MOL001894	PRKACA
MOL001402	GLTP
MOL001402	PRKACA
MOL000012	SLC22A11
MOL000012	SLC22A8
MOL000012	SLC22A6
MOL000008	CYP1B1
MOL002773	RBP4
MOL000356	NR1H4
MOL007097	NR1H4
MOL002721	CYP1B1
MOL002721	PIM1
MOL002721	ABCC1
MOL002721	ABCG2
MOL002721	ATP5C1
MOL002775	NR1I2
MOL002775	PPP2CB
MOL002775	GSTA1
MOL002775	PRKCB
MOL002775	PRKCA
MOL002737	CYP1B1
MOL002719	ABCG2
MOL002719	SLCO2B1
MOL002719	ABCC1
MOL002719	ABCB1
MOL002719	CYP19A1
MOL002712	CYP1B1
MOL002712	AHR
MOL002706	FNTA
MOL002706	KRAS
MOL002706	RABGGTB
MOL002706	RABGGTA
MOL002706	FNTB
MOL001838	LPAR1
MOL001838	ENPP2
MOL001838	LPAR5
MOL001838	LPAR2
MOL007140	MIF
MOL007107	POLA1
MOL008288	APP
MOL002759	LPAR1
MOL002759	LPAR3
MOL001281	PRKCA
MOL002680	ALB
MOL002707	FNTA
MOL002707	KRAS
MOL002707	RABGGTB
MOL002707	RABGGTA
MOL002698	NR1H4
MOL007158	SIGMAR1
MOL007132	PYGM
MOL002695	TUBB
MOL002695	TOP2A
MOL002695	TUBA4A
MOL002695	STMN4
MOL007130	MIF
MOL007096	CXCR2
MOL007144	POLA1
MOL002765	PYGL
MOL002764	PYGL
MOL000286	HSD11B1
MOL002688	GLTP
MOL002688	PRKACA
MOL002717	APP
MOL002720	APP
MOL007149	POLA1
MOL002684	PRKCA
MOL002684	NR1I2
MOL007116	PYGM
MOL002757	IMPDH2
MOL007106	PYGM
MOL007133	OPRK1
MOL008278	KDR
MOL007110	PIK3CA
MOL007109	PYGM
MOL002681	ADRA2A
MOL002681	ADRA2B
MOL007111	PIK3CA
MOL007137	PYGM
MOL007156	CYP2C9
MOL007156	DHODH
MOL007126	POLA1
MOL007143	CRABP2
MOL007125	CYP2C9
MOL007125	DHODH
MOL000396	PTAFR
MOL007105	ELANE
MOL002694	ALOX5
MOL007093	CDC25B
MOL007141	CTRB2
MOL007115	VDR
MOL007112	CNR2
MOL007092	SRC
MOL007124	PIK3CA
MOL007127	CYP11B2
MOL007152	MMP13
MOL007152	MMP9
MOL007151	MMP13
MOL007151	MMP9
MOL007154	SRD5A1
MOL007098	PIK3CA
MOL007157	MMP13
MOL007157	MMP9
MOL007091	SRC
MOL002696	TOP2B
MOL002696	ABCC6
MOL007123	REN
MOL007117	CACNA1C
MOL007150	MMP13
MOL007150	MMP9
MOL007100	MAOB
MOL007155	SRD5A1
MOL007153	MAOB
MOL007145	ESR1
MOL007145	NCOA2
MOL007099	CDC25B
MOL007090	SRC
MOL007082	METAP2
MOL007128	PLA2G2A
MOL007122	SRD5A1
MOL007120	ELANE
MOL007119	PIK3CA
MOL007087	POLA1
MOL007094	ELANE
MOL007121	POLA1
MOL007084	THRB
MOL007146	THRB
MOL007101	ELANE
MOL007095	PRKCD
MOL007118	MMP1
MOL007118	MMP3
MOL007108	IDO1
MOL002710	OPRK1
MOL007088	PRKCD
MOL004613	CYP19A1
MOL007085	AKR1B1
MOL000953	ABCG2
MOL000953	ABCB1
MOL000767	FAAH
MOL000514	GLTP
MOL000514	PRKACA
MOL000422	CYP1B1
MOL000422	AHR
MOL000098	CYP1B1
MOL000098	ABCC1
MOL000098	PIM1
MOL000098	ABCG2
MOL000098	PIK3CG
MOL000098	CYP19A1
MOL000098	ATP5C1
MOL000098	ATP5A1
MOL000098	ATP5B
MOL000098	HCK
MOL000098	AKR1B1
MOL000098	SLC16A7
MOL000098	CYP2C8
MOL000098	ABCC2
MOL000098	SLCO2B1
MOL000098	SLC16A1
MOL000098	ABCB1
MOL000098	DRD4
MOL002141	HSD3B1
MOL000098	MPG
MOL002712	MPG
MOL001729	MPG
MOL002737	MPG
MOL000422	MPG
MOL000006	MPG
MOL002714	MPG
MOL002721	MPG
MOL000008	MPG
MOL002008	MPG
MOL002765	HTR1E
MOL002764	HTR1E
MOL008278	HTR2A
MOL000492	PGD
MOL002719	PGD
MOL007130	PGD
MOL006992	PGD
MOL002696	PGD
MOL007132	APP
MOL007116	APP
MOL002737	APP
MOL000006	APP
MOL002714	APP
MOL000008	APP
MOL007140	APP
MOL002008	APP
MOL007106	SLC1A5
MOL006994	AADAT
MOL000358	ABCB11
MOL004355	ABCB11
MOL001771	ABCB11
MOL006999	ABCB11
MOL005043	ABCB11
MOL000953	ABCB11
MOL000359	ABCB11
MOL000449	ABCB11
MOL001659	ABCB11
MOL002008	APOBEC3G
MOL002712	ABCG2
MOL007022	ABCG2
MOL000476	ABCG2
MOL007132	ABCG2
MOL002192	ABCG2
MOL008288	ABCG2
MOL007116	ABCG2
MOL002737	ABCG2
MOL000422	ABCG2
MOL000006	ABCG2
MOL002714	ABCG2
MOL000008	ABCG2
MOL002717	ABCG2
MOL002008	ABCG2
MOL001494	ACER2
MOL002883	ACER2
MOL000012	ACER2
MOL001838	ACER2
MOL001281	ACER2
MOL005368	ACER2
MOL007088	ACHE
MOL007101	ACHE
MOL000008	ACHE
MOL002008	ACHE
MOL000476	ACLY
MOL001729	ACLY
MOL006452	ACLY
MOL007022	NDUFAB1
MOL002192	NDUFAB1
MOL000396	NDUFAB1
MOL008288	NDUFAB1
MOL002696	NDUFAB1
MOL000476	ACVRL1
MOL002688	ADA
MOL002141	ADCY10
MOL001747	ADH1B
MOL002205	ADH1B
MOL000880	ADH1B
MOL001402	ADH1B
MOL002688	ADH1B
MOL002376	ADH1B
MOL002229	ADH1B
MOL007039	ADH1B
MOL001399	ADH1B
MOL000514	ADH1B
MOL002883	ADH1B
MOL001894	ADH1B
MOL000012	ADH1B
MOL001838	ADH1B
MOL001401	ADH1B
MOL000767	ADH1B
MOL002702	ADH1B
MOL005368	ADH1B
MOL001747	ADH1A
MOL002205	ADH1A
MOL000880	ADH1A
MOL001402	ADH1A
MOL002688	ADH1A
MOL002376	ADH1A
MOL002229	ADH1A
MOL007039	ADH1A
MOL001399	ADH1A
MOL000514	ADH1A
MOL001894	ADH1A
MOL000012	ADH1A
MOL001401	ADH1A
MOL000767	ADH1A
MOL002702	ADH1A
MOL005368	ADH1A
MOL001747	ADH7
MOL002205	ADH7
MOL000880	ADH7
MOL001402	ADH7
MOL002688	ADH7
MOL002376	ADH7
MOL002229	ADH7
MOL007039	ADH7
MOL001399	ADH7
MOL000514	ADH7
MOL002883	ADH7
MOL001894	ADH7
MOL000012	ADH7
MOL001838	ADH7
MOL001401	ADH7
MOL000767	ADH7
MOL002702	ADH7
MOL005368	ADH7
MOL001747	ADH1C
MOL002205	ADH1C
MOL000880	ADH1C
MOL001402	ADH1C
MOL002688	ADH1C
MOL002376	ADH1C
MOL002229	ADH1C
MOL007039	ADH1C
MOL001399	ADH1C
MOL000514	ADH1C
MOL001894	ADH1C
MOL000012	ADH1C
MOL001401	ADH1C
MOL000767	ADH1C
MOL002702	ADH1C
MOL005368	ADH1C
MOL002765	GLA
MOL002764	GLA
MOL002737	AHR
MOL000006	AHR
MOL002714	AHR
MOL000008	AHR
MOL000098	AKR1B10
MOL002765	AKR1B10
MOL002712	AKR1B10
MOL007042	AKR1B10
MOL007137	AKR1B10
MOL000463	AKR1B10
MOL007132	AKR1B10
MOL002192	AKR1B10
MOL000356	AKR1B10
MOL005508	AKR1B10
MOL008288	AKR1B10
MOL007116	AKR1B10
MOL004175	AKR1B10
MOL002737	AKR1B10
MOL007097	AKR1B10
MOL002158	AKR1B10
MOL007159	AKR1B10
MOL000422	AKR1B10
MOL000006	AKR1B10
MOL002714	AKR1B10
MOL002721	AKR1B10
MOL007048	AKR1B10
MOL000008	AKR1B10
MOL006824	AKR1B10
MOL000511	AKR1B10
MOL002717	AKR1B10
MOL002764	AKR1B10
MOL007140	AKR1B10
MOL000286	AKR1B10
MOL000263	AKR1B10
MOL002001	AKR1B10
MOL000361	AKR1B10
MOL002114	AKR1B10
MOL002008	AKR1B10
MOL007106	AKR1B10
MOL002714	AKR1C1
MOL007137	AKR1C4
MOL007132	AKR1C4
MOL002192	AKR1C4
MOL008288	AKR1C4
MOL007116	AKR1C4
MOL007109	AKR1C4
MOL007048	AKR1C4
MOL007140	AKR1C4
MOL002714	AKR1C2
MOL007132	AKR1C3
MOL002192	AKR1C3
MOL008288	AKR1C3
MOL007116	AKR1C3
MOL007140	AKR1C3
MOL001942	ALDH1A1
MOL002712	ALDH2
MOL002737	ALDH2
MOL000422	ALDH2
MOL000008	ALDH2
MOL001942	ALDH2
MOL000098	AKT1
MOL002771	AKT1
MOL002775	AKT1
MOL002712	AKR1B1
MOL007132	AKR1B1
MOL002192	AKR1B1
MOL008288	AKR1B1
MOL007116	AKR1B1
MOL002737	AKR1B1
MOL000422	AKR1B1
MOL000006	AKR1B1
MOL002714	AKR1B1
MOL002721	AKR1B1
MOL000008	AKR1B1
MOL007154	AKR1B1
MOL007140	AKR1B1
MOL002008	AKR1B1
MOL007106	AKR1B1
MOL001747	PAM
MOL002205	PAM
MOL000880	PAM
MOL001402	PAM
MOL002376	PAM
MOL002229	PAM
MOL007039	PAM
MOL001399	PAM
MOL001494	PAM
MOL000514	PAM
MOL002883	PAM
MOL001894	PAM
MOL000012	PAM
MOL001838	PAM
MOL001401	PAM
MOL001281	PAM
MOL000767	PAM
MOL002702	PAM
MOL002759	PAM
MOL002677	PAM
MOL005368	PAM
MOL000098	ALK
MOL007022	GFER
MOL002192	GFER
MOL008288	GFER
MOL001747	LAP3
MOL002205	LAP3
MOL000880	LAP3
MOL001402	LAP3
MOL002688	LAP3
MOL002376	LAP3
MOL002229	LAP3
MOL001399	LAP3
MOL000514	LAP3
MOL001894	LAP3
MOL000012	LAP3
MOL001838	LAP3
MOL001401	LAP3
MOL001281	LAP3
MOL000767	LAP3
MOL002702	LAP3
MOL000012	ENPEP
MOL000098	AMY1A
MOL000098	AMY1B
MOL000098	AMY1C
MOL002712	AMY1A
MOL002712	AMY1B
MOL002712	AMY1C
MOL002737	AMY1A
MOL002737	AMY1B
MOL002737	AMY1C
MOL000422	AMY1A
MOL000422	AMY1B
MOL000422	AMY1C
MOL000006	AMY1A
MOL000006	AMY1B
MOL000006	AMY1C
MOL002714	AMY1A
MOL002714	AMY1B
MOL002714	AMY1C
MOL002719	AMY1A
MOL002719	AMY1B
MOL002719	AMY1C
MOL002721	AMY1A
MOL002721	AMY1B
MOL002721	AMY1C
MOL000008	AMY1A
MOL000008	AMY1B
MOL000008	AMY1C
MOL002008	AMY1A
MOL002008	AMY1B
MOL002008	AMY1C
MOL007096	AMY2A
MOL000357	AMY2A
MOL000358	AR
MOL002141	AR
MOL007096	AR
MOL001771	AR
MOL000357	AR
MOL002737	AR
MOL000422	AR
MOL000006	AR
MOL002714	AR
MOL005043	AR
MOL000008	AR
MOL000953	AR
MOL000359	AR
MOL000449	AR
MOL001659	AR
MOL000098	MAOA
MOL002712	MAOA
MOL002161	MAOA
MOL008288	MAOA
MOL002737	MAOA
MOL000422	MAOA
MOL000006	MAOA
MOL002714	MAOA
MOL002721	MAOA
MOL000008	MAOA
MOL002717	MAOA
MOL002008	MAOA
MOL007154	APAF1
MOL000098	APEX1
MOL001494	APEX1
MOL002883	APEX1
MOL000422	APEX1
MOL002677	APEX1
MOL005368	APEX1
MOL002008	APEX1
MOL002192	MAOB
MOL008288	MAOB
MOL002719	MAOB
MOL001942	MAOB
MOL002717	MAOB
MOL001729	NAT1
MOL006452	NAT1
MOL005368	ASAH1
MOL004495	ATP12A
MOL004355	ATP12A
MOL006999	ATP12A
MOL007158	ATP12A
MOL002698	ATP2A1
MOL001747	ATG4B
MOL002205	ATG4B
MOL000880	ATG4B
MOL001402	ATG4B
MOL002376	ATG4B
MOL002229	ATG4B
MOL001399	ATG4B
MOL000514	ATG4B
MOL001894	ATG4B
MOL000012	ATG4B
MOL001401	ATG4B
MOL000767	ATG4B
MOL002702	ATG4B
MOL000098	AURKB
MOL000476	BCL2A1
MOL001729	BCL2A1
MOL006452	BCL2A1
MOL008278	AURKA
MOL007080	BAZ2A
MOL007080	BAZ2B
MOL002222	BCL9
MOL007149	BCL9
MOL007107	BCL9
MOL007063	BCL9
MOL007065	BCL9
MOL007054	BCL9
MOL007144	BCL9
MOL007036	BCL9
MOL007087	BCL9
MOL007053	BCL9
MOL007066	BCL9
MOL000012	BHMT
MOL000012	BBOX1
MOL000098	BACE1
MOL002765	BACE1
MOL002192	BACE1
MOL008288	BACE1
MOL007116	BACE1
MOL002717	BACE1
MOL002764	BACE1
MOL002008	BACE1
MOL007050	BRAF
MOL000012	COL4A3BP
MOL001838	COL4A3BP
MOL001281	COL4A3BP
MOL002677	COL4A3BP
MOL005368	COL4A3BP
MOL007106	CACNA1C
MOL007022	CA13
MOL008288	CA13
MOL007050	CA13
MOL001942	CA13
MOL000098	CA14
MOL007022	CA14
MOL007132	CA14
MOL002192	CA14
MOL008288	CA14
MOL007116	CA14
MOL002717	CA14
MOL007140	CA14
MOL005368	CA14
MOL000098	CA12
MOL002712	CA12
MOL002192	CA12
MOL000492	CA12
MOL008288	CA12
MOL007116	CA12
MOL000422	CA12
MOL000006	CA12
MOL000008	CA12
MOL001942	CA12
MOL000098	CA3
MOL002765	CA3
MOL001747	CA3
MOL002205	CA3
MOL000880	CA3
MOL007022	CA3
MOL001402	CA3
MOL007132	CA3
MOL002192	CA3
MOL002376	CA3
MOL000492	CA3
MOL002229	CA3
MOL007039	CA3
MOL008288	CA3
MOL007116	CA3
MOL001399	CA3
MOL000514	CA3
MOL000422	CA3
MOL000006	CA3
MOL002714	CA3
MOL002721	CA3
MOL001894	CA3
MOL007048	CA3
MOL007130	CA3
MOL000012	CA3
MOL006992	CA3
MOL001838	CA3
MOL001401	CA3
MOL002720	CA3
MOL001281	CA3
MOL001942	CA3
MOL000767	CA3
MOL002702	CA3
MOL002717	CA3
MOL002764	CA3
MOL007140	CA3
MOL005368	CA3
MOL002008	CA3
MOL000098	CA4
MOL002712	CA4
MOL007132	CA4
MOL002192	CA4
MOL000492	CA4
MOL008288	CA4
MOL007116	CA4
MOL002737	CA4
MOL000422	CA4
MOL000006	CA4
MOL002714	CA4
MOL002719	CA4
MOL002721	CA4
MOL007048	CA4
MOL007130	CA4
MOL006992	CA4
MOL000008	CA4
MOL002008	CA4
MOL000098	CA5A
MOL002765	CA5A
MOL007022	CA5A
MOL007132	CA5A
MOL002192	CA5A
MOL000492	CA5A
MOL008288	CA5A
MOL007116	CA5A
MOL007048	CA5A
MOL007130	CA5A
MOL002717	CA5A
MOL002764	CA5A
MOL007140	CA5A
MOL000098	CA1
MOL000358	CA1
MOL002192	CA1
MOL000492	CA1
MOL008288	CA1
MOL001771	CA1
MOL006999	CA1
MOL005043	CA1
MOL000953	CA1
MOL000359	CA1
MOL002765	CA5B
MOL007022	CA5B
MOL007132	CA5B
MOL002192	CA5B
MOL000492	CA5B
MOL008288	CA5B
MOL007116	CA5B
MOL001942	CA5B
MOL002717	CA5B
MOL002764	CA5B
MOL007140	CA5B
MOL000098	CA6
MOL002765	CA6
MOL007022	CA6
MOL007132	CA6
MOL002192	CA6
MOL000492	CA6
MOL008288	CA6
MOL007116	CA6
MOL007050	CA6
MOL007048	CA6
MOL007130	CA6
MOL006992	CA6
MOL001942	CA6
MOL002717	CA6
MOL002764	CA6
MOL007140	CA6
MOL000098	CA7
MOL002712	CA7
MOL007022	CA7
MOL007132	CA7
MOL002192	CA7
MOL000492	CA7
MOL008288	CA7
MOL007116	CA7
MOL002737	CA7
MOL000422	CA7
MOL000006	CA7
MOL002714	CA7
MOL007050	CA7
MOL002719	CA7
MOL002721	CA7
MOL007048	CA7
MOL007130	CA7
MOL006992	CA7
MOL000008	CA7
MOL001942	CA7
MOL002717	CA7
MOL007140	CA7
MOL005368	CA7
MOL002008	CA7
MOL000098	CA2
MOL000358	CA2
MOL000492	CA2
MOL008288	CA2
MOL001771	CA2
MOL006999	CA2
MOL000422	CA2
MOL000006	CA2
MOL005043	CA2
MOL000953	CA2
MOL000359	CA2
MOL000098	CA9
MOL002192	CA9
MOL000492	CA9
MOL008288	CA9
MOL001942	CA9
MOL002712	CALM1
MOL000476	CALM1
MOL002737	CALM1
MOL000422	CALM1
MOL000006	CALM1
MOL002714	CALM1
MOL000008	CALM1
MOL002008	CASP7
MOL002008	CASP6
MOL000358	SERPINA6
MOL002141	SERPINA6
MOL004495	SERPINA6
MOL007096	SERPINA6
MOL001771	SERPINA6
MOL000357	SERPINA6
MOL005043	SERPINA6
MOL007158	SERPINA6
MOL000953	SERPINA6
MOL000359	SERPINA6
MOL000449	SERPINA6
MOL001659	SERPINA6
MOL000098	CBR1
MOL002712	CBR1
MOL000476	CBR1
MOL000492	CBR1
MOL001729	CBR1
MOL002737	CBR1
MOL000422	CBR1
MOL000006	CBR1
MOL002719	CBR1
MOL002721	CBR1
MOL007048	CBR1
MOL007130	CBR1
MOL006992	CBR1
MOL000008	CBR1
MOL006452	CBR1
MOL002008	CBR1
MOL008278	CCNA1
MOL007050	CCND3
MOL008278	CCR4
MOL000098	CCR4
MOL000422	CCR4
MOL000006	CCR4
MOL000008	CCR4
MOL002008	CCR4
MOL002765	CCR2
MOL002764	CCR2
MOL000006	CD38
MOL000358	CD4
MOL001771	CD4
MOL005043	CD4
MOL000953	CD4
MOL000359	CD4
MOL007042	CD81
MOL000463	CD81
MOL000356	CD81
MOL005508	CD81
MOL004175	CD81
MOL000508	CD81
MOL007097	CD81
MOL002158	CD81
MOL007159	CD81
MOL006824	CD81
MOL000511	CD81
MOL000286	CD81
MOL000263	CD81
MOL002001	CD81
MOL000361	CD81
MOL002114	CD81
MOL000358	CDC45
MOL001771	CDC45
MOL005043	CDC45
MOL000953	CDC45
MOL000359	CDC45
MOL000008	CDK5R1
MOL000098	CDK1
MOL000008	CDK6
MOL007096	UGCG
MOL000357	UGCG
MOL000953	UGCG
MOL000008	CFTR
MOL007132	HSPD1
MOL008288	HSPD1
MOL007116	HSPD1
MOL007048	HSPD1
MOL002717	HSPD1
MOL007140	HSPD1
MOL007050	CHEK1
MOL007022	NDUFAF1
MOL002192	NDUFAF1
MOL000396	NDUFAF1
MOL008288	NDUFAF1
MOL002696	NDUFAF1
MOL002765	BCHE
MOL002192	BCHE
MOL008288	BCHE
MOL002771	BCHE
MOL002764	BCHE
MOL000098	CISD1
MOL002712	CISD1
MOL007022	CISD1
MOL002192	CISD1
MOL008288	CISD1
MOL000422	CISD1
MOL002008	CISD1
MOL002714	COMT
MOL001494	CNR1
MOL002883	CNR1
MOL000012	CNR1
MOL005368	CNR1
MOL000358	CYP17A1
MOL002141	CYP17A1
MOL007096	CYP17A1
MOL001771	CYP17A1
MOL000357	CYP17A1
MOL005043	CYP17A1
MOL000953	CYP17A1
MOL000359	CYP17A1
MOL000449	CYP17A1
MOL001659	CYP17A1
MOL002192	CYP1A1
MOL008288	CYP1A1
MOL002737	CYP1A1
MOL000006	CYP1A1
MOL007048	CYP1A1
MOL000008	CYP1A1
MOL001494	CNR2
MOL002883	CNR2
MOL005368	CNR2
MOL000358	CYP19A1
MOL002141	CYP19A1
MOL001771	CYP19A1
MOL005043	CYP19A1
MOL000008	CYP19A1
MOL000953	CYP19A1
MOL000359	CYP19A1
MOL000449	CYP19A1
MOL001659	CYP19A1
MOL002008	CYP19A1
MOL000358	CYP24A1
MOL004355	CYP24A1
MOL001771	CYP24A1
MOL006999	CYP24A1
MOL005043	CYP24A1
MOL000953	CYP24A1
MOL000359	CYP24A1
MOL000476	CYP1B1
MOL002192	CYP1B1
MOL000492	CYP1B1
MOL000396	CYP1B1
MOL008288	CYP1B1
MOL002719	CYP1B1
MOL007048	CYP1B1
MOL007130	CYP1B1
MOL006992	CYP1B1
MOL002681	CYP1B1
MOL001942	CYP1B1
MOL002717	CYP1B1
MOL002696	CYP1B1
MOL002008	CYP1B1
MOL007145	CYP26B1
MOL007036	CYP26B1
MOL007154	CYP26B1
MOL007124	CYP26B1
MOL002773	CYP26A1
MOL002742	CYP26A1
MOL000358	CYP27B1
MOL001771	CYP27B1
MOL006999	CYP27B1
MOL005043	CYP27B1
MOL000953	CYP27B1
MOL000359	CYP27B1
MOL002712	CYP2C8
MOL002737	CYP2C8
MOL000422	CYP2C8
MOL000006	CYP2C8
MOL002714	CYP2C8
MOL002721	CYP2C8
MOL007048	CYP2C8
MOL006992	CYP2C8
MOL000008	CYP2C8
MOL002008	CYP2C8
MOL000098	CYP1A2
MOL000422	CYP1A2
MOL000006	CYP1A2
MOL000008	CYP1A2
MOL002008	CYP1A2
MOL000098	CYP2C9
MOL002008	CYP2C9
MOL002677	CYP2E1
MOL000422	CYP2D6
MOL000012	CYP4F2
MOL000008	CYP2C19
MOL000012	CPT2
MOL000098	CREB1
MOL002712	CREB1
MOL002737	CREB1
MOL000422	CREB1
MOL000006	CREB1
MOL002714	CREB1
MOL002721	CREB1
MOL000008	CREB1
MOL002008	CREB1
MOL000008	CYP3A4
MOL000098	CSNK2A1
MOL000008	CSNK2A1
MOL000006	CSNK2A2
MOL000006	CSNK2B
MOL007116	CSK
MOL007153	CTRB1
MOL000422	CTDSP1
MOL000098	CXCR1
MOL002140	CXCR4
MOL000098	DAPK1
MOL002712	DAPK1
MOL002737	DAPK1
MOL000422	DAPK1
MOL000006	DAPK1
MOL002714	DAPK1
MOL002721	DAPK1
MOL000008	DAPK1
MOL002008	DAPK1
MOL002765	ODC1
MOL007022	ODC1
MOL007132	ODC1
MOL002192	ODC1
MOL008288	ODC1
MOL007116	ODC1
MOL002737	ODC1
MOL000006	ODC1
MOL002714	ODC1
MOL002719	ODC1
MOL007130	ODC1
MOL000008	ODC1
MOL002717	ODC1
MOL002764	ODC1
MOL007127	PDF
MOL007117	PDF
MOL001494	DAGLA
MOL002883	DAGLA
MOL000012	DAGLA
MOL002677	DAGLA
MOL005368	DAGLA
MOL000098	HSD17B1
MOL002712	HSD17B1
MOL007107	HSD17B1
MOL002737	HSD17B1
MOL000422	HSD17B1
MOL000006	HSD17B1
MOL000008	HSD17B1
MOL007022	DHCR7
MOL008288	DHCR7
MOL001747	HSD17B3
MOL002712	HSD17B3
MOL002205	HSD17B3
MOL000880	HSD17B3
MOL001402	HSD17B3
MOL002688	HSD17B3
MOL002376	HSD17B3
MOL002229	HSD17B3
MOL001399	HSD17B3
MOL001494	HSD17B3
MOL000514	HSD17B3
MOL002737	HSD17B3
MOL002883	HSD17B3
MOL000422	HSD17B3
MOL002714	HSD17B3
MOL001894	HSD17B3
MOL000012	HSD17B3
MOL001838	HSD17B3
MOL000008	HSD17B3
MOL001401	HSD17B3
MOL001281	HSD17B3
MOL001942	HSD17B3
MOL000767	HSD17B3
MOL002702	HSD17B3
MOL002677	HSD17B3
MOL005368	HSD17B3
MOL000098	HSD17B2
MOL000422	HSD17B2
MOL007042	HSD11B2
MOL000356	HSD11B2
MOL005508	HSD11B2
MOL002698	HSD11B2
MOL004175	HSD11B2
MOL007097	HSD11B2
MOL007159	HSD11B2
MOL006824	HSD11B2
MOL000511	HSD11B2
MOL000286	HSD11B2
MOL000263	HSD11B2
MOL002001	HSD11B2
MOL000361	HSD11B2
MOL002114	HSD11B2
MOL000098	QDPR
MOL007022	QDPR
MOL002192	QDPR
MOL000492	QDPR
MOL008288	QDPR
MOL000006	QDPR
MOL007050	QDPR
MOL002721	QDPR
MOL007048	QDPR
MOL007130	QDPR
MOL006992	QDPR
MOL007140	QDPR
MOL002681	DNMT3A
MOL001729	DNMT3B
MOL006452	DNMT3B
MOL002681	DNMT3L
MOL002681	DNMT1
MOL001729	DBH
MOL002714	DBH
MOL006452	DBH
MOL007042	HSD11B1
MOL005508	HSD11B1
MOL004175	HSD11B1
MOL006824	HSD11B1
MOL000511	HSD11B1
MOL000263	HSD11B1
MOL002001	HSD11B1
MOL000361	HSD11B1
MOL002114	HSD11B1
MOL000358	POLA1
MOL002141	POLA1
MOL007096	POLA1
MOL001771	POLA1
MOL000357	POLA1
MOL007097	POLA1
MOL005043	POLA1
MOL000953	POLA1
MOL000359	POLA1
MOL000449	POLA1
MOL001659	POLA1
MOL005368	POLA1
MOL007042	POLB
MOL005508	POLB
MOL004175	POLB
MOL001494	POLB
MOL002883	POLB
MOL007097	POLB
MOL002158	POLB
MOL007159	POLB
MOL000012	POLB
MOL001838	POLB
MOL001281	POLB
MOL006824	POLB
MOL000511	POLB
MOL002759	POLB
MOL002677	POLB
MOL000286	POLB
MOL000263	POLB
MOL002001	POLB
MOL000361	POLB
MOL002114	POLB
MOL005368	POLB
MOL001494	POLM
MOL002883	POLM
MOL000012	POLM
MOL001838	POLM
MOL001281	POLM
MOL002759	POLM
MOL002677	POLM
MOL005368	POLM
MOL001494	POLL
MOL002883	POLL
MOL002684	POLL
MOL000012	POLL
MOL001838	POLL
MOL001281	POLL
MOL002759	POLL
MOL002677	POLL
MOL005368	POLL
MOL002765	DRD3
MOL002764	DRD3
MOL002765	DRD2
MOL002764	DRD2
MOL007022	DUSP3
MOL008288	DUSP3
MOL000263	DUSP3
MOL002765	DNM1
MOL001747	DNM1
MOL002205	DNM1
MOL000880	DNM1
MOL001402	DNM1
MOL007132	DNM1
MOL002688	DNM1
MOL002192	DNM1
MOL002376	DNM1
MOL002229	DNM1
MOL007039	DNM1
MOL008288	DNM1
MOL007116	DNM1
MOL001399	DNM1
MOL001494	DNM1
MOL000514	DNM1
MOL002883	DNM1
MOL001894	DNM1
MOL000012	DNM1
MOL001838	DNM1
MOL001401	DNM1
MOL001281	DNM1
MOL000767	DNM1
MOL002702	DNM1
MOL002764	DNM1
MOL007140	DNM1
MOL002677	DNM1
MOL005368	DNM1
MOL007022	DYRK4
MOL002192	DYRK4
MOL008288	DYRK4
MOL007050	DYRK4
MOL007022	EBP
MOL000358	EBP
MOL002141	EBP
MOL004495	EBP
MOL007096	EBP
MOL001771	EBP
MOL000357	EBP
MOL005043	EBP
MOL007158	EBP
MOL000953	EBP
MOL000359	EBP
MOL000449	EBP
MOL001659	EBP
MOL007110	EED
MOL007150	EED
MOL007062	EED
MOL007059	EED
MOL007122	EED
MOL007125	EED
MOL007119	EED
MOL007112	EED
MOL007040	EED
MOL007098	EED
MOL007152	EED
MOL007070	EED
MOL007127	EED
MOL007081	EED
MOL007067	EED
MOL007045	EED
MOL007088	EED
MOL007157	EED
MOL007069	EED
MOL007068	EED
MOL007079	EED
MOL002651	EED
MOL007151	EED
MOL007108	EED
MOL007155	EED
MOL007117	EED
MOL007061	EED
MOL007111	EED
MOL007085	EED
MOL007046	EED
MOL007058	EED
MOL007154	EED
MOL007093	EED
MOL007124	EED
MOL007071	EED
MOL007037	EED
MOL007080	EED
MOL000098	ELAVL1
MOL002712	ELAVL1
MOL007156	ELAVL1
MOL007022	ELAVL1
MOL007120	ELAVL1
MOL007059	ELAVL1
MOL007112	ELAVL1
MOL007040	ELAVL1
MOL001601	ELAVL1
MOL007092	ELAVL1
MOL007081	ELAVL1
MOL007088	ELAVL1
MOL007157	ELAVL1
MOL007094	ELAVL1
MOL001729	ELAVL1
MOL002737	ELAVL1
MOL000422	ELAVL1
MOL000006	ELAVL1
MOL007041	ELAVL1
MOL002714	ELAVL1
MOL007153	ELAVL1
MOL002721	ELAVL1
MOL007101	ELAVL1
MOL007048	ELAVL1
MOL007090	ELAVL1
MOL007099	ELAVL1
MOL007068	ELAVL1
MOL007108	ELAVL1
MOL006992	ELAVL1
MOL000008	ELAVL1
MOL006452	ELAVL1
MOL007091	ELAVL1
MOL007082	ELAVL1
MOL007100	ELAVL1
MOL007085	ELAVL1
MOL007058	ELAVL1
MOL007093	ELAVL1
MOL007080	ELAVL1
MOL002008	ELAVL1
MOL000358	ENPP2
MOL001771	ENPP2
MOL006999	ENPP2
MOL001494	ENPP2
MOL002883	ENPP2
MOL005043	ENPP2
MOL000012	ENPP2
MOL000953	ENPP2
MOL000359	ENPP2
MOL001281	ENPP2
MOL002759	ENPP2
MOL002677	ENPP2
MOL005368	ENPP2
MOL000476	ELANE
MOL001729	ELANE
MOL000286	EPAS1
MOL002001	EPAS1
MOL007022	EP300
MOL007132	EP300
MOL002192	EP300
MOL008288	EP300
MOL007116	EP300
MOL007050	EP300
MOL007140	EP300
MOL000358	EPHA1
MOL001771	EPHA1
MOL005043	EPHA1
MOL000953	EPHA1
MOL000359	EPHA1
MOL000358	EPHA4
MOL002141	EPHA4
MOL001771	EPHA4
MOL005043	EPHA4
MOL000953	EPHA4
MOL000359	EPHA4
MOL000449	EPHA4
MOL001659	EPHA4
MOL000358	EPHA5
MOL002141	EPHA5
MOL007096	EPHA5
MOL001771	EPHA5
MOL000357	EPHA5
MOL005043	EPHA5
MOL000953	EPHA5
MOL000359	EPHA5
MOL000449	EPHA5
MOL001659	EPHA5
MOL000358	EPHA6
MOL001771	EPHA6
MOL005043	EPHA6
MOL000953	EPHA6
MOL000359	EPHA6
MOL000358	EPHA7
MOL002141	EPHA7
MOL007096	EPHA7
MOL001771	EPHA7
MOL000357	EPHA7
MOL005043	EPHA7
MOL000953	EPHA7
MOL000359	EPHA7
MOL000449	EPHA7
MOL001659	EPHA7
MOL000358	EPHA2
MOL002141	EPHA2
MOL007096	EPHA2
MOL001771	EPHA2
MOL000357	EPHA2
MOL005043	EPHA2
MOL000953	EPHA2
MOL000359	EPHA2
MOL000449	EPHA2
MOL001659	EPHA2
MOL000358	EPHA8
MOL002141	EPHA8
MOL001771	EPHA8
MOL005043	EPHA8
MOL000953	EPHA8
MOL000359	EPHA8
MOL000449	EPHA8
MOL001659	EPHA8
MOL000358	EPHB1
MOL001771	EPHB1
MOL005043	EPHB1
MOL000953	EPHB1
MOL000359	EPHB1
MOL000358	EPHB2
MOL001771	EPHB2
MOL005043	EPHB2
MOL000953	EPHB2
MOL000359	EPHB2
MOL000358	EPHB3
MOL002141	EPHB3
MOL001771	EPHB3
MOL005043	EPHB3
MOL000953	EPHB3
MOL000359	EPHB3
MOL000449	EPHB3
MOL001659	EPHB3
MOL000422	ERAP1
MOL007050	ERAP1
MOL000008	ERAP1
MOL001942	ERAP1
MOL000098	EGFR
MOL008278	ERCC1
MOL007132	ERCC1
MOL007116	ERCC1
MOL002707	SQLE
MOL002151	SQLE
MOL002684	SQLE
MOL002706	SQLE
MOL002707	LSS
MOL002151	LSS
MOL002684	LSS
MOL002706	LSS
MOL000098	ESRRA
MOL002712	ESRRA
MOL002737	ESRRA
MOL000422	ESRRA
MOL000006	ESRRA
MOL002721	ESRRA
MOL000008	ESRRA
MOL002008	ESRRA
MOL000098	ESRRB
MOL000422	ESRRB
MOL000008	ESRRB
MOL002008	ESRRB
MOL008278	ERN1
MOL007022	ERN1
MOL000396	ERN1
MOL008288	ERN1
MOL007050	ERN1
MOL007048	ERN1
MOL002696	ERN1
MOL001747	CES1
MOL002205	CES1
MOL000880	CES1
MOL007122	CES1
MOL001402	CES1
MOL002688	CES1
MOL002376	CES1
MOL002229	CES1
MOL007039	CES1
MOL007088	CES1
MOL001399	CES1
MOL001494	CES1
MOL000514	CES1
MOL002883	CES1
MOL001894	CES1
MOL007101	CES1
MOL007108	CES1
MOL000012	CES1
MOL001838	CES1
MOL001401	CES1
MOL001281	CES1
MOL007111	CES1
MOL000767	CES1
MOL002702	CES1
MOL002759	CES1
MOL007154	CES1
MOL002677	CES1
MOL005368	CES1
MOL001747	CES2
MOL002205	CES2
MOL007110	CES2
MOL000880	CES2
MOL007042	CES2
MOL007150	CES2
MOL007062	CES2
MOL007059	CES2
MOL007122	CES2
MOL001402	CES2
MOL002688	CES2
MOL007125	CES2
MOL007119	CES2
MOL007112	CES2
MOL007040	CES2
MOL000356	CES2
MOL007098	CES2
MOL007152	CES2
MOL002376	CES2
MOL001601	CES2
MOL002229	CES2
MOL007070	CES2
MOL007039	CES2
MOL007127	CES2
MOL005508	CES2
MOL007081	CES2
MOL007067	CES2
MOL007045	CES2
MOL007088	CES2
MOL007157	CES2
MOL004175	CES2
MOL007069	CES2
MOL001399	CES2
MOL007145	CES2
MOL001494	CES2
MOL000514	CES2
MOL002883	CES2
MOL007097	CES2
MOL007159	CES2
MOL007041	CES2
MOL001894	CES2
MOL007101	CES2
MOL007099	CES2
MOL007068	CES2
MOL007079	CES2
MOL007095	CES2
MOL002651	CES2
MOL007151	CES2
MOL007108	CES2
MOL000012	CES2
MOL007155	CES2
MOL007117	CES2
MOL001838	CES2
MOL007061	CES2
MOL001401	CES2
MOL001281	CES2
MOL006824	CES2
MOL007111	CES2
MOL000511	CES2
MOL007082	CES2
MOL000767	CES2
MOL007085	CES2
MOL002702	CES2
MOL007049	CES2
MOL007046	CES2
MOL007058	CES2
MOL002759	CES2
MOL007154	CES2
MOL002677	CES2
MOL000286	CES2
MOL000263	CES2
MOL002001	CES2
MOL007093	CES2
MOL007124	CES2
MOL000361	CES2
MOL007071	CES2
MOL007037	CES2
MOL002114	CES2
MOL007080	CES2
MOL005368	CES2
MOL000098	ESR2
MOL002712	ESR2
MOL000358	ESR2
MOL000492	ESR2
MOL002141	ESR2
MOL007096	ESR2
MOL001771	ESR2
MOL000357	ESR2
MOL002737	ESR2
MOL000422	ESR2
MOL000006	ESR2
MOL002719	ESR2
MOL007153	ESR2
MOL005043	ESR2
MOL006992	ESR2
MOL000008	ESR2
MOL000953	ESR2
MOL000359	ESR2
MOL000449	ESR2
MOL001659	ESR2
MOL000098	ESR1
MOL002712	ESR1
MOL000358	ESR1
MOL002141	ESR1
MOL007096	ESR1
MOL001771	ESR1
MOL000357	ESR1
MOL002737	ESR1
MOL000422	ESR1
MOL000006	ESR1
MOL002719	ESR1
MOL007153	ESR1
MOL007048	ESR1
MOL005043	ESR1
MOL006992	ESR1
MOL000008	ESR1
MOL000953	ESR1
MOL000359	ESR1
MOL000449	ESR1
MOL001659	ESR1
MOL007110	EZH2
MOL007150	EZH2
MOL007062	EZH2
MOL007059	EZH2
MOL007112	EZH2
MOL007152	EZH2
MOL007070	EZH2
MOL007127	EZH2
MOL007067	EZH2
MOL007045	EZH2
MOL007157	EZH2
MOL007069	EZH2
MOL007068	EZH2
MOL007079	EZH2
MOL002651	EZH2
MOL007151	EZH2
MOL007155	EZH2
MOL007117	EZH2
MOL007061	EZH2
MOL007111	EZH2
MOL007046	EZH2
MOL007058	EZH2
MOL007154	EZH2
MOL007071	EZH2
MOL007037	EZH2
MOL007080	EZH2
MOL001747	FAAH
MOL002205	FAAH
MOL000880	FAAH
MOL001402	FAAH
MOL002376	FAAH
MOL002229	FAAH
MOL007039	FAAH
MOL001399	FAAH
MOL001494	FAAH
MOL000514	FAAH
MOL002883	FAAH
MOL001894	FAAH
MOL000012	FAAH
MOL001838	FAAH
MOL001401	FAAH
MOL001281	FAAH
MOL002759	FAAH
MOL002677	FAAH
MOL005368	FAAH
MOL000012	FABP4
MOL001747	FABP3
MOL002205	FABP3
MOL000880	FABP3
MOL001402	FABP3
MOL002376	FABP3
MOL002229	FABP3
MOL007039	FABP3
MOL001399	FABP3
MOL001494	FABP3
MOL000514	FABP3
MOL002883	FABP3
MOL001894	FABP3
MOL000012	FABP3
MOL001838	FABP3
MOL001401	FABP3
MOL001281	FABP3
MOL000767	FABP3
MOL002702	FABP3
MOL002759	FABP3
MOL002677	FABP3
MOL005368	FABP3
MOL000098	PTK2
MOL007096	FGF1
MOL000357	FGF1
MOL005043	FGF1
MOL000953	FGF1
MOL007096	FGF2
MOL000357	FGF2
MOL001494	FFAR4
MOL000012	FFAR4
MOL001729	FGB
MOL006452	FGB
MOL002707	FNTB
MOL007022	FOS
MOL007132	FOS
MOL002192	FOS
MOL008288	FOS
MOL007116	FOS
MOL007159	FOS
MOL007050	FOS
MOL007022	FOLH1
MOL000012	FOLH1
MOL000098	FLT3
MOL000422	FLT3
MOL000006	FLT3
MOL000008	FLT3
MOL002008	FLT3
MOL001747	FDPS
MOL002205	FDPS
MOL000880	FDPS
MOL001402	FDPS
MOL002688	FDPS
MOL002376	FDPS
MOL002229	FDPS
MOL007039	FDPS
MOL001399	FDPS
MOL000514	FDPS
MOL001894	FDPS
MOL000012	FDPS
MOL001838	FDPS
MOL001401	FDPS
MOL000767	FDPS
MOL002702	FDPS
MOL005368	FDPS
MOL000492	FUT4
MOL002719	FUT4
MOL006992	FUT4
MOL002696	FUT4
MOL000492	FUT7
MOL002719	FUT7
MOL006992	FUT7
MOL002696	FUT7
MOL005368	FUT7
MOL007132	FYN
MOL007116	FYN
MOL000358	G6PD
MOL002141	G6PD
MOL004495	G6PD
MOL007096	G6PD
MOL001771	G6PD
MOL000357	G6PD
MOL005043	G6PD
MOL007158	G6PD
MOL000953	G6PD
MOL000359	G6PD
MOL000449	G6PD
MOL001659	G6PD
MOL000476	SLC37A4
MOL001729	SLC37A4
MOL006452	SLC37A4
MOL000012	GABBR1
MOL000012	GABBR2
MOL002717	ABAT
MOL000422	GNG2
MOL007048	GNG2
MOL007141	GNG2
MOL007140	GNG2
MOL000422	GNB1
MOL007048	GNB1
MOL007141	GNB1
MOL007140	GNB1
MOL000358	GBA2
MOL007096	GBA2
MOL001771	GBA2
MOL000357	GBA2
MOL005043	GBA2
MOL000953	GBA2
MOL000359	GBA2
MOL000767	GBA2
MOL002702	GBA2
MOL005368	GBA2
MOL002141	GABRA1
MOL002141	GABRA4
MOL002161	GABRA6
MOL002140	GABRA6
MOL007036	GABRB1
MOL007087	GABRB1
MOL007066	GABRB1
MOL002141	GABRB2
MOL004495	GABRB2
MOL007158	GABRB2
MOL002141	GABRD
MOL004495	GABRD
MOL007158	GABRD
MOL000012	GABRR1
MOL002141	GABRG2
MOL000012	GABRQ
MOL001747	GGPS1
MOL002205	GGPS1
MOL000880	GGPS1
MOL001402	GGPS1
MOL002688	GGPS1
MOL002376	GGPS1
MOL002229	GGPS1
MOL007039	GGPS1
MOL001399	GGPS1
MOL000514	GGPS1
MOL002707	GGPS1
MOL002151	GGPS1
MOL001894	GGPS1
MOL000012	GGPS1
MOL001838	GGPS1
MOL002706	GGPS1
MOL001401	GGPS1
MOL000767	GGPS1
MOL002702	GGPS1
MOL005368	GGPS1
MOL001747	GBA
MOL002205	GBA
MOL000880	GBA
MOL001402	GBA
MOL002376	GBA
MOL002229	GBA
MOL001399	GBA
MOL000514	GBA
MOL001894	GBA
MOL001401	GBA
MOL000767	GBA
MOL002702	GBA
MOL005368	GBA
MOL001747	GNAI1
MOL002205	GNAI1
MOL000880	GNAI1
MOL001402	GNAI1
MOL002376	GNAI1
MOL002229	GNAI1
MOL001399	GNAI1
MOL001494	GNAI1
MOL000514	GNAI1
MOL002883	GNAI1
MOL001894	GNAI1
MOL000012	GNAI1
MOL001838	GNAI1
MOL001401	GNAI1
MOL001281	GNAI1
MOL000767	GNAI1
MOL002702	GNAI1
MOL005368	GNAI1
MOL001747	GNAI3
MOL002205	GNAI3
MOL000880	GNAI3
MOL001402	GNAI3
MOL002376	GNAI3
MOL002229	GNAI3
MOL001399	GNAI3
MOL001494	GNAI3
MOL000514	GNAI3
MOL002883	GNAI3
MOL001894	GNAI3
MOL000012	GNAI3
MOL001838	GNAI3
MOL001401	GNAI3
MOL001281	GNAI3
MOL000767	GNAI3
MOL002702	GNAI3
MOL005368	GNAI3
MOL008278	GLS
MOL001747	GNAO1
MOL002205	GNAO1
MOL000880	GNAO1
MOL001402	GNAO1
MOL002376	GNAO1
MOL002229	GNAO1
MOL001399	GNAO1
MOL001494	GNAO1
MOL000514	GNAO1
MOL002883	GNAO1
MOL001894	GNAO1
MOL000012	GNAO1
MOL001838	GNAO1
MOL001401	GNAO1
MOL001281	GNAO1
MOL000767	GNAO1
MOL002702	GNAO1
MOL005368	GNAO1
MOL007022	GCGR
MOL001494	GPR174
MOL002883	GPR174
MOL000012	GPR174
MOL001838	GPR174
MOL001281	GPR174
MOL002759	GPR174
MOL002677	GPR174
MOL005368	GPR174
MOL008288	GPR183
MOL002717	GPR183
MOL001494	GPR34
MOL002883	GPR34
MOL000012	GPR34
MOL001838	GPR34
MOL001281	GPR34
MOL002759	GPR34
MOL002677	GPR34
MOL005368	GPR34
MOL007042	GPBAR1
MOL000358	GPBAR1
MOL000356	GPBAR1
MOL002141	GPBAR1
MOL005508	GPBAR1
MOL002698	GPBAR1
MOL004495	GPBAR1
MOL004175	GPBAR1
MOL004355	GPBAR1
MOL007096	GPBAR1
MOL001771	GPBAR1
MOL006999	GPBAR1
MOL000357	GPBAR1
MOL007097	GPBAR1
MOL007159	GPBAR1
MOL005043	GPBAR1
MOL007158	GPBAR1
MOL000953	GPBAR1
MOL000359	GPBAR1
MOL006824	GPBAR1
MOL000511	GPBAR1
MOL000449	GPBAR1
MOL001659	GPBAR1
MOL000263	GPBAR1
MOL002001	GPBAR1
MOL000361	GPBAR1
MOL002114	GPBAR1
MOL000098	GPR35
MOL002712	GPR35
MOL002737	GPR35
MOL000422	GPR35
MOL000006	GPR35
MOL002714	GPR35
MOL002721	GPR35
MOL000012	GPR35
MOL000008	GPR35
MOL002008	GPR35
MOL000012	GPR84
MOL007022	GPR88
MOL008288	GRIK1
MOL000098	GRK6
MOL002712	GRK6
MOL002737	GRK6
MOL000422	GRK6
MOL000006	GRK6
MOL002714	GRK6
MOL002721	GRK6
MOL000008	GRK6
MOL008278	GRM4
MOL006994	RASGRP1
MOL007005	RASGRP1
MOL007018	RASGRP1
MOL006996	RASGRP1
MOL007024	RASGRP3
MOL001918	RASGRP3
MOL007012	RASGRP3
MOL006994	RASGRP3
MOL007005	RASGRP3
MOL001925	RASGRP3
MOL007018	RASGRP3
MOL006996	RASGRP3
MOL007016	RASGRP3
[truncated: 6,599 more rows]
