# Supplementary material for: Detecting Critical Functional Ingredients Group and Mechanism of Xuebijing Injection in Treating Sepsis
Source: Front Pharmacol. 2021 Dec 6;12:769190. doi: 10.3389/fphar.2021.769190 (PMC8687625; doi:10.3389/fphar.2021.769190)
Supplement: Supplementary file 7 [file Table4.XLSX]

## Sheet: Sheet1
ID	Molecule Name
MOL001918	paeoniflorgenone
MOL001925	paeoniflorin_qt
MOL002714	baicalein
MOL000357	Sitogluside
MOL000358	beta-sitosterol
MOL000359	sitosterol
MOL000361	Amyrin
MOL004355	Spinasterol
MOL000449	Stigmasterol
MOL000463	16844-71-6
MOL000492	(+)-catechin
MOL000508	Friedelin
MOL006765	peonidin
MOL006992	(2R,3R)-4-methoxyl-distylin
MOL006994	1-o-beta-d-glucopyranosyl-8-o-benzoylpaeonisuffrone_qt
MOL006996	1-o-beta-d-glucopyranosylpaeonisuffrone_qt
MOL006999	stigmast-7-en-3-ol
MOL007005	Albiflorin_qt
MOL007008	4-ethyl-paeoniflorin_qt
MOL007012	4-o-methyl-paeoniflorin_qt
MOL007016	Paeoniflorigenone
MOL007018	9-ethyl-neo-paeoniaflorin A_qt
MOL007022	evofolinB
MOL007024	galloylpaeoniflorine_qt 2
MOL000880	Tricosane
MOL001399	TWT
MOL001401	HEXACOSANE
MOL001747	Tetracosane
MOL002883	Ethyl oleate (NF)
MOL005043	campest-5-en-3beta-ol
MOL005368	Methyl tricosanoate
MOL001601	1,2,5,6-tetrahydrotanshinone
MOL001659	Poriferasterol
MOL001771	poriferast-5-en-3beta-ol
MOL001942	isoimperatorin
MOL000002	cyanidol
MOL002001	Oleanolic acid deriv.
MOL002222	sugiol
MOL002229	HEPTACOSANE
MOL002376	PENTACOSANE
MOL000263	oleanolic acid
MOL002651	Dehydrotanshinone II A
MOL002771	VIV
MOL004175	NSC733507
MOL004495	tigogenin
MOL000476	Physcion
MOL000511	ursolic acid
MOL005508	Glucosol
MOL000006	luteolin
MOL006452	1,5-Dihydroxy-3-methylanthraquinone
MOL006824	α-amyrin
MOL007036	5,6-dihydroxy-7-isopropyl-1,1-dimethyl-2,3-dihydrophenanthren-4-one
MOL007037	1,2-DT-Quinone
MOL007038	Dehydromiltirone
MOL007039	Henicosyl formate
MOL007040	1-ketoisocryptotanshinone
MOL007041	2-isopropyl-8-methylphenanthrene-3,4-dione
MOL007042	3-epicorosolic,acid
MOL007045	3α-hydroxytanshinoneⅡa
MOL007046	3beta-Hydroxytanshinone IIA
MOL007048	(E)-3-[2-(3,4-dihydroxyphenyl)-7-hydroxy-benzofuran-4-yl]acrylic acid
MOL007049	4-methylenemiltirone
MOL007050	2-(4-hydroxy-3-methoxyphenyl)-5-(3-hydroxypropyl)-7-methoxy-3-benzofurancarboxaldehyde
MOL007053	7-oxoroyleanone2
MOL007054	(4bS,8aS,10S)-10-hydroxy-2-isopropyl-4b,8,8-trimethyl-5,6,7,8a,9,10-hexahydrophenanthrene-3,4-dione
MOL007058	formyltanshinone
MOL007059	3-beta-Hydroxymethyllenetanshiquinone
MOL007061	Methylenetanshinquinone
MOL007062	neo-przewaquinone a
MOL007063	przewalskin a
MOL007064	przewalskin b
MOL007065	przewalskin c
MOL007066	przewalskin d
MOL007067	Przewaquinone A
MOL007068	Przewaquinone B
MOL007069	przewaquinone c
MOL007070	(6S,7R)-6,7-dihydroxy-1,6-dimethyl-8,9-dihydro-7H-naphtho[8,7-g]benzofuran-10,11-dione
MOL007071	przewaquinone f
MOL007073	saloilenone
MOL007076	Saprothoquinone
MOL007077	sclareol
MOL007079	tanshinaldehyde
MOL007080	Tanshinol A
MOL007081	Danshenol B
MOL007082	Danshenol A
MOL007084	Aethiopinone
MOL007085	Salvilenone
MOL007087	carnosol
MOL007088	cryptotanshinone
MOL007090	dan-shexinkum a
MOL007091	dan-shexinkum b
MOL007092	dan-shexinkum c
MOL007093	dan-shexinkum d
MOL007094	danshenspiroketallactone
MOL007095	danshenspiroketallactoneii
MOL007096	daucosterol
MOL007097	dehydrouvaol
MOL007098	deoxyneocryptotanshinone
MOL007099	dihydroisotanshinoneⅠ
MOL007100	dihydrotanshinlactone
MOL007101	dihydrotanshinoneⅠ
MOL007105	epidanshenspiroketallactone
MOL007106	ethyl lithospermate
MOL007107	C09092
MOL007108	isocryptotanshi-none
MOL007109	isosalvianolic acid c
MOL007110	isotanshinone iib
MOL007111	Isotanshinone II
MOL007112	Isotanshinone I
MOL007115	manool
MOL007116	methylrosmarinate
MOL007117	methyltanshinonate
MOL007118	microstegiol
MOL007119	miltionone Ⅰ
MOL007120	miltionone Ⅱ
MOL007121	miltipolone
MOL007122	Miltirone
MOL007123	miltirone Ⅱ
MOL007124	neocryptotanshinone ii
MOL007125	neocryptotanshinone
MOL007126	przewalskin
MOL007127	1-methyl-8,9-dihydro-7H-naphtho[5,6-g]benzofuran-6,10,11-trione
MOL007128	paramiltioic acid
MOL007130	prolithospermic acid
MOL007132	(2R)-3-(3,4-dihydroxyphenyl)-2-[(Z)-3-(3,4-dihydroxyphenyl)acryloyl]oxy-propionic acid
MOL007133	salviacoccin
MOL007137	salvianolic acid c
MOL007140	(Z)-3-[2-[(E)-2-(3,4-dihydroxyphenyl)vinyl]-3,4-dihydroxy-phenyl]acrylic acid
MOL007141	salvianolic acid g
MOL007143	salvilenone Ⅰ
MOL007144	salviol
MOL007145	salviolone
MOL007146	salvipisone
MOL007149	NSC 122421
MOL007150	(6S)-6-hydroxy-1-methyl-6-methylol-8,9-dihydro-7H-naphtho[8,7-g]benzofuran-10,11-quinone
MOL007151	Tanshindiol B
MOL007152	Przewaquinone E
MOL007153	Tanshilactone
MOL007154	tanshinone iia
MOL007155	(6S)-6-(hydroxymethyl)-1,6-dimethyl-8,9-dihydro-7H-naphtho[8,7-g]benzofuran-10,11-dione
MOL007156	tanshinone Ⅵ
MOL007157	tanshinone i
MOL007158	Spirostan-3-ol, (3beta,5alpha,25S)-
MOL007159	uvaol
MOL000008	apigenin
MOL002102	Levistolid A
MOL004613	6,7,3',8'-diligustilide
MOL008278	4-chloro-N-[1-methyl-5-[[1-methyl-5-[[1-methyl-5-(2-morpholinoethylcarbamoyl)pyrrol-3-yl]carbamoyl]pyrrol-3-yl]carbamoyl]pyrrol-3-yl]-5-[2-(2-pyridyl)ethylamino]isothiazole-3-carboxamide
MOL008288	Coniferyl ferulate
MOL008290	lecithin
MOL001494	Mandenol
MOL001729	Crysophanol
MOL002103	Senkyunolide-P
MOL002109	Z-6,8',7,3'-diligustilide
MOL002114	augustic-acid
MOL002135	Myricanone
MOL002140	Perlolyrine
MOL002141	PLO
MOL002151	senkyunone
MOL002157	wallichilide
MOL002158	xiongterpene
MOL002161	1-beta-ethylacrylate-7-aldehyde-beta-carboline
MOL002192	Coniferylfcrulate
MOL002200	Levistolide-A
MOL002205	Octatriacontane
MOL000012	Arachic acid
MOL001281	L-alpha-Palmitin
MOL001402	Octacosane
MOL001838	Dipalmitin
MOL001894	Bicetyl
MOL002008	myricetin
MOL002677	L-1,2-Dipalmitin
MOL002680	Flavoxanthin
MOL002681	fluoranthene
MOL002684	gamma-Tocotrienol
MOL002688	hentriacontane-8,10-diol
MOL002694	4-[(E)-4-(3,5-dimethoxy-4-oxo-1-cyclohexa-2,5-dienylidene)but-2-enylidene]-2,6-dimethoxycyclohexa-2,5-dien-1-one
MOL002695	lignan
MOL002696	lirioresinol-A
MOL002698	lupeol-palmitate
MOL002702	Nonacosanol
MOL002706	Phytoene
MOL002707	phytofluene
MOL002710	Pyrethrin II
MOL002712	6-Hydroxykaempferol
MOL002717	qt_carthamone
MOL002719	6-Hydroxynaringenin
MOL002720	qt_precarthamin
MOL002721	quercetagetin
MOL002737	scutellarein
MOL002742	LUT
MOL002757	7,8-dimethyl-1H-pyrimido[5,6-g]quinoxaline-2,4-dione
MOL002759	Glyceryl pps
MOL002764	MEGxp0_000365
MOL002765	N1,N5-(Z)-N10-(E)-tri-p-coumaroylspermidine
MOL002773	beta-carotene
MOL002775	5,8-dimethyltocol
MOL000286	β-amyrin acetate
MOL000356	lupeol
MOL000396	(+)-Syringaresinol
MOL000422	kaempferol
MOL000514	Nonacosane
MOL000767	Dotriacontanol
MOL000953	CLR
MOL000098	quercetin
COM1	4',5,6,7-Tetrahydroxyﬂavanone 6,7-Di-O-b-D-glucopyranoside
COM10	Ethyl ferulate
COM11	Gallic acid
COM12	Galuteolin
COM13	Hydroxysafflor yellow A
COM14	Hyperoside
COM15	Naringenin
COM16	Protocatechuic aldehyde
COM17	Rosmarinic acid
COM18	Safflor yellow A
COM19	Senkyunolide H
COM2	5-Hydroxymethylfurfural
COM20	Senkyunolide I
COM21	Sodium Danshensu
COM22	Tanshinone II A
COM23	Uridine
COM3	6-Hydroxykaemferol 3,6,7-tri-O-b-Dglucopyranoside
COM4	6-Hydroxykaemferol 3,6-Di-O-b-Dglucopyranosyl-7-O-b-Dglucuronopyranoside
COM5	Anhydrosafflor yellow B
COM6	Benzoylpaeoniflorin
COM7	Butylidenephthalide
COM8	Catechinic acid
COM9	Chlorogenic Acid
MOL000105	Protocatechuic acid
MOL000223	Caffeic acid
MOL000389	Ferulic acid
MOL000415	Rutin
MOL000874	Paeonol
MOL001924	Paeoniflorin
MOL001932	Galloylpaeoniflorin
MOL002687	Guanosine
MOL007004	Albiflorin
MOL007006	Oxypaeoniflorin
MOL007074	Salvianolic acid B
MOL007134	danshensu
MOL007136	salvianolic acid a
