# Supplementary material for: Detecting Critical Functional Ingredients Group and Mechanism of Xuebijing Injection in Treating Sepsis
Source: Front Pharmacol. 2021 Dec 6;12:769190. doi: 10.3389/fphar.2021.769190 (PMC8687625; doi:10.3389/fphar.2021.769190)
Supplement: Supplementary file 8 [file Table1.XLSX]

## Sheet: Sheet1
Gene Symbol	Number of Literatures
ACAT1	1
ADAM10	2
ADAR	1
ADM	9
ADORA2A	1
ADORA2B	1
PARP1	2
ADRB2	1
AFA	1
AGER	4
AGT	1
AGTR2	1
AK2	1
ALB	1
ALOX12	1
ALOX5	1
ALOX15	1
AMBP	1
AMPD1	2
AMPD2	1
ANGPT1	5
ANGPT2	7
AOAH	1
APC	3
APOA1	1
APOB	1
APOC1	1
APOE	1
APRT	1
KLK3	1
FAS	2
FASLG	1
AQP1	1
AQP5	1
ASS1	1
ATF3	1
ATP6V0A1	1
AVP	1
AZU1	1
BAAT	1
BCL2	11
CFB	4
BID	1
BLVRA	1
BPI	3
BRCA1	1
BTK	1
SERPING1	1
C3AR1	1
C5	2
C5AR1	3
CALCA	7
CALML3	2
CAMP	4
CARS	2
CASP1	6
CASP3	2
CASP9	2
CAV1	1
CBS	1
CCNA2	2
CD3D	1
CD14	24
CD28	1
CD80	1
CD86	2
CD40	1
CD40LG	1
CD44	1
CDK9	1
CETP	1
CHI3L1	1
CHIT1	1
CIRBP	1
CCR5	1
LTB4R	1
MAP3K8	1
COX8A	1
CREBBP	1
CRH	2
CRK	2
CRP	14
MAPK14	2
CSF2	2
CSF3	12
CTGF	1
CTH	1
CTSB	1
CX3CR1	1
CYBB	1
CYP1A2	1
CYP2C8	1
ACE	3
DDT	1
DECR1	2
DEFA1	1
DEFA3	1
DEFB1	1
DEFB4A	2
NQO1	1
DLD	1
DNAH8	1
DPP4	1
ATN1	1
RCAN1	1
DUSP1	1
DUSP3	1
EDA	1
S1PR3	3
EDN1	3
ELANE	3
ENO2	1
F2	2
F2R	5
F3	15
F5	9
F7	2
F8	1
F9	1
F11	1
PTK2B	1
FASN	1
FCAR	1
FCGR1A	3
FCGR2A	1
FCGR3A	3
FCGR3B	2
FCN1	1
FCN2	1
FER	1
FGB	1
FN1	1
FOS	1
FOSB	1
FPR2	1
MTOR	1
GAST	1
FUT1	1
G6PD	2
GABPA	2
GALNS	1
GAPDH	1
GEM	1
GH1	1
GJA4	1
GRK5	1
NR3C1	3
CXCL2	2
GRP	1
GRPR	1
GSN	1
GSR	1
GTS	1
GZMB	2
GZMK	1
GZMM	1
HBB	1
CFH	6
HGF	2
HIF1A	3
HLA-B	1
HMGB1	32
HMGA1	1
HMOX1	11
HP	1
HPRT1	1
HRG	1
HSPA1A	1
HSPA1B	1
HSPA1L	1
HSPA2	1
HSPA4	3
HSPD1	3
HSPE1	1
DNAJC4	1
ICAM1	6
IFI27	1
IFN1@	1
IFNA2	1
IFNG	7
CYR61	2
IL1A	3
IL1B	21
IL1RN	6
IL2	1
IL2RA	1
IL4	3
IL6	67
IL7	2
CXCL8	22
CXCR2	1
IL10	41
IL12RB1	1
IL13	1
IL15	1
IL17A	5
IL18	8
IRAK1	5
ISG20	1
ITGA3	1
ITGAL	1
ITGAM	3
ITGB1	1
ITGB2	4
ITGB4	1
JUN	1
JUNB	1
JUND	1
KCNJ8	1
KIR3DL1	1
KNG1	1
TNPO1	1
LAMP1	1
LAMC2	1
LBP	6
LCN2	2
LEP	1
LGALS1	1
LIM2	1
LTA	14
LTBR	2
SH2D1A	1
MAT1A	1
MBL2	25
MCL1	1
MEFV	1
MFGE8	1
MIF	6
MMP1	2
MMP2	2
MMP3	1
MMP8	2
MMP9	4
MMP13	2
MMP16	1
MPO	3
MPST	1
MPZ	1
MSN	1
COX1	1
COX2	1
ND1	1
MTTP	1
MVK	1
MYD88	6
MYLK	4
NAP1L1	1
NDUFA2	1
NFE2	1
NFE2L2	7
NFKB1	13
NHS	1
NM	3
NOS1	1
NOS2	8
NOS3	4
NTS	1
NR4A2	1
OTC	1
P2RX7	2
SERPINE1	13
PRKN	1
PAWR	1
PC	3
PDCD1	1
PDE2A	1
SERPINF1	1
PER1	1
PF4	1
PFKFB3	1
SERPINA1	1
PIGF	1
PIK3CA	2
PIK3CB	2
PIK3CD	2
PIK3CG	3
PLA2G1B	3
PLA2G2A	3
PLA2G4A	1
PLAT	2
PLAUR	1
PLEC	1
PLG	4
PNOC	1
POMC	1
PPARG	3
PPP1R1A	1
PPP3CA	2
PRH1	14
PRH2	17
PRKCA	1
MAPK1	3
MAPK3	1
MAP2K3	1
PROC	3
PTGS2	2
PTX3	2
PYGM	1
MOK	1
RAG1	3
REL	1
RELA	2
RELB	3
ROS1	2
RPL4	1
RPL9	1
RPS6KB1	1
S100A1	1
S100A8	3
S100A9	2
S100B	1
SAA@	3
SAA1	4
ATXN7	1
SCN1A	1
CCL1	1
CCL2	3
CCL4	1
SDC1	1
CXCL12	1
SEA	1
SELE	3
SELL	2
SELP	2
SELPLG	1
SELENOP	1
SETMAR	1
SFRP1	1
SFTPD	2
SGCG	1
SLC3A2	1
SLC5A4	1
SLC7A2	1
SLC11A1	1
SLC20A2	1
SMPD1	1
SOD2	2
SPI1	1
SPP1	1
SSRP1	2
SST	1
SSTR1	1
STAT3	2
SULT1E1	1
ABCC8	3
SYT1	1
ADAM17	1
TAT	1
TRBV20OR9-2	1
TEK	6
TFAM	1
TFPI	1
TGFB1	2
TGFBI	1
THBD	3
THPO	2
TIMP1	3
TIMP2	1
TLR1	6
TLR2	27
TLR3	2
TLR4	53
TLR5	1
TM7SF2	1
TMSB4X	1
TNF	85
TNFAIP3	1
TNFRSF1A	2
TNFRSF1B	1
TOP2A	1
TRAF6	2
HSP90B2P	1
UCP2	3
UROD	1
VCAM1	1
VDR	2
VEGFA	2
VLDLR	1
VWF	4
WNT5A	3
XDH	1
YWHAZ	1
CXCR4	2
NELFE	2
AIMP2	2
CSRP3	2
PLA2G6	2
ST11	1
PPM1D	1
EIF3B	1
MARCO	1
CRADD	1
RAB11A	1
NRP1	1
NR1I2	1
ARHGEF7	1
HSPB3	1
PGLYRP1	1
F2RL3	1
SOCS3	1
IL1RL1	1
CD163	2
GRAP2	2
NTN1	1
NAPSA	1
CLOCK	1
RIMS2	2
PPP6R2	1
GIT2	1
KEAP1	1
NR1I3	1
ACOT8	1
BCL2L11	1
NR1H3	1
EDIL3	1
NAMPT	2
PSME3	1
MPHOSPH6	1
TCIRG1	1
TNIP1	1
KLF2	1
MICU1	1
NOD1	1
UBAC1	1
FST	1
SLC9A6	1
SYNCRIP	1
KAT5	1
PROCR	6
CXCL13	1
AHSA1	2
SH2B2	1
MASP2	2
NCKAP1	1
HPSE	1
PPARGC1A	1
RIPK3	1
ESM1	1
ADAMTS13	5
IRAK3	3
STK38	1
AAK1	1
NLRP1	1
CARD8	1
SIRT2	1
ARC	1
COTL1	2
SIRT3	1
SIRT1	3
TNFRSF13B	1
ATP6V0A2	1
DDAH2	1
SMUG1	1
CLEC5A	1
LY96	2
CADM1	1
QPCT	2
RNF19A	2
SENP6	1
POLDIP2	2
FBXO3	1
SLC17A5	1
FOXD3	1
NOX1	1
BBC3	1
SIGLEC9	1
C5AR2	1
SIT1	1
PDCD4	1
BLNK	1
IL19	1
IL22	1
ATP6V0A4	1
MBL3P	3
FOXP3	1
ASCC1	1
GAL	1
RMDN1	1
IRAK4	3
HSPA14	1
TLR7	2
TLR8	1
ISYNA1	1
TRMO	1
SIRT6	1
IL23A	1
GDE1	1
LIPT1	1
SUFU	1
IL17D	2
TLR9	5
TREM1	13
TOLLIP	1
SMOX	2
UGT1A1	1
TRPM4	1
DYM	1
SAMD9	1
ATG16L1	1
RMDN3	1
SYBU	1
MYDGF	1
TRPV5	1
RETN	1
PNPLA2	1
CD177	1
RPTOR	1
SEMA6A	1
HAMP	1
ACE2	1
SLC39A8	1
NOD2	8
AZI2	1
CLEC7A	1
GORASP1	1
WNK1	1
MAPKAP1	1
PAGR1	2
SLC52A2	1
MUL1	1
TNIP3	1
NAA25	1
MAP1LC3B	1
FERMT3	1
CRISPLD2	1
KAT8	1
HSH2D	1
ABCC11	3
IL33	2
G6PC3	2
PGAP3	1
NLRP3	4
TIRAP	1
FBXO32	1
TNFRSF13C	1
HSPA12B	1
TAGAP	1
TRIM69	1
PWAR1	1
TICAM1	1
PLB1	1
RMDN2	1
CBLL2	1
DCP1B	1
IL27	1
TAB3	1
COPD	1
MIF-AS1	1
CLEC4D	1
TREML1	1
IRGM	1
PWAR4	1
NCR3LG1	1
RTL1	1
MIR122	2
MIR146A	2
MIR150	2
MIR155	3
MIR15A	1
MIR21	2
MIR216A	1
MIR223	1
LNCR1	1
MIR193B	1
MIR483	1
NCF1	1
MIR608	1
CCR2	1
ACOD1	1
TLX1NB	1
DEFB4B	2
LOC100505909	1
CASP12	9
MIR4772	1
ERVK-19	1
ERVK-11	1
LARP1BP2	2
RNU6-392P	2
