# Supplementary material for: Detecting Critical Functional Ingredients Group and Mechanism of Xuebijing Injection in Treating Sepsis
Source: Front Pharmacol. 2021 Dec 6;12:769190. doi: 10.3389/fphar.2021.769190 (PMC8687625; doi:10.3389/fphar.2021.769190)
Supplement: Supplementary file 9 [file Table5.XLSX]

## Sheet: Sheet1
Ingredient	CS	CX	DS	DG	HH
MOL001002	1	0	0	0	0
MOL000106	1	0	0	0	0
MOL000114	1	1	0	0	0
MOL000131	1	1	1	0	1
MOL001801	1	0	0	0	1
MOL001906	1	0	0	0	0
MOL001907	1	0	0	0	0
MOL001918	1	0	0	0	0
MOL001921	1	0	0	0	0
MOL001924	1	0	0	0	0
MOL001925	1	0	0	0	0
MOL001932	1	0	0	0	0
MOL000219	1	0	0	0	0
MOL002714	1	0	0	0	1
MOL002776	1	0	1	0	1
MOL000357	1	1	0	1	1
MOL000358	1	0	0	1	1
MOL000359	1	1	0	0	0
MOL000361	1	0	0	0	0
MOL004355	1	0	0	0	0
MOL000449	1	0	0	1	1
MOL000463	1	0	0	0	0
MOL000492	1	0	0	0	0
MOL000508	1	0	0	0	0
MOL005090	1	0	0	0	0
MOL000513	1	0	0	0	0
MOL000578	1	0	0	0	0
MOL000579	1	0	0	0	0
MOL006179	1	0	0	0	0
MOL006765	1	0	0	0	0
MOL006798	1	0	0	0	0
MOL000069	1	1	1	1	1
MOL006990	1	0	0	0	0
MOL006991	1	0	0	0	0
MOL006992	1	0	0	0	0
MOL006993	1	0	0	0	0
MOL006994	1	0	0	0	0
MOL006995	1	0	0	0	0
MOL006996	1	0	0	0	0
MOL006997	1	0	0	0	0
MOL009092	1	0	0	0	0
MOL006999	1	0	0	0	0
MOL007000	1	0	0	0	0
MOL007001	1	0	0	0	0
MOL007002	1	0	0	0	0
MOL007003	1	0	0	0	0
MOL007004	1	0	0	0	0
MOL007005	1	0	0	0	0
MOL007006	1	0	0	0	0
MOL007007	1	0	0	0	0
MOL007008	1	0	0	0	0
MOL007009	1	0	0	0	0
MOL007010	1	0	0	0	0
MOL007011	1	0	0	0	0
MOL007012	1	0	0	0	0
MOL003867	1	0	0	0	0
MOL007014	1	0	0	0	0
MOL007015	1	0	0	0	0
MOL007016	1	0	0	0	0
MOL007017	1	0	0	0	0
MOL007018	1	0	0	0	0
MOL007019	1	0	0	0	0
MOL007020	1	0	0	0	0
MOL007021	1	0	0	0	0
MOL007022	1	0	0	0	0
MOL007023	1	0	0	0	0
MOL007024	1	0	0	0	0
MOL007025	1	0	0	0	0
MOL007026	1	0	0	0	0
MOL007027	1	0	0	0	0
MOL007028	1	0	0	0	0
MOL007029	1	0	0	0	0
MOL007030	1	0	0	0	0
MOL007031	1	0	0	0	0
MOL000874	1	0	0	0	0
MOL000023	1	0	0	1	0
MOL000172	1	1	0	0	0
MOL000202	1	1	1	1	0
MOL000244	1	0	0	0	0
MOL000254	1	0	0	0	0
MOL000305	1	0	0	0	1
MOL000607	1	0	0	0	0
MOL000610	1	0	0	0	0
MOL000666	1	1	0	0	0
MOL000675	1	1	1	0	1
MOL000708	1	0	0	0	0
MOL000842	1	1	0	0	0
MOL000865	1	0	1	0	0
MOL000867	1	0	0	0	0
MOL000868	1	0	0	0	0
MOL000869	1	0	1	0	0
MOL000879	1	1	0	0	0
MOL000880	1	0	0	0	0
MOL000971	1	1	0	0	0
MOL001392	1	0	0	0	0
MOL001393	1	0	0	0	1
MOL001394	1	0	1	0	0
MOL001396	1	0	0	0	1
MOL001399	1	0	0	0	1
MOL001401	1	0	0	0	0
MOL001619	1	0	0	0	0
MOL001641	1	1	0	0	0
MOL001746	1	0	0	0	0
MOL001747	1	0	0	0	0
MOL001752	1	1	0	0	0
MOL001935	1	0	0	0	0
MOL002092	1	0	0	0	1
MOL002850	1	0	0	0	0
MOL002883	1	0	0	0	0
MOL003032	1	0	0	0	0
MOL004929	1	0	0	0	0
MOL005043	1	0	0	0	0
MOL005089	1	0	0	0	0
MOL005368	1	0	0	0	0
MOL005470	1	0	0	0	0
MOL005610	1	0	0	0	0
MOL009569	1	0	0	0	0
MOL010564	1	0	0	0	0
MOL012220	1	0	0	0	0
MOL000103	0	1	0	0	0
MOL001055	0	1	1	0	0
MOL000116	0	1	0	1	1
MOL000117	0	1	1	1	0
MOL002085	0	1	0	0	0
MOL000118	0	1	0	0	0
MOL001201	0	1	0	0	0
MOL001210	0	1	0	0	0
MOL000122	0	1	0	0	0
MOL001223	0	1	0	0	0
MOL000125	0	1	0	1	0
MOL000126	0	1	0	0	0
MOL001306	0	1	0	1	0
MOL001335	0	1	0	0	0
MOL001390	0	1	0	0	0
MOL001494	0	1	0	0	0
MOL001579	0	1	0	0	0
MOL000165	0	1	0	0	0
MOL001729	0	1	0	0	0
MOL001744	0	1	0	0	0
MOL001787	0	1	0	0	1
MOL001788	0	1	0	1	1
MOL001819	0	1	0	0	0
MOL000019	0	1	1	0	0
MOL000196	0	1	0	0	0
MOL000197	0	1	0	1	0
MOL000198	0	1	1	0	0
MOL000200	0	1	0	0	0
MOL000201	0	1	0	1	0
MOL002028	0	1	0	0	0
MOL000204	0	1	0	0	0
MOL002042	0	1	0	0	0
MOL000207	0	1	0	0	0
MOL000208	0	1	0	0	0
MOL002096	0	1	0	0	0
MOL002097	0	1	0	0	0
MOL002098	0	1	0	1	0
MOL002099	0	1	0	0	0
MOL002100	0	1	0	0	0
MOL002101	0	1	0	0	0
MOL002102	0	1	0	1	0
MOL002103	0	1	0	0	0
MOL002104	0	1	0	0	0
MOL002105	0	1	0	0	0
MOL002106	0	1	0	0	0
MOL002107	0	1	0	0	0
MOL002108	0	1	0	0	0
MOL002109	0	1	0	0	0
MOL002110	0	1	0	1	0
MOL002111	0	1	0	1	0
MOL002112	0	1	0	0	0
MOL002113	0	1	0	0	0
MOL002114	0	1	0	0	0
MOL002115	0	1	0	0	0
MOL002116	0	1	0	0	0
MOL002117	0	1	0	0	0
MOL002118	0	1	0	0	0
MOL002119	0	1	0	0	0
MOL002120	0	1	0	0	0
MOL002121	0	1	0	0	0
MOL002122	0	1	0	0	0
MOL002123	0	1	0	0	0
MOL002124	0	1	0	0	0
MOL002125	0	1	0	0	0
MOL002126	0	1	0	0	0
MOL002127	0	1	0	0	0
MOL002128	0	1	0	0	0
MOL002129	0	1	0	0	0
MOL002130	0	1	0	0	0
MOL002131	0	1	0	0	0
MOL002132	0	1	0	0	0
MOL002133	0	1	0	0	0
MOL002134	0	1	0	0	0
MOL002135	0	1	0	0	0
MOL002136	0	1	0	0	0
MOL002137	0	1	0	0	0
MOL002138	0	1	0	0	0
MOL002139	0	1	0	0	0
MOL002140	0	1	0	0	0
MOL002141	0	1	0	0	0
MOL002142	0	1	0	0	0
MOL002143	0	1	0	1	0
MOL002144	0	1	0	1	0
MOL002145	0	1	0	1	0
MOL002146	0	1	0	0	0
MOL002147	0	1	0	0	0
MOL002148	0	1	0	0	0
MOL002149	0	1	0	0	0
MOL002150	0	1	0	0	0
MOL002151	0	1	0	0	0
MOL002152	0	1	0	0	0
MOL002153	0	1	1	0	0
MOL002154	0	1	0	0	0
MOL002177	0	1	0	0	0
MOL002156	0	1	0	0	0
MOL002157	0	1	0	0	0
MOL002158	0	1	0	0	0
MOL002159	0	1	0	0	0
MOL002160	0	1	0	0	0
MOL002161	0	1	0	0	0
MOL002162	0	1	0	0	0
MOL002163	0	1	0	0	0
MOL002164	0	1	0	0	0
MOL002165	0	1	0	0	0
MOL002166	0	1	0	0	0
MOL002167	0	1	0	0	0
MOL002168	0	1	0	0	0
MOL002169	0	1	0	0	0
MOL002170	0	1	0	0	0
MOL002171	0	1	0	0	0
MOL002172	0	1	0	0	0
MOL002173	0	1	0	0	0
MOL002174	0	1	0	0	0
MOL002175	0	1	0	0	0
MOL002176	0	1	0	0	0
MOL002178	0	1	0	0	0
MOL002179	0	1	0	0	0
MOL002180	0	1	0	1	0
MOL002181	0	1	0	0	0
MOL002182	0	1	0	0	0
MOL002183	0	1	0	0	0
MOL002184	0	1	0	1	0
MOL002185	0	1	0	0	0
MOL002186	0	1	0	0	0
MOL002187	0	1	0	0	0
MOL002188	0	1	0	0	0
MOL002189	0	1	0	0	0
MOL002190	0	1	0	0	0
MOL002191	0	1	0	0	0
MOL002192	0	1	0	0	0
MOL002193	0	1	0	0	0
MOL002194	0	1	0	0	0
MOL003127	0	1	1	0	0
MOL002196	0	1	0	0	0
MOL002197	0	1	0	0	0
MOL002198	0	1	0	0	0
MOL002199	0	1	0	0	0
MOL002200	0	1	0	0	0
MOL002201	0	1	0	1	0
MOL002202	0	1	0	0	0
MOL002203	0	1	0	0	0
MOL002204	0	1	0	0	0
MOL002205	0	1	0	0	0
MOL002206	0	1	0	0	0
MOL002207	0	1	0	0	0
MOL002208	0	1	0	0	0
MOL002209	0	1	0	0	0
MOL002210	0	1	0	0	0
MOL000223	0	1	1	0	1
MOL000234	0	1	0	0	0
MOL000024	0	1	0	0	1
MOL000264	0	1	0	0	0
MOL000268	0	1	0	0	0
MOL000027	0	1	0	0	0
MOL000270	0	1	0	1	0
MOL000302	0	1	0	0	0
MOL000034	0	1	0	0	0
MOL000035	0	1	0	1	0
MOL000433	0	1	0	0	0
MOL000608	0	1	0	0	1
MOL000635	0	1	0	1	0
MOL000668	0	1	0	0	0
MOL000698	0	1	0	0	0
MOL000705	0	1	0	1	0
MOL000710	0	1	0	0	0
MOL000712	0	1	0	0	0
MOL000860	0	1	1	0	1
MOL000864	0	1	0	0	0
MOL000886	0	1	0	0	0
MOL000908	0	1	0	0	0
MOL000911	0	1	0	0	0
MOL000922	0	1	1	0	0
MOL000932	0	1	1	0	0
MOL000933	0	1	0	0	0
MOL000937	0	1	0	0	0
MOL000105	0	0	1	0	0
MOL001103	0	0	1	0	0
MOL001219	0	0	1	0	0
MOL000128	0	0	1	0	0
MOL001303	0	0	1	0	0
MOL001452	0	0	1	0	0
MOL001601	0	0	1	0	0
MOL000162	0	0	1	1	0
MOL001659	0	0	1	0	0
MOL001771	0	0	1	0	1
MOL001942	0	0	1	0	0
MOL000002	0	0	1	0	0
MOL002001	0	0	1	0	0
MOL002014	0	0	1	0	0
MOL002222	0	0	1	0	0
MOL002229	0	0	1	0	0
MOL002376	0	0	1	0	1
MOL000257	0	0	1	0	0
MOL000263	0	0	1	0	0
MOL002651	0	0	1	0	0
MOL002771	0	0	1	0	1
MOL002835	0	0	1	0	0
MOL003047	0	0	1	0	0
MOL000346	0	0	1	1	1
MOL000036	0	0	1	0	1
MOL003969	0	0	1	0	0
MOL003971	0	0	1	0	0
MOL000041	0	0	1	0	0
MOL004175	0	0	1	0	0
MOL000042	0	0	1	0	0
MOL004481	0	0	1	0	0
MOL004495	0	0	1	0	0
MOL004502	0	0	1	0	0
MOL000476	0	0	1	0	0
MOL004784	0	0	1	0	0
MOL000485	0	0	1	0	0
MOL000050	0	0	1	0	0
MOL000511	0	0	1	0	0
MOL000052	0	0	1	0	0
MOL000054	0	0	1	0	0
MOL005423	0	0	1	0	0
MOL005448	0	0	1	0	0
MOL005449	0	0	1	1	0
MOL000055	0	0	1	0	1
MOL005508	0	0	1	0	0
MOL000056	0	0	1	0	0
MOL000569	0	0	1	0	0
MOL005928	0	0	1	0	0
MOL000006	0	0	1	0	1
MOL000061	0	0	1	0	0
MOL000613	0	0	1	0	0
MOL006452	0	0	1	0	0
MOL000065	0	0	1	0	0
MOL000067	0	0	1	0	0
MOL000068	0	0	1	0	0
MOL006824	0	0	1	0	0
MOL007035	0	0	1	0	0
MOL007036	0	0	1	0	0
MOL007037	0	0	1	0	0
MOL007038	0	0	1	0	0
MOL007039	0	0	1	0	0
MOL007040	0	0	1	0	0
MOL007041	0	0	1	0	0
MOL007042	0	0	1	0	0
MOL007043	0	0	1	0	0
MOL007044	0	0	1	0	0
MOL007045	0	0	1	0	0
MOL007046	0	0	1	0	0
MOL007047	0	0	1	0	0
MOL007048	0	0	1	0	0
MOL007049	0	0	1	0	0
MOL007050	0	0	1	0	0
MOL007051	0	0	1	0	0
MOL007052	0	0	1	0	0
MOL007053	0	0	1	0	0
MOL007054	0	0	1	0	0
MOL007055	0	0	1	0	0
MOL007056	0	0	1	0	0
MOL001955	0	0	1	0	1
MOL007058	0	0	1	0	0
MOL007059	0	0	1	0	0
MOL007060	0	0	1	0	0
MOL007061	0	0	1	0	0
MOL007062	0	0	1	0	0
MOL007063	0	0	1	0	0
MOL007064	0	0	1	0	0
MOL007065	0	0	1	0	0
MOL007066	0	0	1	0	0
MOL007067	0	0	1	0	0
MOL007068	0	0	1	0	0
MOL007069	0	0	1	0	0
MOL007070	0	0	1	0	0
MOL007071	0	0	1	0	0
MOL007072	0	0	1	0	0
MOL007073	0	0	1	0	0
MOL007074	0	0	1	0	0
MOL007075	0	0	1	0	0
MOL007076	0	0	1	0	0
MOL007077	0	0	1	0	0
MOL010175	0	0	1	0	0
MOL007079	0	0	1	0	0
MOL007080	0	0	1	0	0
MOL007081	0	0	1	0	0
MOL007082	0	0	1	0	0
MOL007083	0	0	1	0	0
MOL007084	0	0	1	0	0
MOL007085	0	0	1	0	0
MOL007087	0	0	1	0	0
MOL007088	0	0	1	0	0
MOL007089	0	0	1	0	0
MOL007090	0	0	1	0	0
MOL007091	0	0	1	0	0
MOL007092	0	0	1	0	0
MOL007093	0	0	1	0	0
MOL007094	0	0	1	0	0
MOL007095	0	0	1	0	0
MOL007096	0	0	1	0	0
MOL007097	0	0	1	0	0
MOL007098	0	0	1	0	0
MOL007099	0	0	1	0	0
MOL000071	0	0	1	0	0
MOL007100	0	0	1	0	0
MOL007101	0	0	1	0	0
MOL007102	0	0	1	0	0
MOL007103	0	0	1	0	0
MOL007104	0	0	1	0	0
MOL007105	0	0	1	0	0
MOL007106	0	0	1	0	0
MOL007107	0	0	1	0	0
MOL007108	0	0	1	0	0
MOL007109	0	0	1	0	0
MOL007110	0	0	1	0	0
MOL007111	0	0	1	0	0
MOL007112	0	0	1	0	0
MOL007113	0	0	1	0	0
MOL007115	0	0	1	0	0
MOL007116	0	0	1	0	0
MOL007117	0	0	1	0	0
MOL007118	0	0	1	0	0
MOL007119	0	0	1	0	0
MOL007120	0	0	1	0	0
MOL007121	0	0	1	0	0
MOL007122	0	0	1	0	0
MOL007123	0	0	1	0	0
MOL007124	0	0	1	0	0
MOL007125	0	0	1	0	0
MOL007126	0	0	1	0	0
MOL007127	0	0	1	0	0
MOL007128	0	0	1	0	0
MOL007129	0	0	1	0	0
MOL007130	0	0	1	0	0
MOL007131	0	0	1	0	0
MOL007132	0	0	1	0	0
MOL007133	0	0	1	0	0
MOL007134	0	0	1	0	0
MOL007135	0	0	1	0	0
MOL007136	0	0	1	0	0
MOL007137	0	0	1	0	0
MOL007138	0	0	1	0	0
MOL007139	0	0	1	0	0
MOL007140	0	0	1	0	0
MOL007141	0	0	1	0	0
MOL007142	0	0	1	0	0
MOL007143	0	0	1	0	0
MOL007144	0	0	1	0	0
MOL007145	0	0	1	0	0
MOL007146	0	0	1	0	0
MOL007147	0	0	1	0	0
MOL007148	0	0	1	0	0
MOL007149	0	0	1	0	0
MOL007150	0	0	1	0	0
MOL007151	0	0	1	0	0
MOL007152	0	0	1	0	0
MOL007153	0	0	1	0	0
MOL007154	0	0	1	0	0
MOL007155	0	0	1	0	0
MOL007156	0	0	1	0	0
MOL007157	0	0	1	0	0
MOL007158	0	0	1	0	0
MOL007159	0	0	1	0	0
MOL007160	0	0	1	0	0
MOL000008	0	0	1	0	1
MOL000009	0	0	1	0	0
MOL000942	0	0	1	0	0
MOL000121	0	0	0	1	1
MOL001212	0	0	0	1	0
MOL001224	0	0	0	1	0
MOL001273	0	0	0	1	0
MOL001302	0	0	0	1	0
MOL001314	0	0	0	1	0
MOL001388	0	0	0	1	0
MOL001578	0	0	0	1	0
MOL001640	0	0	0	1	1
MOL000199	0	0	0	1	0
MOL002029	0	0	0	1	0
MOL002033	0	0	0	1	0
MOL000206	0	0	0	1	0
MOL000232	0	0	0	1	0
MOL002480	0	0	0	1	0
MOL000259	0	0	0	1	0
MOL002830	0	0	0	1	0
MOL002972	0	0	0	1	0
MOL002983	0	0	0	1	0
MOL002998	0	0	0	1	0
MOL003534	0	0	0	1	0
MOL003587	0	0	0	1	0
MOL000360	0	0	0	1	1
MOL000383	0	0	0	1	0
MOL000389	0	0	0	1	0
MOL000040	0	0	0	1	0
MOL000421	0	0	0	1	0
MOL004474	0	0	0	1	0
MOL004479	0	0	0	1	0
MOL004613	0	0	0	1	0
MOL004723	0	0	0	1	0
MOL004734	0	0	0	1	0
MOL000478	0	0	0	1	0
MOL000479	0	0	0	1	1
MOL004791	0	0	0	1	0
MOL000489	0	0	0	1	0
MOL005125	0	0	0	1	0
MOL005589	0	0	0	1	0
MOL005590	0	0	0	1	0
MOL005608	0	0	0	1	0
MOL006440	0	0	0	1	0
MOL006869	0	0	0	1	0
MOL007745	0	0	0	1	0
MOL008244	0	0	0	1	0
MOL008245	0	0	0	1	0
MOL008246	0	0	0	1	0
MOL008247	0	0	0	1	0
MOL008248	0	0	0	1	0
MOL008249	0	0	0	1	0
MOL008250	0	0	0	1	0
MOL008251	0	0	0	1	0
MOL008252	0	0	0	1	0
MOL008253	0	0	0	1	0
MOL008254	0	0	0	1	0
MOL008255	0	0	0	1	0
MOL008256	0	0	0	1	0
MOL008257	0	0	0	1	0
MOL008258	0	0	0	1	0
MOL008259	0	0	0	1	0
MOL008260	0	0	0	1	0
MOL008261	0	0	0	1	0
MOL008262	0	0	0	1	0
MOL008263	0	0	0	1	0
MOL008264	0	0	0	1	0
MOL008265	0	0	0	1	0
MOL008266	0	0	0	1	0
MOL008267	0	0	0	1	0
MOL008268	0	0	0	1	0
MOL008269	0	0	0	1	0
MOL008270	0	0	0	1	0
MOL008271	0	0	0	1	0
MOL008272	0	0	0	1	0
MOL008273	0	0	0	1	0
MOL008274	0	0	0	1	0
MOL008275	0	0	0	1	0
MOL008276	0	0	0	1	0
MOL008277	0	0	0	1	0
MOL008278	0	0	0	1	0
MOL008279	0	0	0	1	0
MOL008280	0	0	0	1	0
MOL008281	0	0	0	1	0
MOL008282	0	0	0	1	0
MOL008283	0	0	0	1	0
MOL008284	0	0	0	1	0
MOL008285	0	0	0	1	0
MOL008286	0	0	0	1	0
MOL008287	0	0	0	1	0
MOL008288	0	0	0	1	0
MOL008290	0	0	0	1	0
MOL008291	0	0	0	1	0
MOL008292	0	0	0	1	0
MOL008293	0	0	0	1	0
MOL000885	0	0	0	1	0
MOL000967	0	0	0	1	0
MOL000974	0	0	0	1	0
MOL001097	0	0	0	0	1
MOL001099	0	0	0	0	1
MOL001129	0	0	0	0	1
MOL000012	0	0	0	0	1
MOL001281	0	0	0	0	1
MOL001337	0	0	0	0	1
MOL001387	0	0	0	0	1
MOL001398	0	0	0	0	1
MOL001402	0	0	0	0	1
MOL001442	0	0	0	0	1
MOL001501	0	0	0	0	1
MOL001565	0	0	0	0	1
MOL001620	0	0	0	0	1
MOL001622	0	0	0	0	1
MOL001695	0	0	0	0	1
MOL001739	0	0	0	0	1
MOL001838	0	0	0	0	1
MOL001894	0	0	0	0	1
MOL002008	0	0	0	0	1
MOL002016	0	0	0	0	1
MOL002046	0	0	0	0	1
MOL000222	0	0	0	0	1
MOL002363	0	0	0	0	1
MOL000249	0	0	0	0	1
MOL002674	0	0	0	0	1
MOL002675	0	0	0	0	1
MOL002676	0	0	0	0	1
MOL002677	0	0	0	0	1
MOL002678	0	0	0	0	1
MOL002679	0	0	0	0	1
MOL002680	0	0	0	0	1
MOL002681	0	0	0	0	1
MOL002682	0	0	0	0	1
MOL002683	0	0	0	0	1
MOL002684	0	0	0	0	1
MOL002685	0	0	0	0	1
MOL002686	0	0	0	0	1
MOL002687	0	0	0	0	1
MOL002688	0	0	0	0	1
MOL002689	0	0	0	0	1
MOL002690	0	0	0	0	1
MOL002691	0	0	0	0	1
MOL002692	0	0	0	0	1
MOL002693	0	0	0	0	1
MOL002694	0	0	0	0	1
MOL002695	0	0	0	0	1
MOL002696	0	0	0	0	1
MOL002697	0	0	0	0	1
MOL002698	0	0	0	0	1
MOL002699	0	0	0	0	1
MOL002700	0	0	0	0	1
MOL002701	0	0	0	0	1
MOL002702	0	0	0	0	1
MOL002703	0	0	0	0	1
MOL002704	0	0	0	0	1
MOL002705	0	0	0	0	1
MOL002706	0	0	0	0	1
MOL002707	0	0	0	0	1
MOL002708	0	0	0	0	1
MOL002709	0	0	0	0	1
MOL002710	0	0	0	0	1
MOL002711	0	0	0	0	1
MOL002712	0	0	0	0	1
MOL002713	0	0	0	0	1
MOL002715	0	0	0	0	1
MOL002716	0	0	0	0	1
MOL002717	0	0	0	0	1
MOL002718	0	0	0	0	1
MOL002719	0	0	0	0	1
MOL002720	0	0	0	0	1
MOL002721	0	0	0	0	1
MOL002722	0	0	0	0	1
MOL002723	0	0	0	0	1
MOL002724	0	0	0	0	1
MOL002725	0	0	0	0	1
MOL002726	0	0	0	0	1
MOL002727	0	0	0	0	1
MOL002728	0	0	0	0	1
MOL002729	0	0	0	0	1
MOL002730	0	0	0	0	1
MOL002731	0	0	0	0	1
MOL002732	0	0	0	0	1
MOL002733	0	0	0	0	1
MOL002734	0	0	0	0	1
MOL002735	0	0	0	0	1
MOL002736	0	0	0	0	1
MOL002737	0	0	0	0	1
MOL002738	0	0	0	0	1
MOL002739	0	0	0	0	1
MOL002740	0	0	0	0	1
MOL002741	0	0	0	0	1
MOL002742	0	0	0	0	1
MOL002743	0	0	0	0	1
MOL002744	0	0	0	0	1
MOL002745	0	0	0	0	1
MOL002746	0	0	0	0	1
MOL002747	0	0	0	0	1
MOL002748	0	0	0	0	1
MOL002749	0	0	0	0	1
MOL002750	0	0	0	0	1
MOL002751	0	0	0	0	1
MOL002752	0	0	0	0	1
MOL002753	0	0	0	0	1
MOL002754	0	0	0	0	1
MOL002755	0	0	0	0	1
MOL002756	0	0	0	0	1
MOL002757	0	0	0	0	1
MOL002758	0	0	0	0	1
MOL002759	0	0	0	0	1
MOL002760	0	0	0	0	1
MOL002761	0	0	0	0	1
MOL002762	0	0	0	0	1
MOL002763	0	0	0	0	1
MOL002764	0	0	0	0	1
MOL002765	0	0	0	0	1
MOL002766	0	0	0	0	1
MOL002767	0	0	0	0	1
MOL002768	0	0	0	0	1
MOL002769	0	0	0	0	1
MOL002770	0	0	0	0	1
MOL002772	0	0	0	0	1
MOL002773	0	0	0	0	1
MOL002774	0	0	0	0	1
MOL002775	0	0	0	0	1
MOL002777	0	0	0	0	1
MOL002778	0	0	0	0	1
MOL002779	0	0	0	0	1
MOL002780	0	0	0	0	1
MOL002781	0	0	0	0	1
MOL002782	0	0	0	0	1
MOL002783	0	0	0	0	1
MOL002784	0	0	0	0	1
MOL002785	0	0	0	0	1
MOL000286	0	0	0	0	1
MOL000340	0	0	0	0	1
MOL000347	0	0	0	0	1
MOL000348	0	0	0	0	1
MOL000356	0	0	0	0	1
MOL000382	0	0	0	0	1
MOL000396	0	0	0	0	1
MOL000415	0	0	0	0	1
MOL000422	0	0	0	0	1
MOL000432	0	0	0	0	1
MOL000514	0	0	0	0	1
MOL002003	0	0	0	0	1
MOL000561	0	0	0	0	1
MOL000612	0	0	0	0	1
MOL000714	0	0	0	0	1
MOL000723	0	0	0	0	1
MOL000748	0	0	0	0	1
MOL000767	0	0	0	0	1
MOL000775	0	0	0	0	1
MOL000089	0	0	0	0	1
MOL000953	0	0	0	0	1
MOL000098	0	0	0	0	1
