# Supplementary material for: Detecting Critical Functional Ingredients Group and Mechanism of Xuebijing Injection in Treating Sepsis
Source: Front Pharmacol. 2021 Dec 6;12:769190. doi: 10.3389/fphar.2021.769190 (PMC8687625; doi:10.3389/fphar.2021.769190)
Supplement: Supplementary file 10 [file Table7.XLSX]

## Sheet: Supplementary Table S7_The Dise
SUID	AverageShortestPathLength	BetweennessCentrality	ClosenessCentrality	ClusteringCoefficient	Degree	Eccentricity	IsSingleNode	name	NeighborhoodConnectivity	NumberOfDirectedEdges	NumberOfUndirectedEdges	PartnerOfMultiEdgedNodePairs	Radiality	selected	SelfLoops	shared name	Stress	TopologicalCoefficient
72	3.51998	6.09e-06	0.284092	0	2	6	FALSE	AADAT	26.5	2	0	0	0.685002	FALSE	0	AADAT	212	0.5
73	2.57897	0.0026082	0.387751	0.18254	36	5	FALSE	PGD	65.8056	36	0	0	0.802628	FALSE	0	PGD	204660	0.0690943
75	3.00381	0.00130305	0.332911	0.0514706	17	6	FALSE	UMPS	31.1765	17	0	0	0.749524	FALSE	0	UMPS	112018	0.100019
77	2.99857	7.308e-05	0.333492	0.0476191	7	6	FALSE	ABAT	56.7143	7	0	0	0.750178	FALSE	0	ABAT	4792	0.171254
78	3.13511	1.922e-05	0.318968	0	5	5	FALSE	ALDH5A1	37.8	5	0	0	0.733111	FALSE	0	ALDH5A1	1242	0.212717
80	2.98002	6.094e-05	0.335568	0.0952381	7	5	FALSE	DDC	63	7	0	0	0.752498	FALSE	0	DDC	4660	0.188606
82	2.12797	0.0212377	0.469931	0.0976046	204	5	FALSE	ESR1	61.1078	204	0	0	0.859003	FALSE	0	ESR1	1784354	0.0370172
84	2.83873	0.00047396	0.352271	0.151515	12	5	FALSE	ABCB1	65.5	12	0	0	0.770159	FALSE	0	ABCB1	29348	0.120988
85	2.66556	0.012529	0.375156	0.025974	56	5	FALSE	ABCG2	30.6071	56	0	0	0.791805	FALSE	0	ABCG2	918642	0.0401548
87	2.48049	0.00176719	0.403145	0.196825	36	5	FALSE	APEX1	85.2222	36	0	0	0.814938	FALSE	0	APEX1	142976	0.0744221
89	2.51332	0.00269037	0.39788	0.171338	62	5	FALSE	CD4	61	62	0	0	0.810835	FALSE	0	CD4	239986	0.0578442
91	2.05566	0.029889	0.486461	0.0888865	272	4	FALSE	HSP90AA1	59.8125	272	0	0	0.868042	FALSE	0	HSP90AA1	2735358	0.0346137
93	2.54995	0.0002903	0.392164	0.318681	14	5	FALSE	PIM1	136.214	14	0	0	0.806256	FALSE	0	PIM1	37896	0.131991
95	3.3549	2.65e-05	0.298071	0.1	5	6	FALSE	SLC22A1	17.8	5	0	0	0.705637	FALSE	0	SLC22A1	1676	0.229333
97	3.2588	9.522e-05	0.306861	0.0714286	8	6	FALSE	SLC22A2	17	8	0	0	0.71765	FALSE	0	SLC22A2	4712	0.146018
99	3.1922	6.849e-05	0.313264	0.0666667	6	6	FALSE	SLC22A3	31.5	6	0	0	0.725975	FALSE	0	SLC22A3	5576	0.182446
101	3.15414	0.00079895	0.317044	0.0666667	6	6	FALSE	ABCB11	32.3333	6	0	0	0.730733	FALSE	0	ABCB11	44366	0.183044
103	2.50571	0.00866237	0.399089	0.0379369	69	5	FALSE	ALB	37.0145	69	0	0	0.811786	FALSE	0	ALB	586816	0.0351532
105	2.54234	0.00467972	0.393338	0.16957	42	5	FALSE	NR4A1	74.5476	42	0	0	0.807207	FALSE	0	NR4A1	399886	0.0744316
107	3.43387	1.26e-06	0.291216	0.666667	3	6	FALSE	SLC10A1	29	3	0	0	0.695766	FALSE	0	SLC10A1	122	0.358025
109	3.48906	2.07e-06	0.28661	0	2	6	FALSE	ABCB4	39	2	0	0	0.688868	FALSE	0	ABCB4	138	0.527778
111	3.66508	0	0.272845	0	1	6	FALSE	ABCB5	56	1	0	0	0.666865	FALSE	0	ABCB5	0	0
113	2.90913	0.00093879	0.343745	0.0879121	14	6	FALSE	ABCC1	43.5714	14	0	0	0.761358	FALSE	0	ABCC1	58316	0.106877
115	2.74072	0.00224606	0.364867	0.0222222	10	5	FALSE	ALOX5	83	10	0	0	0.78241	FALSE	0	ALOX5	99860	0.114965
117	2.21123	0.00954209	0.452238	0.123739	114	5	FALSE	CSNK2A1	67	114	0	0	0.848597	FALSE	0	CSNK2A1	762530	0.0422014
119	2.45528	0.00276556	0.407285	0.123912	63	5	FALSE	CSNK2A2	63.3175	63	0	0	0.81809	FALSE	0	CSNK2A2	257442	0.0544764
121	2.36441	0.00327204	0.422938	0.157627	60	5	FALSE	EZR	79.3667	60	0	0	0.829448	FALSE	0	EZR	316392	0.0599773
123	3.03473	0.00098912	0.329519	0.361111	9	6	FALSE	NDUFAF3	58.5556	9	0	0	0.745659	FALSE	0	NDUFAF3	46972	0.205399
125	2.93482	0.0004298	0.340736	0.783607	61	5	FALSE	NDUFB9	56.6393	61	0	0	0.758147	FALSE	0	NDUFB9	37780	0.159455
127	2.50428	0.00195571	0.399316	0.145673	65	5	FALSE	RHOA	68.8769	65	0	0	0.811965	FALSE	0	RHOA	203560	0.0646906
129	2.84919	0.00028554	0.350977	0.108333	16	5	FALSE	ABCC2	59.0625	16	0	0	0.768851	FALSE	0	ABCC2	26530	0.123684
133	2.48049	0.00120395	0.403145	0.275899	44	5	FALSE	EIF4A1	94.4318	44	0	0	0.814938	FALSE	0	EIF4A1	118800	0.0844243
135	2.96147	0.0001286	0.337671	0.894737	57	5	FALSE	NDUFA10	59.2456	57	0	0	0.754817	FALSE	0	NDUFA10	12538	0.177915
137	2.63796	0.00125717	0.37908	0.744496	63	5	FALSE	NDUFA2	67.1429	63	0	0	0.795255	FALSE	0	NDUFA2	131744	0.0802185
139	2.74596	0.00109394	0.364172	0.738351	63	5	FALSE	NDUFA9	61.619	63	0	0	0.781755	FALSE	0	NDUFA9	87322	0.0959798
142	2.93102	0.00044631	0.341178	0.758858	62	5	FALSE	NDUFS8	56.0161	62	0	0	0.758623	FALSE	0	NDUFS8	26716	0.150538
144	2.3549	0.00329823	0.424646	0.179526	90	5	FALSE	NFKB1	73.1444	90	0	0	0.830637	FALSE	0	NFKB1	361040	0.0556486
147	2.91627	0.0004536	0.342904	0.151515	12	6	FALSE	ABCC3	48.3333	12	0	0	0.760466	FALSE	0	ABCC3	35972	0.125434
155	3.44434	0	0.290331	1	2	6	FALSE	SLC10A2	40.5	2	0	0	0.694458	FALSE	0	SLC10A2	0	0.519231
157	3.48906	2.07e-06	0.28661	0	2	6	FALSE	ABCC4	39	2	0	0	0.688868	FALSE	0	ABCC4	138	0.527778
159	3.35062	1.351e-05	0.298452	0	3	6	FALSE	ABCC6	27.3333	3	0	0	0.706173	FALSE	0	ABCC6	564	0.333333
161	2.49144	0.00134311	0.401375	0.218776	50	5	FALSE	CAMK2A	79.66	50	0	0	0.81357	FALSE	0	CAMK2A	142042	0.0721849
163	2.33349	0.0065323	0.428542	0.155871	125	5	FALSE	CDC42	66.864	125	0	0	0.833314	FALSE	0	CDC42	644646	0.0502556
165	3.49667	3.781e-05	0.285986	0.333333	4	6	FALSE	CES1	24	4	0	0	0.687916	FALSE	0	CES1	1350	0.260989
167	3.51284	8.19e-06	0.28467	0.666667	3	6	FALSE	CES2	30	3	0	0	0.685894	FALSE	0	CES2	582	0.348837
169	2.49477	0.00567656	0.400839	0.0950653	53	5	FALSE	CFTR	56.7925	53	0	0	0.813154	FALSE	0	CFTR	411264	0.0527213
171	2.90343	6.936e-05	0.344421	0.227273	12	6	FALSE	CLK1	62.8333	12	0	0	0.762072	FALSE	0	CLK1	6482	0.148697
174	2.88154	0.00023477	0.347036	0.185714	21	6	FALSE	DHH	49.0476	21	0	0	0.764807	FALSE	0	DHH	25906	0.10665
176	2.71789	0.00060952	0.367933	0.224868	28	5	FALSE	EED	65.6071	28	0	0	0.785264	FALSE	0	EED	58640	0.0914027
178	2.25119	0.0158864	0.44421	0.112225	164	5	FALSE	EP300	57.5671	164	0	0	0.843601	FALSE	0	EP300	1379318	0.0398284
180	2.46813	0.00220516	0.405166	0.249661	67	5	FALSE	ERBB4	82.194	67	0	0	0.816484	FALSE	0	ERBB4	250942	0.0727117
183	2.56803	0.0010935	0.389403	0.4	36	5	FALSE	FLT1	105.306	36	0	0	0.803996	FALSE	0	FLT1	116008	0.109664
185	2.56993	0.00020992	0.389115	0.480519	22	5	FALSE	FLT4	132.409	22	0	0	0.803758	FALSE	0	FLT4	36542	0.136928
187	2.99049	0.00028932	0.334394	0.111111	10	5	FALSE	GDA	36.5	10	0	0	0.751189	FALSE	0	GDA	18734	0.121886
189	2.25642	0.0131483	0.443179	0.101047	172	5	FALSE	HDAC1	54.0814	172	0	0	0.842947	FALSE	0	HDAC1	1217940	0.0375786
191	2.86108	0.00061269	0.349518	0.153333	25	6	FALSE	IHH	44.44	25	0	0	0.767364	FALSE	0	IHH	84418	0.0907976
193	2.50999	0.00076107	0.398408	0.328753	44	5	FALSE	KDR	98.0909	44	0	0	0.811251	FALSE	0	KDR	95112	0.0925831
195	3.09277	6.959e-05	0.323335	0.1	5	6	FALSE	LGALS4	52.6	5	0	0	0.738404	FALSE	0	LGALS4	4082	0.213992
198	2.84253	0.00104814	0.351799	0.140212	28	6	FALSE	SHH	44.1786	28	0	0	0.769684	FALSE	0	SHH	138250	0.0860072
200	3.1803	1.536e-05	0.314435	0	3	6	FALSE	SLC15A1	63	3	0	0	0.727462	FALSE	0	SLC15A1	778	0.346369
205	2.42721	0.00473607	0.411995	0.126764	95	5	FALSE	SMARCA2	63.7895	95	0	0	0.821598	FALSE	0	SMARCA2	484570	0.0533715
207	2.71313	0.00043451	0.368578	0.272177	32	5	FALSE	SUV39H1	63.6875	32	0	0	0.785859	FALSE	0	SUV39H1	37720	0.0877238
209	2.8901	0.00098985	0.346008	0	5	5	FALSE	TPMT	109.6	5	0	0	0.763737	FALSE	0	TPMT	43244	0.205682
211	3.2921	6.259e-05	0.303757	0.266667	6	6	FALSE	ACE	55.6667	6	0	0	0.713487	FALSE	0	ACE	3384	0.310861
212	3.08754	0.00013211	0.323883	0	6	6	FALSE	COMT	41.6667	6	0	0	0.739058	FALSE	0	COMT	7722	0.176046
214	2.79924	0.00096244	0.35724	0.0980392	18	5	FALSE	REN	42.8889	18	0	0	0.775095	FALSE	0	REN	51874	0.0725624
216	2.98858	0	0.334607	0	1	6	FALSE	ACHE	450	1	0	0	0.751427	FALSE	0	ACHE	0	0
217	1.98906	0.135838	0.502751	0.0751794	450	5	FALSE	APP	53.1356	450	0	0	0.876368	FALSE	0	APP	8312356	0.0323422
219	2.49334	0.00090837	0.401068	0.182336	27	5	FALSE	ACLY	95.4444	27	0	0	0.813333	FALSE	0	ACLY	76184	0.0855443
221	2.32731	0.00759333	0.429681	0.298544	104	5	FALSE	ATP5A1	71.2885	104	0	0	0.834087	FALSE	0	ATP5A1	709448	0.0521425
223	2.45528	0.00369442	0.407285	0.468558	77	5	FALSE	ATP5C1	66.1558	77	0	0	0.81809	FALSE	0	ATP5C1	318586	0.0580878
225	2.59657	0.00029784	0.385123	0.224868	28	5	FALSE	CCNA1	88.6071	28	0	0	0.800428	FALSE	0	CCNA1	41184	0.0947537
227	3.28259	5.75e-06	0.304638	0	3	6	FALSE	CPT2	44.3333	3	0	0	0.714677	FALSE	0	CPT2	322	0.364146
230	2.25024	0.00834475	0.444397	0.117936	111	5	FALSE	GSK3B	66.991	111	0	0	0.84372	FALSE	0	GSK3B	688158	0.0444824
233	2.36204	0.00623277	0.423364	0.128445	128	5	FALSE	HDAC2	57.6484	128	0	0	0.829745	FALSE	0	HDAC2	645546	0.045067
235	2.35633	0.00408927	0.424389	0.134949	100	5	FALSE	HDAC5	63.9	100	0	0	0.830459	FALSE	0	HDAC5	407588	0.0486519
237	2.35871	0.00887164	0.423961	0.106198	121	5	FALSE	PRKACA	59.405	121	0	0	0.830162	FALSE	0	PRKACA	796738	0.0459635
239	2.58706	0.00071459	0.386539	0.15122	41	5	FALSE	PRMT1	69.4878	41	0	0	0.801618	FALSE	0	PRMT1	66688	0.0751241
241	2.67745	0.00015947	0.37349	0.238095	22	5	FALSE	S100A4	90.0909	22	0	0	0.790319	FALSE	0	S100A4	17326	0.114474
243	3.08849	2.081e-05	0.323783	0.327273	11	6	FALSE	TSPO	30.2727	11	0	0	0.738939	FALSE	0	TSPO	1696	0.15802
245	2.75167	0.00012614	0.363416	0.152047	19	5	FALSE	ACP1	80.7368	19	0	0	0.781042	FALSE	0	ACP1	15446	0.123858
246	2.39296	0.00142314	0.417893	0.208654	65	5	FALSE	CDC25A	82.5385	65	0	0	0.82588	FALSE	0	CDC25A	169856	0.0649788
248	2.54948	0.0006795	0.392237	0.248639	58	5	FALSE	CDC25B	79.1724	58	0	0	0.806315	FALSE	0	CDC25B	95200	0.0794106
250	2.50761	0.00050119	0.398786	0.295652	46	5	FALSE	CDC25C	92.6957	46	0	0	0.811549	FALSE	0	CDC25C	75854	0.0848085
252	2.23977	0.014866	0.446474	0.108754	185	5	FALSE	CDK2	59.1081	185	0	0	0.845029	FALSE	0	CDK2	1396826	0.0408226
254	2.51665	0.00040014	0.397354	0.385965	19	5	FALSE	EPHA2	137.842	19	0	0	0.810419	FALSE	0	EPHA2	35516	0.126229
256	2.78639	5.683e-05	0.358887	0.30303	12	5	FALSE	EPHB1	107.667	12	0	0	0.776701	FALSE	0	EPHB1	7188	0.176519
258	2.74738	0.0005575	0.363983	0.221344	23	5	FALSE	EPHB2	73.913	23	0	0	0.781577	FALSE	0	EPHB2	53698	0.111388
260	3.00238	0.00043784	0.333069	0.444444	9	5	FALSE	FABP4	61.7778	9	0	0	0.749703	FALSE	0	FABP4	32736	0.198925
262	2.28116	0.00916885	0.438373	0.133449	170	5	FALSE	FYN	64.1882	170	0	0	0.839855	FALSE	0	FYN	981080	0.0464795
264	2.51047	0.00244478	0.398332	0.210471	62	5	FALSE	INSR	81.3226	62	0	0	0.811192	FALSE	0	INSR	238562	0.0771102
267	2.4001	0.00271265	0.41665	0.220145	108	5	FALSE	LCK	75.6759	108	0	0	0.824988	FALSE	0	LCK	347138	0.0619711
269	2.36537	0.00311675	0.422768	0.172596	65	5	FALSE	NR3C1	81.1077	65	0	0	0.829329	FALSE	0	NR3C1	279214	0.0609828
271	2.62322	0.00201715	0.381211	0.131783	43	5	FALSE	TNIK	61.4186	43	0	0	0.797098	FALSE	0	TNIK	193866	0.0709262
273	3.70219	1.35e-06	0.270111	0	2	6	FALSE	ACR	12	2	0	0	0.662226	FALSE	0	ACR	80	0.52381
274	2.9686	0.00047051	0.336859	0.111111	9	5	FALSE	B4GALT1	53.8889	9	0	0	0.753925	FALSE	0	B4GALT1	32468	0.151086
276	2.66794	0.00027284	0.374822	0.312169	28	5	FALSE	ACVRL1	77.0714	28	0	0	0.791508	FALSE	0	ACVRL1	29066	0.0955778
278	2.17793	0.0172542	0.459152	0.116536	186	5	FALSE	EGFR	64.9462	186	0	0	0.852759	FALSE	0	EGFR	1502246	0.041578
280	2.40723	0.00400521	0.415415	0.179326	103	5	FALSE	ERBB2	69.7379	103	0	0	0.824096	FALSE	0	ERBB2	415610	0.0580422
282	2.47954	0.00065813	0.4033	0.281773	67	5	FALSE	ERBB3	84.9403	67	0	0	0.815057	FALSE	0	ERBB3	101088	0.0758806
288	2.26166	0.00680125	0.442154	0.162325	120	5	FALSE	JUN	75.95	120	0	0	0.842293	FALSE	0	JUN	679148	0.0512894
291	2.77498	0.00025514	0.360363	0.168831	22	5	FALSE	NR1H2	59.0455	22	0	0	0.778128	FALSE	0	NR1H2	25470	0.0912614
293	2.55043	0.00052471	0.392091	0.173913	23	5	FALSE	NR1H3	94.087	23	0	0	0.806196	FALSE	0	NR1H3	52472	0.0915287
295	2.19791	0.0178693	0.454978	0.152448	232	5	FALSE	PIK3R1	70.1509	232	0	0	0.850262	FALSE	0	PIK3R1	1809040	0.0467615
297	2.28069	0.00770344	0.438465	0.16887	145	5	FALSE	RAC1	72.6345	145	0	0	0.839914	FALSE	0	RAC1	833068	0.0514724
299	2.50238	0.00049952	0.39962	0.236467	27	5	FALSE	TGFBR2	98.037	27	0	0	0.812203	FALSE	0	TGFBR2	48648	0.0880045
302	2.54377	0.00158077	0.393118	0.16365	52	5	FALSE	XIAP	57.0769	52	0	0	0.807029	FALSE	0	XIAP	142802	0.0577898
304	2.81922	0.00027223	0.354708	0.0857143	15	5	FALSE	ADA	65.1333	15	0	0	0.772598	FALSE	0	ADA	23160	0.113368
305	3.13511	9.538e-05	0.318968	0.145455	11	6	FALSE	ADK	20.1818	11	0	0	0.733111	FALSE	0	ADK	5962	0.116279
307	2.66508	0.00045045	0.375223	0.875696	99	5	FALSE	ADORA1	108.303	99	0	0	0.791865	FALSE	0	ADORA1	46476	0.140107
309	2.647	0.00114002	0.377786	0.624817	123	5	FALSE	ADORA2A	94.7724	123	0	0	0.794125	FALSE	0	ADORA2A	126076	0.119501
311	2.67697	0.0008307	0.373556	0.64944	120	6	FALSE	ADORA2B	94.825	120	0	0	0.790378	FALSE	0	ADORA2B	94254	0.127958
313	2.65937	0.00093617	0.376029	0.161376	28	5	FALSE	ATIC	69.75	28	0	0	0.792578	FALSE	0	ATIC	76554	0.0870536
315	2.93197	0.00030809	0.341068	0.564646	45	6	FALSE	DRD1	64.8889	45	0	0	0.758504	FALSE	0	DRD1	39292	0.150554
318	2.78449	0.00013017	0.359132	0.152381	15	5	FALSE	PDK1	72	15	0	0	0.776939	FALSE	0	PDK1	13028	0.115142
320	2.8706	0.00026031	0.348359	0.0769231	14	5	FALSE	PNP	61.4286	14	0	0	0.766175	FALSE	0	PNP	17482	0.117809
322	2.4981	0.00172008	0.400305	0.179198	57	5	FALSE	TOP2A	73.2105	57	0	0	0.812738	FALSE	0	TOP2A	179362	0.067459
324	2.62988	0.00071664	0.380246	0.158537	41	5	FALSE	TOP2B	61.3659	41	0	0	0.796265	FALSE	0	TOP2B	76524	0.0702931
326	3.99096	0	0.250566	0	1	7	FALSE	ADCY10	34	1	0	0	0.62613	FALSE	0	ADCY10	0	0
327	2.99144	0.00099658	0.334288	0.891266	34	6	FALSE	PTGIR	68.0294	34	0	0	0.75107	FALSE	0	PTGIR	105302	0.174807
329	2.93625	0.00021995	0.34057	0.755255	37	6	FALSE	ADCYAP1R1	66.8378	37	0	0	0.757969	FALSE	0	ADCYAP1R1	22062	0.147545
332	2.69933	0.00080543	0.370462	0.535266	46	5	FALSE	ADRB1	75.3913	46	0	0	0.787583	FALSE	0	ADRB1	102524	0.0989387
334	2.75452	0.00040063	0.36304	0.687179	40	5	FALSE	AVPR2	81.7	40	0	0	0.780685	FALSE	0	AVPR2	58006	0.120501
336	2.29734	0.0137984	0.435287	0.0732026	136	5	FALSE	CALM1	56.0735	136	0	0	0.837833	FALSE	0	CALM1	1176016	0.0399977
339	2.98287	0.00024264	0.335247	0.647561	41	6	FALSE	DRD5	63.2927	41	0	0	0.752141	FALSE	0	DRD5	30452	0.163484
341	2.57945	0.0012549	0.38768	0.605263	96	5	FALSE	GCGR	90.9062	96	0	0	0.802569	FALSE	0	GCGR	152892	0.0988111
343	2.32065	0.0109023	0.430914	0.327899	208	5	FALSE	GNB1	87.6779	208	0	0	0.834919	FALSE	0	GNB1	1158090	0.0676453
345	2.48145	0.00278237	0.402991	0.426071	180	5	FALSE	GNG2	88.9778	180	0	0	0.814819	FALSE	0	GNG2	399352	0.0868076
347	3.07469	7e-08	0.325236	0.997984	32	6	FALSE	GPBAR1	68.3438	32	0	0	0.740664	FALSE	0	GPBAR1	56	0.219755
349	2.8197	0.00064939	0.354648	0.835294	35	6	FALSE	HRH2	75.6	35	0	0	0.772538	FALSE	0	HRH2	60328	0.13057
351	3.07469	7e-08	0.325236	0.997984	32	6	FALSE	HTR7	68.3438	32	0	0	0.740664	FALSE	0	HTR7	56	0.219755
353	2.39962	0.00137935	0.416733	0.326638	44	5	FALSE	IGF1R	119.909	44	0	0	0.825048	FALSE	0	IGF1R	139398	0.0928456
356	2.8411	2.858e-05	0.351976	0.266667	10	5	FALSE	INSRR	101.3	10	0	0	0.769862	FALSE	0	INSRR	5596	0.184182
358	2.97003	0.00023087	0.336697	0.836975	35	6	FALSE	MC1R	65.5714	35	0	0	0.753746	FALSE	0	MC1R	18022	0.169435
360	2.66461	0.00052138	0.37529	0.629833	94	6	FALSE	P2RY11	87.8511	94	0	0	0.791924	FALSE	0	P2RY11	75322	0.111345
362	2.31161	0.0118095	0.432599	0.31763	209	5	FALSE	PIK3CG	86.8373	209	0	0	0.836049	FALSE	0	PIK3CG	1104932	0.0671522
364	2.82636	0.00021147	0.353812	0.956439	33	6	FALSE	PTGDR	79.8788	33	0	0	0.771706	FALSE	0	PTGDR	33646	0.135159
366	3.06993	4.935e-05	0.32574	0.893048	34	6	FALSE	PTGER2	66.3824	34	0	0	0.741258	FALSE	0	PTGER2	3736	0.21267
368	3.07469	7e-08	0.325236	0.997984	32	6	FALSE	PTGER4	68.3438	32	0	0	0.740664	FALSE	0	PTGER4	56	0.219755
371	3.39534	0.00014145	0.294522	0.142857	7	6	FALSE	ADH1A	14.5714	7	0	0	0.700583	FALSE	0	ADH1A	7630	0.170732
372	3.53187	2.073e-05	0.283136	0.5	5	6	FALSE	ADH1B	10.8	5	0	0	0.683516	FALSE	0	ADH1B	1284	0.245455
374	3.53187	2.073e-05	0.283136	0.5	5	6	FALSE	ADH1C	10.8	5	0	0	0.683516	FALSE	0	ADH1C	1284	0.245455
376	3.13701	0.00122454	0.318775	0.133333	10	6	FALSE	ALDH1A1	22.4	10	0	0	0.732873	FALSE	0	ALDH1A1	75550	0.133133
385	4.13654	0	0.241748	0	1	7	FALSE	ADH7	10	1	0	0	0.607933	FALSE	0	ADH7	0	0
387	2.71218	0.00089367	0.368707	0.113333	25	5	FALSE	AHCY	57.72	25	0	0	0.785978	FALSE	0	AHCY	67472	0.0787945
392	2.6589	0.00024539	0.376096	0.958591	94	5	FALSE	ADORA3	113.34	94	0	0	0.792638	FALSE	0	ADORA3	38530	0.141853
394	2.64415	0.00025299	0.378194	0.905498	97	5	FALSE	ADRA2A	110.588	97	0	0	0.794481	FALSE	0	ADRA2A	39014	0.13569
396	2.66841	0.00017985	0.374755	0.958591	94	5	FALSE	ADRA2B	112.287	94	0	0	0.791449	FALSE	0	ADRA2B	26698	0.143406
398	2.66746	0.00018998	0.374889	0.941097	95	5	FALSE	ADRA2C	111.453	95	0	0	0.791568	FALSE	0	ADRA2C	28060	0.142159
401	2.73644	0.00054295	0.365438	0.957676	94	6	FALSE	CCR2	110.149	94	0	0	0.782945	FALSE	0	CCR2	86680	0.160333
403	2.73787	0.00046022	0.365248	0.937066	95	6	FALSE	CCR4	108.916	95	0	0	0.782766	FALSE	0	CCR4	33368	0.159904
405	2.62464	0.00085505	0.381004	0.884704	98	5	FALSE	CHRM2	109.786	98	0	0	0.79692	FALSE	0	CHRM2	67900	0.13131
407	2.59467	0.0004333	0.385405	0.902491	97	5	FALSE	CHRM4	111.412	97	0	0	0.800666	FALSE	0	CHRM4	62288	0.125878
409	2.62702	0.00052514	0.380659	0.93729	95	5	FALSE	CNR1	112.126	95	0	0	0.796622	FALSE	0	CNR1	55752	0.13379
411	2.7393	1.1e-07	0.365057	0.999044	92	6	FALSE	CNR2	112.38	92	0	0	0.782588	FALSE	0	CNR2	76	0.164539
413	2.69029	0.00020886	0.371706	0.961336	94	6	FALSE	CXCR1	112.128	94	0	0	0.788713	FALSE	0	CXCR1	20980	0.149489
415	2.70885	4.376e-05	0.369161	0.963395	94	6	FALSE	CXCR2	111.766	94	0	0	0.786394	FALSE	0	CXCR2	10554	0.155446
417	2.73216	4.888e-05	0.366011	0.978728	93	6	FALSE	CXCR3	111.355	93	0	0	0.78348	FALSE	0	CXCR3	7686	0.160917
419	2.49619	0.00223748	0.40061	0.634247	117	5	FALSE	CXCR4	104.128	117	0	0	0.812976	FALSE	0	CXCR4	260094	0.0999229
422	2.64558	0.00064958	0.37799	0.837426	101	5	FALSE	DRD2	106.693	101	0	0	0.794303	FALSE	0	DRD2	66170	0.133508
424	2.58896	0.00050913	0.386255	0.872604	99	5	FALSE	DRD3	110.808	99	0	0	0.80138	FALSE	0	DRD3	75714	0.124352
426	2.56185	0.00062738	0.390344	0.872604	99	5	FALSE	DRD4	113.04	99	0	0	0.804769	FALSE	0	DRD4	95614	0.11848
428	2.53425	0.00106365	0.394594	0.832266	102	5	FALSE	GABBR1	114.804	102	0	0	0.808218	FALSE	0	GABBR1	140012	0.113555
430	2.67983	0.00010987	0.373158	0.961107	94	6	FALSE	GABBR2	112.606	94	0	0	0.790021	FALSE	0	GABBR2	19510	0.144925
432	2.43387	0.00336169	0.410868	0.585899	123	5	FALSE	GNAI1	104.398	123	0	0	0.820766	FALSE	0	GNAI1	404660	0.0895285
434	2.36251	0.00522108	0.423278	0.52904	130	5	FALSE	GNAI3	103.577	130	0	0	0.829686	FALSE	0	GNAI3	564220	0.0808563
436	2.67745	0.00041259	0.37349	0.370766	34	5	FALSE	GNAO1	103.324	34	0	0	0.790319	FALSE	0	GNAO1	54680	0.128193
440	2.62084	0.00028262	0.381557	0.62761	142	6	FALSE	GPR17	100.12	142	0	0	0.797395	FALSE	0	GPR17	63264	0.120048
442	2.58468	0.0006227	0.386895	0.726899	80	5	FALSE	GRM1	98.7375	80	0	0	0.801915	FALSE	0	GRM1	84328	0.10673
444	2.61941	0.00045989	0.381765	0.618845	141	6	FALSE	GRM4	98.6738	141	0	0	0.797574	FALSE	0	GRM4	76302	0.120334
446	2.7393	1.1e-07	0.365057	0.999044	92	6	FALSE	HCAR2	112.38	92	0	0	0.782588	FALSE	0	HCAR2	76	0.164539
448	2.7393	1.1e-07	0.365057	0.999044	92	6	FALSE	HCAR3	112.38	92	0	0	0.782588	FALSE	0	HCAR3	76	0.164539
450	2.73692	1.373e-05	0.365375	0.979897	93	6	FALSE	HRH3	111.645	93	0	0	0.782885	FALSE	0	HRH3	2838	0.162511
452	2.72169	5.898e-05	0.367418	0.978261	93	6	FALSE	HTR1A	111.86	93	0	0	0.784788	FALSE	0	HTR1A	7090	0.157107
454	2.73359	8.436e-05	0.36582	0.97756	93	6	FALSE	HTR1B	111.323	93	0	0	0.783302	FALSE	0	HTR1B	4896	0.16179
456	2.7393	1.1e-07	0.365057	0.999044	92	6	FALSE	HTR1D	112.38	92	0	0	0.782588	FALSE	0	HTR1D	76	0.164539
458	2.7393	1.1e-07	0.365057	0.999044	92	6	FALSE	HTR1E	112.38	92	0	0	0.782588	FALSE	0	HTR1E	76	0.164539
460	2.71931	6.561e-05	0.36774	0.978261	93	6	FALSE	HTR1F	111.968	93	0	0	0.785086	FALSE	0	HTR1F	8016	0.157258
462	2.59467	0.00036485	0.385405	0.619423	143	6	FALSE	LPAR1	100.413	143	0	0	0.800666	FALSE	0	LPAR1	84078	0.115683
464	2.58991	0.00082751	0.386113	0.618832	143	6	FALSE	LPAR2	99.7832	143	0	0	0.801261	FALSE	0	LPAR2	89154	0.11575
466	2.62084	0.00028262	0.381557	0.62761	142	6	FALSE	LPAR3	100.12	142	0	0	0.797395	FALSE	0	LPAR3	63264	0.120048
468	2.62084	0.00028262	0.381557	0.62761	142	6	FALSE	LPAR5	100.12	142	0	0	0.797395	FALSE	0	LPAR5	63264	0.120048
470	2.62322	0.00045377	0.381211	0.919956	96	6	FALSE	MTNR1A	111.698	96	0	0	0.797098	FALSE	0	MTNR1A	55128	0.13345
472	2.63749	0.00040169	0.379149	0.939306	95	6	FALSE	MTNR1B	112.042	95	0	0	0.795314	FALSE	0	MTNR1B	50622	0.138153
474	2.59229	0.00039702	0.385759	0.613248	144	6	FALSE	NMUR2	100.083	144	0	0	0.800963	FALSE	0	NMUR2	90432	0.11412
476	2.60799	0.00048321	0.383437	0.856364	100	5	FALSE	OPRD1	110.48	100	0	0	0.799001	FALSE	0	OPRD1	77004	0.126697
478	2.7393	1.1e-07	0.365057	0.999044	92	6	FALSE	OPRK1	112.38	92	0	0	0.782588	FALSE	0	OPRK1	76	0.164539
480	2.7393	1.1e-07	0.365057	0.999044	92	6	FALSE	OPRL1	112.38	92	0	0	0.782588	FALSE	0	OPRL1	76	0.164539
482	2.65319	0.00058669	0.376905	0.851717	100	6	FALSE	OPRM1	106.81	100	0	0	0.793352	FALSE	0	OPRM1	54604	0.134003
484	2.7393	1.1e-07	0.365057	0.999044	92	6	FALSE	OXER1	112.38	92	0	0	0.782588	FALSE	0	OXER1	76	0.164539
486	2.69838	4.37e-06	0.370592	0.974978	68	6	FALSE	P2RY1	103.647	68	0	0	0.787702	FALSE	0	P2RY1	1504	0.135664
488	2.7393	1.1e-07	0.365057	0.999044	92	6	FALSE	P2RY12	112.38	92	0	0	0.782588	FALSE	0	P2RY12	76	0.164539
490	2.7393	1.1e-07	0.365057	0.999044	92	6	FALSE	P2RY14	112.38	92	0	0	0.782588	FALSE	0	P2RY14	76	0.164539
492	2.7393	1.1e-07	0.365057	0.999044	92	6	FALSE	P2RY4	112.38	92	0	0	0.782588	FALSE	0	P2RY4	76	0.164539
495	2.73834	4.42e-06	0.365184	0.981767	93	6	FALSE	PTGER3	111.903	93	0	0	0.782707	FALSE	0	PTGER3	722	0.163601
497	2.57517	0.00079179	0.388324	0.850909	100	5	FALSE	S1PR1	112.11	100	0	0	0.803104	FALSE	0	S1PR1	104866	0.12029
499	2.7393	1.1e-07	0.365057	0.999044	92	6	FALSE	S1PR2	112.38	92	0	0	0.782588	FALSE	0	S1PR2	76	0.164539
501	2.63273	0.00035266	0.379834	0.919518	96	5	FALSE	S1PR3	112.927	96	0	0	0.795909	FALSE	0	S1PR3	57076	0.134437
503	2.7393	1.1e-07	0.365057	0.999044	92	6	FALSE	S1PR4	112.38	92	0	0	0.782588	FALSE	0	S1PR4	76	0.164539
505	2.73834	9.35e-06	0.365184	0.980365	93	6	FALSE	S1PR5	111.527	93	0	0	0.782707	FALSE	0	S1PR5	1290	0.163051
507	2.24405	0.0079228	0.445622	0.132562	104	4	FALSE	SMAD3	68.8462	104	0	0	0.844493	FALSE	0	SMAD3	657008	0.0451324
509	2.7393	1.1e-07	0.365057	0.999044	92	6	FALSE	TAS2R31	112.38	92	0	0	0.782588	FALSE	0	TAS2R31	76	0.164539
546	2.57802	0.00050425	0.387894	0.698284	82	6	FALSE	GRM5	98.7927	82	0	0	0.802747	FALSE	0	GRM5	83892	0.104875
715	2.68363	0.00010697	0.372629	0.887715	72	6	FALSE	ADRA1A	101.375	72	0	0	0.789546	FALSE	0	ADRA1A	16480	0.129802
716	2.59229	0.00055901	0.385759	0.793333	76	6	FALSE	ADRA1B	99.5263	76	0	0	0.800963	FALSE	0	ADRA1B	56348	0.107466
718	2.61465	0.00042808	0.38246	0.898592	71	5	FALSE	ADRA1D	102.831	71	0	0	0.798168	FALSE	0	ADRA1D	38828	0.116062
721	2.70029	1.03e-06	0.370331	0.995929	67	6	FALSE	CHRM1	103.731	67	0	0	0.787464	FALSE	0	CHRM1	704	0.13613
723	2.66603	0.00030874	0.375089	0.86385	72	6	FALSE	CHRM3	98.5278	72	0	0	0.791746	FALSE	0	CHRM3	28560	0.123606
725	2.70029	1.03e-06	0.370331	0.995929	67	6	FALSE	CHRM5	103.731	67	0	0	0.787464	FALSE	0	CHRM5	704	0.13613
729	2.57945	0.00037162	0.38768	0.827842	74	5	FALSE	EDNRA	101.743	74	0	0	0.802569	FALSE	0	EDNRA	55628	0.108237
731	2.65604	0.00014274	0.3765	0.892153	71	6	FALSE	EDNRB	100.099	71	0	0	0.792995	FALSE	0	EDNRB	22536	0.12282
733	2.59182	0.00365031	0.38583	0.504386	96	5	FALSE	F2	79.3021	96	0	0	0.801023	FALSE	0	F2	286416	0.0869426
742	2.62369	0.00056635	0.381142	0.854262	73	6	FALSE	HTR2A	101.781	73	0	0	0.797039	FALSE	0	HTR2A	57466	0.115121
744	2.69933	5.71e-06	0.370462	0.975417	68	6	FALSE	HTR2B	103.632	68	0	0	0.787583	FALSE	0	HTR2B	1750	0.135822
746	2.61085	0.00024593	0.383017	0.853501	73	6	FALSE	HTR2C	101.74	73	0	0	0.798644	FALSE	0	HTR2C	38648	0.114058
751	2.70029	1.03e-06	0.370331	0.995929	67	6	FALSE	LPAR4	103.731	67	0	0	0.787464	FALSE	0	LPAR4	704	0.13613
754	2.6746	4.907e-05	0.373888	0.967515	68	5	FALSE	LPAR6	103.25	68	0	0	0.790676	FALSE	0	LPAR6	9698	0.129874
756	2.66318	8.78e-05	0.375491	0.942029	69	6	FALSE	LTB4R	102.725	69	0	0	0.792103	FALSE	0	LTB4R	15002	0.12558
758	2.65937	4.829e-05	0.376029	0.969271	68	5	FALSE	LTB4R2	104.294	68	0	0	0.792578	FALSE	0	LTB4R2	9898	0.127655
761	2.65604	0.00125192	0.3765	0.135632	30	5	FALSE	NOS1	65.1667	30	0	0	0.792995	FALSE	0	NOS1	113620	0.078924
763	2.46765	0.00174227	0.405244	0.159159	37	5	FALSE	NOS3	84.027	37	0	0	0.816544	FALSE	0	NOS3	149204	0.0718715
766	2.70029	1.03e-06	0.370331	0.995929	67	6	FALSE	P2RY10	103.731	67	0	0	0.787464	FALSE	0	P2RY10	704	0.13613
769	2.62274	0.00023432	0.381281	0.890946	71	5	FALSE	P2RY2	102.972	71	0	0	0.797157	FALSE	0	P2RY2	33862	0.118495
771	2.70029	1.03e-06	0.370331	0.995929	67	6	FALSE	P2RY6	103.731	67	0	0	0.787464	FALSE	0	P2RY6	704	0.13613
773	2.25928	0.00848958	0.442619	0.216863	185	5	FALSE	PIK3CA	78.3514	185	0	0	0.84259	FALSE	0	PIK3CA	1013898	0.0548641
777	2.61941	0.00015421	0.381765	0.893763	71	6	FALSE	PTAFR	103.056	71	0	0	0.797574	FALSE	0	PTAFR	26750	0.116448
779	2.69791	0.00022821	0.370658	0.946292	69	6	FALSE	PTGER1	102.087	69	0	0	0.787762	FALSE	0	PTGER1	12498	0.133953
781	2.67412	7.683e-05	0.373955	0.942029	69	5	FALSE	PTGFR	102.232	69	0	0	0.790735	FALSE	0	PTGFR	13794	0.128594
783	2.70029	1.03e-06	0.370331	0.995929	67	6	FALSE	TACR1	103.731	67	0	0	0.787464	FALSE	0	TACR1	704	0.13613
785	2.70029	1.03e-06	0.370331	0.995929	67	6	FALSE	TACR2	103.731	67	0	0	0.787464	FALSE	0	TACR2	704	0.13613
787	2.62084	0.00031852	0.381557	0.865806	72	5	FALSE	TBXA2R	101.347	72	0	0	0.797395	FALSE	0	TBXA2R	37732	0.115942
789	2.70029	1.03e-06	0.370331	0.995929	67	6	FALSE	UTS2R	103.731	67	0	0	0.787464	FALSE	0	UTS2R	704	0.13613
831	2.28402	0.00901136	0.437825	0.113361	127	5	FALSE	PRKCA	70.8819	127	0	0	0.839498	FALSE	0	PRKCA	909922	0.0500765
836	2.39439	0.00272547	0.417644	0.14811	89	5	FALSE	STAT1	67.7416	89	0	0	0.825702	FALSE	0	STAT1	295230	0.0539415
848	2.18649	0.0385299	0.457354	0.0379376	189	4	FALSE	ELAVL1	42.8889	189	0	0	0.851689	FALSE	0	ELAVL1	2448008	0.0283146
937	2.27355	0.00430714	0.439841	0.174916	95	5	FALSE	PRKCD	89.3789	95	0	0	0.840806	FALSE	0	PRKCD	502166	0.0605067
1064	3.1608	2.6e-06	0.316376	0.333333	4	6	FALSE	KCNK2	75.25	4	0	0	0.7299	FALSE	0	KCNK2	340	0.400266
1069	2.81066	0.00026637	0.355789	0.193333	25	5	FALSE	PDE4A	54.36	25	0	0	0.773668	FALSE	0	PDE4A	42914	0.0900166
1071	2.51142	0.00041651	0.398181	0.23399	29	5	FALSE	PDE4D	102.793	29	0	0	0.811073	FALSE	0	PDE4D	72382	0.0937038
1074	2.38249	0.00306935	0.419728	0.178711	120	5	FALSE	PLCG1	62.7667	120	0	0	0.827188	FALSE	0	PLCG1	343352	0.0506524
1082	2.33349	0.00615552	0.428542	0.165862	134	5	FALSE	PTPN11	64.5075	134	0	0	0.833314	FALSE	0	PTPN11	621708	0.0485693
1085	3.28497	6.9e-07	0.304417	0	2	6	FALSE	BHMT	45	2	0	0	0.714379	FALSE	0	BHMT	44	0.5
1090	2.82778	0.00091671	0.353634	0.241758	14	5	FALSE	HEXA	62.0714	14	0	0	0.771527	FALSE	0	HEXA	74968	0.115888
1093	2.78497	0.00080578	0.359071	0.0861539	26	5	FALSE	PYGL	41.4231	26	0	0	0.776879	FALSE	0	PYGL	68788	0.0691921
1097	2.70314	4.72e-05	0.36994	0.455882	17	5	FALSE	AHR	117.176	17	0	0	0.787108	FALSE	0	AHR	7644	0.154509
1098	2.41246	0.00358951	0.414514	0.185886	84	5	FALSE	AR	76.0595	84	0	0	0.823442	FALSE	0	AR	371790	0.0619688
1103	2.11989	0.0160522	0.471724	0.0883711	199	4	FALSE	HSP90AB1	60.3869	199	0	0	0.860014	FALSE	0	HSP90AB1	1578144	0.0362654
1105	2.68126	0.00143173	0.37296	0.19899	45	5	FALSE	NCOA2	54.2	45	0	0	0.789843	FALSE	0	NCOA2	144342	0.0696983
1107	2.27498	0.00864259	0.439565	0.137173	132	5	FALSE	RELA	64.2727	132	0	0	0.840628	FALSE	0	RELA	815292	0.0447788
1109	2.15128	0.0182869	0.464839	0.106023	232	5	FALSE	SRC	61.6078	232	0	0	0.856089	FALSE	0	SRC	1815732	0.0389868
1112	2.35062	0.00418357	0.42542	0.133694	75	5	FALSE	XPO1	72.6533	75	0	0	0.831173	FALSE	0	XPO1	355684	0.0539876
1114	2.96099	5.594e-05	0.337725	0.25	8	5	FALSE	AKR1A1	60	8	0	0	0.754876	FALSE	0	AKR1A1	6168	0.160523
1115	2.9981	0.00217762	0.333545	0.0735294	17	6	FALSE	GLO1	25.5294	17	0	0	0.750238	FALSE	0	GLO1	130528	0.08409
1117	2.66508	0.00096872	0.375223	0.150327	18	5	FALSE	HSD17B10	76.8889	18	0	0	0.791865	FALSE	0	HSD17B10	64870	0.0943216
1121	2.61703	0.00109212	0.382112	0.17479	35	5	FALSE	PPIB	63.4571	35	0	0	0.797871	FALSE	0	PPIB	88742	0.0737209
1123	2.76451	0.00050494	0.361728	0.141667	16	5	FALSE	AKR1B1	72.3125	16	0	0	0.779436	FALSE	0	AKR1B1	39076	0.111036
1127	2.31541	0.0105026	0.431888	0.111694	116	5	FALSE	PCNA	56.6207	116	0	0	0.835573	FALSE	0	PCNA	864608	0.0415579
1131	2.80209	0.00230717	0.356876	0.0350877	19	5	FALSE	SHBG	42.0526	19	0	0	0.774738	FALSE	0	SHBG	145964	0.0727609
1133	3.16127	2.342e-05	0.316328	0.1	5	6	FALSE	AKR1B10	38	5	0	0	0.729841	FALSE	0	AKR1B10	1550	0.238217
1135	2.56327	0.00263272	0.390126	0.12585	49	5	FALSE	NOS2	65.6327	49	0	0	0.804591	FALSE	0	NOS2	216418	0.0685253
1138	3.245	7.17e-06	0.308166	0.166667	4	6	FALSE	AKR1B15	35.25	4	0	0	0.719374	FALSE	0	AKR1B15	812	0.302174
1141	2.951	4.834e-05	0.338868	0	4	6	FALSE	AKR1C1	109.25	4	0	0	0.756125	FALSE	0	AKR1C1	3800	0.292568
1143	2.1275	0.0154278	0.470036	0.109845	207	5	FALSE	MAPK3	66.8502	207	0	0	0.859063	FALSE	0	MAPK3	1662682	0.0404086
1145	3.08516	1.567e-05	0.324133	0	3	6	FALSE	AKR1C2	84	3	0	0	0.739355	FALSE	0	AKR1C2	1992	0.356223
1148	3.3844	1.362e-05	0.295474	0	3	6	FALSE	AKR1C3	30.3333	3	0	0	0.701951	FALSE	0	AKR1C3	772	0.366667
1150	2.93625	0.00138374	0.34057	0.230769	14	6	FALSE	HPGDS	43.0714	14	0	0	0.757969	FALSE	0	HPGDS	105812	0.109989
1152	3.99762	0	0.250149	0	1	7	FALSE	AKR1C4	17	1	0	0	0.625297	FALSE	0	AKR1C4	0	0
1154	3.99762	0	0.250149	0	1	7	FALSE	AKR1E2	17	1	0	0	0.625297	FALSE	0	AKR1E2	0	0
1156	2.20409	0.00806456	0.453702	0.133754	143	4	FALSE	AKT1	77.5105	143	0	0	0.849489	FALSE	0	AKT1	892832	0.0498325
1159	2.69743	0.00010241	0.370723	0.321429	8	5	FALSE	BCL2A1	127.625	8	0	0	0.787821	FALSE	0	BCL2A1	9446	0.161346
1161	2.50666	0.00064883	0.398937	0.307104	61	5	FALSE	BRAF	92.918	61	0	0	0.811667	FALSE	0	BRAF	100062	0.0877413
1165	2.34634	0.00318384	0.426196	0.206173	81	5	FALSE	CHEK1	77.642	81	0	0	0.831708	FALSE	0	CHEK1	319700	0.0575034
1167	2.5628	0.00054253	0.390199	0.234672	44	5	FALSE	CREB1	80.8864	44	0	0	0.80465	FALSE	0	CREB1	65376	0.0804039
1169	2.50238	0.00089993	0.39962	0.258442	56	5	FALSE	CSK	76.4464	56	0	0	0.812203	FALSE	0	CSK	102426	0.0716461
1171	2.57041	0.0007951	0.389043	0.238384	45	5	FALSE	DNMT1	74.4222	45	0	0	0.803699	FALSE	0	DNMT1	82138	0.0780693
1177	2.53187	0.00274066	0.394964	0.148847	54	5	FALSE	ESR2	68.2222	54	0	0	0.808516	FALSE	0	ESR2	242988	0.066349
1179	2.5961	0.00175977	0.385193	0.164007	48	5	FALSE	EZH2	61.625	48	0	0	0.800488	FALSE	0	EZH2	153332	0.0670339
1182	2.245	0.00785712	0.445433	0.134008	113	5	FALSE	GAPDH	71.7699	113	0	0	0.844374	FALSE	0	GAPDH	727976	0.0475752
1187	2.55614	0.00097975	0.391215	0.237662	56	5	FALSE	GRIN2A	75.375	56	0	0	0.805483	FALSE	0	GRIN2A	136750	0.0766785
1189	2.47954	0.00201426	0.4033	0.185236	77	5	FALSE	GRIN2B	70.7013	77	0	0	0.815057	FALSE	0	GRIN2B	251930	0.0649709
1191	2.43863	0.00073984	0.410066	0.252439	41	5	FALSE	GSK3A	91.7073	41	0	0	0.820171	FALSE	0	GSK3A	97200	0.0755214
1196	2.45195	0.00236861	0.407839	0.18006	64	5	FALSE	HSP90B1	76.1719	64	0	0	0.818506	FALSE	0	HSP90B1	226310	0.0657788
1198	2.24167	0.012836	0.446095	0.142835	114	5	FALSE	HSPA5	73.4298	114	0	0	0.844791	FALSE	0	HSPA5	1033674	0.0486702
1200	2.20124	0.00560353	0.45429	0.16182	113	5	FALSE	HSPA8	82.0619	113	0	0	0.849845	FALSE	0	HSPA8	654224	0.051444
1202	2.29353	0.00222955	0.436009	0.188406	70	5	FALSE	HSPA9	90.3286	70	0	0	0.838309	FALSE	0	HSPA9	283386	0.0622759
1204	2.3568	0.00662375	0.424304	0.113911	117	5	FALSE	IKBKG	55.4872	117	0	0	0.8304	FALSE	0	IKBKG	551456	0.0429736
1206	2.49096	0.00111105	0.401451	0.2	26	5	FALSE	IMPDH2	88.9615	26	0	0	0.81363	FALSE	0	IMPDH2	92586	0.0790788
1208	2.56898	0.00109968	0.389259	0.167293	57	5	FALSE	ITGB3	61.5263	57	0	0	0.803877	FALSE	0	ITGB3	127512	0.0645238
1210	2.41437	0.00242813	0.414187	0.182353	85	5	FALSE	KAT2B	69.3059	85	0	0	0.823204	FALSE	0	KAT2B	269592	0.0571831
1213	2.45528	0.00148945	0.407285	0.213705	42	5	FALSE	LDHA	90.8333	42	0	0	0.81809	FALSE	0	LDHA	165662	0.0762664
1216	2.31113	0.00413285	0.432688	0.209761	108	5	FALSE	LYN	80.8981	108	0	0	0.836108	FALSE	0	LYN	480208	0.0580615
1218	2.68887	0.00011442	0.371904	0.366667	25	5	FALSE	MAP3K8	91.24	25	0	0	0.788892	FALSE	0	MAP3K8	17610	0.117729
1220	2.25547	0.0102176	0.443366	0.140732	127	5	FALSE	MAPK14	70.1969	127	0	0	0.843066	FALSE	0	MAPK14	892378	0.0476613
1222	2.6451	0.00028796	0.378058	0.294355	32	5	FALSE	MAPKAPK2	86.4062	32	0	0	0.794363	FALSE	0	MAPKAPK2	31966	0.100553
1224	2.38154	0.00059133	0.419896	0.238647	46	5	FALSE	MAPT	99.5435	46	0	0	0.827307	FALSE	0	MAPT	86630	0.0752407
1226	2.74548	0.00017237	0.364235	0.152381	21	5	FALSE	NFE2L2	73.6667	21	0	0	0.781815	FALSE	0	NFE2L2	18344	0.107561
1231	2.56375	0.00072901	0.390054	0.265657	45	5	FALSE	PHLPP1	81.4889	45	0	0	0.804531	FALSE	0	PHLPP1	100010	0.0823952
1233	2.6099	0.00057581	0.383157	0.282392	43	5	FALSE	PHLPP2	78.8837	43	0	0	0.798763	FALSE	0	PHLPP2	84172	0.0879417
1236	2.45195	0.00150575	0.407839	0.225532	95	5	FALSE	PIK3CB	67.8105	95	0	0	0.818506	FALSE	0	PIK3CB	199838	0.0595875
1238	2.51665	0.00074438	0.397354	0.290276	53	5	FALSE	PIK3CD	80.3396	53	0	0	0.810419	FALSE	0	PIK3CD	93524	0.0761513
1242	2.51475	0.00067328	0.397654	0.168687	45	5	FALSE	PKN1	77.8889	45	0	0	0.810657	FALSE	0	PKN1	80716	0.0729089
1245	2.60942	0.00085971	0.383227	0.198413	28	5	FALSE	PPM1A	83.0714	28	0	0	0.798823	FALSE	0	PPM1A	70756	0.0922454
1247	2.34872	0.00282935	0.425765	0.178513	79	5	FALSE	PRKCE	88.3797	79	0	0	0.831411	FALSE	0	PRKCE	342076	0.0661736
1249	2.46099	0.00131101	0.406341	0.204177	69	5	FALSE	PRKCQ	79.7971	69	0	0	0.817376	FALSE	0	PRKCQ	180470	0.0700589
1251	2.47574	0.00164848	0.40392	0.159356	71	5	FALSE	PTPN1	67.662	71	0	0	0.815533	FALSE	0	PTPN1	192356	0.0615716
1253	2.66746	0.00013264	0.374889	0.27957	31	5	FALSE	PTPN2	84.129	31	0	0	0.791568	FALSE	0	PTPN2	20946	0.105121
1256	2.34253	0.0029957	0.426889	0.205253	100	5	FALSE	RAF1	82.19	100	0	0	0.832184	FALSE	0	RAF1	367624	0.0617431
1258	2.55376	0.00065875	0.39158	0.267007	49	5	FALSE	REL	74	49	0	0	0.80578	FALSE	0	REL	86228	0.0753564
1261	2.67269	0.00013037	0.374155	0.219048	21	5	FALSE	RPS6KB2	89.7143	21	0	0	0.790913	FALSE	0	RPS6KB2	23296	0.110214
1264	2.71503	0.00438886	0.36832	0.0989247	31	5	FALSE	SETDB1	54.0323	31	0	0	0.785621	FALSE	0	SETDB1	344652	0.0770121
1266	2.95814	1.19e-06	0.338051	0.4	5	5	FALSE	SLC2A1	110.4	5	0	0	0.755233	FALSE	0	SLC2A1	252	0.299457
1269	2.37012	0.00418659	0.421919	0.182284	63	5	FALSE	SNCA	83.6349	63	0	0	0.828735	FALSE	0	SNCA	326220	0.0631921
1273	2.65176	0.00025305	0.377108	0.28	26	5	FALSE	TERT	93	26	0	0	0.79353	FALSE	0	TERT	36570	0.108727
1275	2.27165	0.00261354	0.440209	0.185759	80	5	FALSE	TUBB	88.15	80	0	0	0.841044	FALSE	0	TUBB	327198	0.0586494
1277	2.53711	0.00031248	0.39415	0.301802	37	5	FALSE	TUBB4B	95.8649	37	0	0	0.807862	FALSE	0	TUBB4B	48276	0.0925336
1279	2.72407	0.00058336	0.367097	0.189474	20	5	FALSE	VEGFA	72.15	20	0	0	0.784491	FALSE	0	VEGFA	46578	0.101693
1282	2.37345	0.00143736	0.421327	0.243427	79	5	FALSE	YES1	88.6456	79	0	0	0.828318	FALSE	0	YES1	209358	0.0686013
1285	2.9491	4.985e-05	0.339087	0.392857	8	5	FALSE	CDC45	69.875	8	0	0	0.756363	FALSE	0	CDC45	4756	0.184682
1287	2.28211	0.00661727	0.438191	0.129419	131	5	FALSE	CDK1	65.7863	131	0	0	0.839736	FALSE	0	CDK1	644172	0.0463068
1290	3.02617	0.00015865	0.330451	0.381818	11	6	FALSE	F7	38.0909	11	0	0	0.746729	FALSE	0	F7	9016	0.116643
1293	2.73644	8.163e-05	0.365438	0.279412	17	5	FALSE	KCNMA1	96.4706	17	0	0	0.782945	FALSE	0	KCNMA1	11522	0.140542
1297	2.84776	0.00031432	0.351153	0.289855	24	6	FALSE	PDE4B	50.0417	24	0	0	0.76903	FALSE	0	PDE4B	37862	0.0904913
1299	3.31304	1.85e-06	0.301838	0.666667	3	6	FALSE	PON1	47.6667	3	0	0	0.710871	FALSE	0	PON1	196	0.39071
1301	2.96384	0.00070422	0.3374	0.0444444	10	5	FALSE	PRSS1	45	10	0	0	0.75452	FALSE	0	PRSS1	49590	0.115666
1303	2.69553	0.00409944	0.370985	0.0588235	18	5	FALSE	PRSS2	54.8333	18	0	0	0.788059	FALSE	0	PRSS2	231464	0.069356
1305	2.8549	0.00114779	0.350275	0.109091	11	6	FALSE	PRSS3	57.7273	11	0	0	0.768137	FALSE	0	PRSS3	78736	0.102232
1307	3	5.34e-06	0.333333	0.333333	3	5	FALSE	RBP4	127	3	0	0	0.75	FALSE	0	RBP4	1498	0.37037
1309	3.04186	0.00010815	0.328746	0.190476	7	6	FALSE	RYR2	44.8571	7	0	0	0.744767	FALSE	0	RYR2	7490	0.165079
1311	2.98906	0.00013398	0.334554	0.2	11	6	FALSE	SCN5A	47.9091	11	0	0	0.751368	FALSE	0	SCN5A	13372	0.13381
1315	2.93435	8.951e-05	0.340791	0.0357143	8	6	FALSE	SLC1A5	58.625	8	0	0	0.758206	FALSE	0	SLC1A5	5650	0.154333
1317	2.50714	0.00151663	0.398861	0.1	36	5	FALSE	TK1	62.8889	36	0	0	0.811608	FALSE	0	TK1	102390	0.057971
1319	2.69981	0.00051973	0.370396	0.133333	15	5	FALSE	TTR	73	15	0	0	0.787524	FALSE	0	TTR	28860	0.0910304
1321	2.80828	0.00021505	0.35609	0.194444	9	5	FALSE	ALDH2	81.4444	9	0	0	0.773965	FALSE	0	ALDH2	11798	0.133772
1323	2.69838	0.00123426	0.370592	0.181609	30	5	FALSE	G6PD	60.8667	30	0	0	0.787702	FALSE	0	G6PD	114438	0.0841886
1326	3.34348	1.02e-06	0.299089	0	3	6	FALSE	ALDH1A2	33.6667	3	0	0	0.707065	FALSE	0	ALDH1A2	128	0.408333
1328	2.88392	0.00107315	0.34675	0.0833333	9	5	FALSE	ALDH1B1	64.4444	9	0	0	0.76451	FALSE	0	ALDH1B1	55718	0.149623
1329	3.04662	0.00113235	0.328232	0.272727	12	5	FALSE	CYP51A1	33.3333	12	0	0	0.744172	FALSE	0	CYP51A1	75176	0.111392
1331	3.88344	0	0.257503	0	1	6	FALSE	FABP2	9	1	0	0	0.639569	FALSE	0	FABP2	0	0
1334	2.84015	0.00076841	0.352094	0.24359	13	5	FALSE	HEXB	51.3846	13	0	0	0.769981	FALSE	0	HEXB	61144	0.10021
1338	2.22217	0.00911986	0.450011	0.150538	93	5	FALSE	HSPD1	77.957	93	0	0	0.847229	FALSE	0	HSPD1	696456	0.049849
1341	2.63892	0.00010012	0.378944	0.294118	18	5	FALSE	ALK	123.889	18	0	0	0.795136	FALSE	0	ALK	13544	0.146309
1342	3.00761	9e-08	0.33249	0.833333	4	5	FALSE	EPHA1	127	4	0	0	0.749049	FALSE	0	EPHA1	4	0.417763
1350	2.11751	0.0153401	0.472253	0.11229	218	4	FALSE	MAPK1	67.3486	218	0	0	0.860312	FALSE	0	MAPK1	1769260	0.0405959
1352	2.60752	0.00041554	0.383507	0.248768	29	5	FALSE	MYLK	79.3103	29	0	0	0.79906	FALSE	0	MYLK	45870	0.0875009
1357	2.3078	0.00600123	0.433313	0.141098	118	4	FALSE	STAT3	68.2966	118	0	0	0.836525	FALSE	0	STAT3	604758	0.0492222
1359	3.20219	2.683e-05	0.312286	0	5	6	FALSE	ALOX12	25.8	5	0	0	0.724726	FALSE	0	ALOX12	1338	0.217544
1361	2.33968	0.00441987	0.42741	0.182692	65	5	FALSE	KAT5	79.6769	65	0	0	0.83254	FALSE	0	KAT5	337170	0.0578797
1363	2.95576	0.00024949	0.338323	0.166667	12	5	FALSE	PLA2G2A	36.4167	12	0	0	0.75553	FALSE	0	PLA2G2A	17878	0.108936
1365	3.74025	0	0.267362	0	1	6	FALSE	ALOX15	10	1	0	0	0.657469	FALSE	0	ALOX15	0	0
1367	3.74025	0	0.267362	0	1	6	FALSE	ALOX15B	10	1	0	0	0.657469	FALSE	0	ALOX15B	0	0
1370	2.85633	0.00144058	0.3501	0.0641026	13	5	FALSE	LTA4H	56.9231	13	0	0	0.767959	FALSE	0	LTA4H	87314	0.111296
1373	2.88535	0.00083678	0.346579	0.181818	11	5	FALSE	PTGS2	60.7273	11	0	0	0.764332	FALSE	0	PTGS2	64584	0.135146
1375	3.02617	1.74e-05	0.330451	0	5	5	FALSE	ALPI	73.6	5	0	0	0.746729	FALSE	0	ALPI	1914	0.234951
1377	3.02284	1.711e-05	0.330815	0.0952381	7	6	FALSE	ALPL	62.8571	7	0	0	0.747146	FALSE	0	ALPL	2044	0.20269
1378	2.53473	0.00191074	0.39452	0.208245	44	5	FALSE	P4HB	78.75	44	0	0	0.808159	FALSE	0	P4HB	159678	0.0771836
1381	3.12226	6.81e-06	0.32028	0.4	6	6	FALSE	ALPP	42.6667	6	0	0	0.734717	FALSE	0	ALPP	828	0.210181
1382	3.12226	6.81e-06	0.32028	0.4	6	6	FALSE	ALPPL2	42.6667	6	0	0	0.734717	FALSE	0	ALPPL2	828	0.210181
1386	2.97954	0.00016592	0.335622	0.127273	11	5	FALSE	AMD1	44.1818	11	0	0	0.752557	FALSE	0	AMD1	11542	0.116229
1388	2.95718	0.00025704	0.33816	0.0952381	15	5	FALSE	ODC1	34.6667	15	0	0	0.755352	FALSE	0	ODC1	18714	0.102595
1391	2.84206	0.00087123	0.351858	0.139706	17	5	FALSE	SMS	47.5882	17	0	0	0.769743	FALSE	0	SMS	64120	0.0916421
1393	2.98192	0.00133492	0.335354	0.181818	12	5	FALSE	SRM	47.75	12	0	0	0.75226	FALSE	0	SRM	107442	0.149633
1395	3.34729	1.3e-07	0.298749	0.666667	4	6	FALSE	AMY1C	32.75	4	0	0	0.706589	FALSE	0	AMY1C	16	0.372159
1396	2.78687	0.00056771	0.358826	0.190476	21	5	FALSE	PYGB	49.7619	21	0	0	0.776641	FALSE	0	PYGB	54068	0.0801319
1399	2.86108	0.0005471	0.349518	0.144928	24	5	FALSE	PYGM	35.7083	24	0	0	0.767364	FALSE	0	PYGM	48920	0.0743737
1401	3.28687	2.89e-06	0.304241	0.166667	4	6	FALSE	AMY2A	28.75	4	0	0	0.714141	FALSE	0	AMY2A	226	0.366883
1406	3.2902	7.5e-06	0.303933	0.166667	4	6	FALSE	AMY2B	34.75	4	0	0	0.713725	FALSE	0	AMY2B	494	0.34596
1407	2.39248	0.00508889	0.417976	0.155399	68	5	FALSE	FOS	71.6324	68	0	0	0.82594	FALSE	0	FOS	396414	0.056134
1412	3.5785	3.36e-06	0.279447	0	3	6	FALSE	AOX1	13	3	0	0	0.677688	FALSE	0	AOX1	124	0.352941
1413	2.97431	0.00018947	0.336212	0.133333	6	6	FALSE	XDH	70.5	6	0	0	0.753211	FALSE	0	XDH	12590	0.195996
1415	2.60371	0.00100687	0.384067	0.191597	35	5	FALSE	APAF1	60.5714	35	0	0	0.799536	FALSE	0	APAF1	89150	0.0671207
1416	2.7726	0.00042776	0.360673	0.177249	28	5	FALSE	BCL2L1	46.3929	28	0	0	0.778425	FALSE	0	BCL2L1	36056	0.0741714
1418	2.88915	5.116e-05	0.346122	0.290909	11	5	FALSE	BCL2L2	62.7273	11	0	0	0.763856	FALSE	0	BCL2L2	4118	0.137966
1420	2.69315	0.0004243	0.371312	0.302521	35	5	FALSE	BIRC2	57.3429	35	0	0	0.788356	FALSE	0	BIRC2	45864	0.075352
1422	2.755	0.00028188	0.362977	0.308712	33	5	FALSE	BIRC3	53	33	0	0	0.780626	FALSE	0	BIRC3	31388	0.0814918
1424	3.09705	1.345e-05	0.322888	0.222222	9	6	FALSE	BIRC8	37	9	0	0	0.737869	FALSE	0	BIRC8	1626	0.189744
1426	2.65794	0.00114553	0.376231	0.145092	38	5	FALSE	CASP7	49.5789	38	0	0	0.792757	FALSE	0	CASP7	95902	0.0630106
1429	2.88915	5.969e-05	0.346122	0.217949	13	5	FALSE	FNTA	65.1538	13	0	0	0.763856	FALSE	0	FNTA	5984	0.138593
1433	2.40676	0.00183034	0.415497	0.173913	69	5	FALSE	HSPA1A	76.2174	69	0	0	0.824156	FALSE	0	HSPA1A	185292	0.061294
1436	2.27735	0.00336449	0.439106	0.199281	106	5	FALSE	PTK2	82.0377	106	0	0	0.840331	FALSE	0	PTK2	424984	0.0561518
1438	2.50809	0.0011969	0.39871	0.169697	55	5	FALSE	RARA	64.3455	55	0	0	0.811489	FALSE	0	RARA	117242	0.0596728
1440	2.37393	0.00278943	0.421242	0.168165	62	5	FALSE	TOP1	74.6452	62	0	0	0.828259	FALSE	0	TOP1	267070	0.0569564
1447	2.78544	0.00015931	0.359009	0.346667	25	5	FALSE	ERCC1	57.44	25	0	0	0.77682	FALSE	0	ERCC1	17518	0.0938562
1449	2.88725	9.233e-05	0.34635	0.363333	25	5	FALSE	ERCC4	48.4	25	0	0	0.764094	FALSE	0	ERCC4	10750	0.111778
1455	2.64225	0.00029335	0.378466	0.222222	19	5	FALSE	LGALS1	97.3684	19	0	0	0.794719	FALSE	0	LGALS1	28404	0.115178
1458	2.68887	0.00020332	0.371904	0.120879	14	5	FALSE	MPG	81.2857	14	0	0	0.788892	FALSE	0	MPG	19456	0.102571
1460	2.76499	7.18e-05	0.361666	0.111111	9	6	FALSE	NAE1	95.4444	9	0	0	0.779377	FALSE	0	NAE1	8274	0.1417
1463	2.57279	0.00153837	0.388683	0.192157	51	5	FALSE	POLA1	59.2745	51	0	0	0.803402	FALSE	0	POLA1	123286	0.0630834
1465	2.96242	2.578e-05	0.337562	0.377778	10	6	FALSE	POLB	59.9	10	0	0	0.754698	FALSE	0	POLB	2606	0.16676
1467	2.56803	0.00206477	0.389403	0.182703	75	5	FALSE	RAD52	55.28	75	0	0	0.803996	FALSE	0	RAD52	197750	0.0594265
1469	2.93482	0.00011873	0.340736	0.242424	12	5	FALSE	RNASEH1	56.8333	12	0	0	0.758147	FALSE	0	RNASEH1	8786	0.138415
1472	3.06518	4.73e-06	0.326246	0.618182	11	5	FALSE	TDP1	48.3636	11	0	0	0.741853	FALSE	0	TDP1	652	0.195804
1474	2.19363	0.0149916	0.455866	0.106827	166	4	FALSE	TP53	61.7229	166	0	0	0.850797	FALSE	0	TP53	1229802	0.0396993
1476	2.75737	8.99e-06	0.362664	0.2	5	5	FALSE	APOBEC3G	172.8	5	0	0	0.780328	FALSE	0	APOBEC3G	1898	0.249133
1481	2.48287	0.00063684	0.402759	0.243243	38	5	FALSE	AURKA	84.5263	38	0	0	0.814641	FALSE	0	AURKA	67528	0.0741879
1483	2.52807	0.00046071	0.395559	0.231527	29	5	FALSE	AURKB	92.931	29	0	0	0.808991	FALSE	0	AURKB	49956	0.0867381
1485	2.82445	0.00115594	0.354051	0.0714286	8	5	FALSE	BACE1	82.75	8	0	0	0.771943	FALSE	0	BACE1	55508	0.138003
1487	2.98858	0	0.334607	0	1	6	FALSE	BACE2	450	1	0	0	0.751427	FALSE	0	BACE2	0	0
1490	2.4843	0.00028924	0.402528	0.270968	31	5	FALSE	CAMKK2	102.194	31	0	0	0.814462	FALSE	0	CAMKK2	42666	0.0892238
1492	2.70885	7.149e-05	0.369161	0.257576	12	5	FALSE	CASP6	90.8333	12	0	0	0.786394	FALSE	0	CASP6	7838	0.118829
1494	2.52807	0.00056393	0.395559	0.222989	30	5	FALSE	CCND3	93.7	30	0	0	0.808991	FALSE	0	CCND3	60574	0.0879186
1499	2.49096	0.00065807	0.401451	0.214588	44	5	FALSE	CDK3	83.7273	44	0	0	0.81363	FALSE	0	CDK3	81376	0.0751387
1501	2.36537	0.00154964	0.422768	0.189904	65	5	FALSE	CDK4	80.2308	65	0	0	0.829329	FALSE	0	CDK4	185632	0.0607809
1503	2.54757	0.00111925	0.39253	0.233766	22	5	FALSE	CDK5R1	96.4091	22	0	0	0.806553	FALSE	0	CDK5R1	74620	0.0927028
1513	2.74643	0.00080122	0.364109	0.152381	15	5	FALSE	CSNK1G2	66.3333	15	0	0	0.781696	FALSE	0	CSNK1G2	55740	0.0938062
1516	2.72122	0.00027248	0.367483	0.163399	18	5	FALSE	CTBP2	72.7222	18	0	0	0.784848	FALSE	0	CTBP2	23476	0.0973339
1522	2.86346	7.03e-06	0.349227	0	4	6	FALSE	DAPK2	157	4	0	0	0.767067	FALSE	0	DAPK2	1080	0.286239
1524	2.84206	1.456e-05	0.351858	0	3	6	FALSE	DGUOK	214.667	3	0	0	0.769743	FALSE	0	DGUOK	2852	0.362147
1526	2.48382	0.00100564	0.402605	0.201613	32	5	FALSE	DNM1	96.5	32	0	0	0.814522	FALSE	0	DNM1	103806	0.08575
1528	2.38107	0.00276949	0.41998	0.148041	53	5	FALSE	DNM2	80.1887	53	0	0	0.827367	FALSE	0	DNM2	248546	0.0617972
1533	2.58991	8.509e-05	0.386113	0.285714	14	5	FALSE	DUSP3	130.143	14	0	0	0.801261	FALSE	0	DUSP3	16082	0.134094
1535	2.57279	0.00025654	0.388683	0.242424	22	5	FALSE	DYRK1A	98.4091	22	0	0	0.803402	FALSE	0	DYRK1A	30152	0.0985152
1537	2.65652	0.00010686	0.376433	0.4	6	5	FALSE	EBP	183.667	6	0	0	0.792935	FALSE	0	EBP	10230	0.214119
1543	2.46575	0.00094285	0.405557	0.380392	51	5	FALSE	FGFR2	97.6667	51	0	0	0.816782	FALSE	0	FGFR2	119734	0.0849105
1548	2.92055	0.00022749	0.342401	0.4	6	6	FALSE	GABRA4	96.6667	6	0	0	0.759931	FALSE	0	GABRA4	14926	0.185897
1551	2.98858	0	0.334607	0	1	6	FALSE	GBA2	450	1	0	0	0.751427	FALSE	0	GBA2	0	0
1564	2.90247	0.00021418	0.344534	0.166667	4	6	FALSE	GSTA1	143.75	4	0	0	0.762191	FALSE	0	GSTA1	6458	0.262363
1568	2.48097	0.00074857	0.403068	0.202429	39	5	FALSE	HCK	91.641	39	0	0	0.814879	FALSE	0	HCK	82742	0.0806699
1574	2.51475	0.00024026	0.397654	0.304348	24	5	FALSE	HSPA2	106.625	24	0	0	0.810657	FALSE	0	HSPA2	33908	0.098597
1587	2.54567	0.0004254	0.392824	0.236923	26	5	FALSE	IARS	91	26	0	0	0.806791	FALSE	0	IARS	41002	0.0887921
1589	2.83111	4.747e-05	0.353218	0.2	6	5	FALSE	IDO1	123.667	6	0	0	0.771111	FALSE	0	IDO1	4352	0.205214
1592	2.60514	0.0017625	0.383857	0.227941	17	5	FALSE	IL1B	83.4706	17	0	0	0.799358	FALSE	0	IL1B	107400	0.0886733
1594	2.82778	0.00029844	0.353634	0.218182	11	6	FALSE	IMPDH1	67.6364	11	0	0	0.771527	FALSE	0	IMPDH1	21812	0.112353
1599	2.91389	0.00042142	0.343184	0.352941	17	6	FALSE	KCNA1	41.1176	17	0	0	0.760764	FALSE	0	KCNA1	58828	0.0799954
1601	2.93578	0.00035206	0.340626	0	10	6	FALSE	KCNA10	54.9	10	0	0	0.758028	FALSE	0	KCNA10	46488	0.111364
1603	2.76118	0.00095655	0.362164	0.26087	23	5	FALSE	KCNA2	46.3478	23	0	0	0.779853	FALSE	0	KCNA2	111796	0.0664668
1605	2.84634	0.00061552	0.351329	0.315789	20	6	FALSE	KCNA3	41.85	20	0	0	0.769208	FALSE	0	KCNA3	76128	0.0710034
1607	2.75214	0.00111604	0.363353	0.298701	22	5	FALSE	KCNA4	51.3636	22	0	0	0.780982	FALSE	0	KCNA4	124512	0.0706862
1609	2.63463	0.00162457	0.379559	0.266667	21	5	FALSE	KCNA5	82.0476	21	0	0	0.795671	FALSE	0	KCNA5	192794	0.0913671
1611	2.78306	0	0.359316	1	3	5	FALSE	KCNA6	307	3	0	0	0.777117	FALSE	0	KCNA6	0	0.459581
1613	2.98858	0	0.334607	0	1	6	FALSE	KCNA7	450	1	0	0	0.751427	FALSE	0	KCNA7	0	0
1615	2.85823	0.00033389	0.349867	0.0357143	8	6	FALSE	KLK2	79.125	8	0	0	0.767721	FALSE	0	KLK2	19228	0.138717
1617	2.92674	0.00095997	0.341678	0	3	6	FALSE	KLK7	169.333	3	0	0	0.759158	FALSE	0	KLK7	48320	0.341447
1619	2.21075	0.00528503	0.452335	0.168325	143	5	FALSE	KRAS	78.4196	143	0	0	0.848656	FALSE	0	KRAS	826184	0.0504306
1621	2.80495	7.243e-05	0.356513	0.214286	8	5	FALSE	LAP3	89.75	8	0	0	0.774382	FALSE	0	LAP3	6634	0.145495
1623	2.63939	0.00123385	0.378875	0.120879	14	5	FALSE	LGALS3	91.2857	14	0	0	0.795076	FALSE	0	LGALS3	74614	0.107101
1631	2.79305	0.00018265	0.358031	0.155556	10	6	FALSE	LSM6	81.2	10	0	0	0.775868	FALSE	0	LSM6	12312	0.126324
1635	2.71265	0.00015437	0.368643	0.194444	9	5	FALSE	MAG	116.667	9	0	0	0.785918	FALSE	0	MAG	11704	0.151371
1638	2.42341	0.00137502	0.412642	0.201754	57	5	FALSE	MAPK10	75.5263	57	0	0	0.822074	FALSE	0	MAPK10	156514	0.0613394
1640	2.38059	0.00188572	0.420064	0.202046	69	5	FALSE	MAPK11	76.8986	69	0	0	0.827426	FALSE	0	MAPK11	222928	0.0592327
1643	2.24833	0.00464732	0.444774	0.179525	111	4	FALSE	MAPK8	79.6847	111	0	0	0.843958	FALSE	0	MAPK8	537706	0.0528995
1645	2.70932	0.000126	0.369096	0.404412	17	5	FALSE	MAPKAPK3	79.0588	17	0	0	0.786334	FALSE	0	MAPKAPK3	13486	0.104437
1648	2.97859	2.209e-05	0.335729	0	2	6	FALSE	MB	230.5	2	0	0	0.752676	FALSE	0	MB	1926	0.504396
1650	2.74929	1.444e-05	0.363731	0.142857	7	6	FALSE	MBNL1	158.571	7	0	0	0.781339	FALSE	0	MBNL1	3954	0.224519
1652	2.58611	0.00029166	0.386681	0.192982	19	5	FALSE	METAP2	103.211	19	0	0	0.801736	FALSE	0	METAP2	29140	0.106568
1654	2.5138	0.00053281	0.397805	0.235507	24	5	FALSE	MITF	96.3333	24	0	0	0.810775	FALSE	0	MITF	49374	0.088341
1656	2.52188	0.00418288	0.396529	0.0936508	36	5	FALSE	MME	74.6389	36	0	0	0.809765	FALSE	0	MME	278954	0.0698614
1658	2.93578	0.00016695	0.340626	0.1	5	6	FALSE	MMP12	102	5	0	0	0.758028	FALSE	0	MMP12	9286	0.206517
1661	2.88059	0.00012954	0.347151	0.2	6	6	FALSE	MPI	108.667	6	0	0	0.764926	FALSE	0	MPI	4756	0.192764
1663	2.74833	0.00052195	0.363857	0.957576	55	5	FALSE	MT-ND3	68.3818	55	0	0	0.781458	FALSE	0	MT-ND3	65996	0.0995368
1667	2.98858	0	0.334607	0	1	6	FALSE	NAAA	450	1	0	0	0.751427	FALSE	0	NAAA	0	0
1671	2.73168	0.00066283	0.366075	0.891604	57	5	FALSE	NDUFA4	66.4737	57	0	0	0.783539	FALSE	0	NDUFA4	72772	0.0946669
1673	2.6156	0.00084863	0.382321	0.900376	57	5	FALSE	NDUFA5	72.614	57	0	0	0.798049	FALSE	0	NDUFA5	112516	0.0815888
1675	2.74833	0.00052195	0.363857	0.957576	55	5	FALSE	NDUFB1	68.3818	55	0	0	0.781458	FALSE	0	NDUFB1	65996	0.0995368
1677	2.74833	0.00052195	0.363857	0.957576	55	5	FALSE	NDUFB3	68.3818	55	0	0	0.781458	FALSE	0	NDUFB3	65996	0.0995368
1679	2.72931	0.00082887	0.366394	0.870538	58	5	FALSE	NDUFB6	66.2931	58	0	0	0.783837	FALSE	0	NDUFB6	83522	0.0936343
1681	2.64891	0.00120858	0.377514	0.763088	62	5	FALSE	NDUFS2	65.1935	62	0	0	0.793887	FALSE	0	NDUFS2	114586	0.0788878
1683	2.68696	0.00164768	0.372167	0.690385	65	5	FALSE	NDUFS4	61.7538	65	0	0	0.789129	FALSE	0	NDUFS4	126466	0.0809154
1685	2.7431	0.00041663	0.364551	0.285714	7	5	FALSE	NLRP3	143.857	7	0	0	0.782112	FALSE	0	NLRP3	21062	0.201846
1690	2.71836	7.172e-05	0.367868	0.305556	9	5	FALSE	NUAK1	113.444	9	0	0	0.785205	FALSE	0	NUAK1	10006	0.148148
1705	2.55899	0.00068122	0.390779	0.205042	35	5	FALSE	PBRM1	71.8286	35	0	0	0.805126	FALSE	0	PBRM1	63866	0.0716997
1708	2.74976	0.00010186	0.363668	0.0714286	8	6	FALSE	PDK3	108	8	0	0	0.78128	FALSE	0	PDK3	14494	0.148892
1710	2.6432	0.00056154	0.37833	0.20915	18	5	FALSE	PGM1	97.6667	18	0	0	0.7946	FALSE	0	PGM1	47244	0.113369
1712	2.77402	2.357e-05	0.360487	0.333333	6	5	FALSE	PHF8	144.167	6	0	0	0.778247	FALSE	0	PHF8	4060	0.213333
1718	2.35728	0.0028619	0.424218	0.124942	66	5	FALSE	PIN1	70.6818	66	0	0	0.83034	FALSE	0	PIN1	253152	0.0525343
1720	2.93435	0.00030915	0.340791	0.5	5	5	FALSE	PLA2G4C	102	5	0	0	0.758206	FALSE	0	PLA2G4C	10038	0.209465
1722	2.55709	0.00076038	0.39107	0.32971	24	5	FALSE	POLH	88.25	24	0	0	0.805364	FALSE	0	POLH	69772	0.0868602
1724	2.64558	0.00054064	0.37799	0.333333	22	6	FALSE	POLI	70.9545	22	0	0	0.794303	FALSE	0	POLI	48358	0.0828377
1726	2.71313	0.00013229	0.368578	0.345455	11	6	FALSE	POLL	102.364	11	0	0	0.785859	FALSE	0	POLL	13932	0.134924
1728	2.48811	0.0008993	0.401912	0.203175	36	5	FALSE	PPARG	82.5556	36	0	0	0.813987	FALSE	0	PPARG	87712	0.0733333
1730	2.46908	0.00058607	0.40501	0.186555	35	5	FALSE	PPP5C	93.7143	35	0	0	0.816365	FALSE	0	PPP5C	65210	0.0806245
1733	2.42721	0.00115329	0.411995	0.176812	46	5	FALSE	PRKCG	94.5652	46	0	0	0.821598	FALSE	0	PRKCG	156602	0.076571
1743	2.71123	5.183e-05	0.368837	0.4	10	5	FALSE	PTPN7	136.7	10	0	0	0.786097	FALSE	0	PTPN7	7060	0.176943
1745	2.55661	0.00029874	0.391143	0.25	24	5	FALSE	QARS	86.375	24	0	0	0.805423	FALSE	0	QARS	28374	0.0851843
1747	2.77165	1.747e-05	0.360796	0.333333	4	6	FALSE	QPCTL	201.25	4	0	0	0.778544	FALSE	0	QPCTL	5904	0.290462
1749	2.76166	8.128e-05	0.362102	0.397436	13	6	FALSE	RASGRP2	112.154	13	0	0	0.779793	FALSE	0	RASGRP2	9606	0.160339
1751	2.6608	1.543e-05	0.375827	0.628205	13	6	FALSE	RASGRP3	146.769	13	0	0	0.7924	FALSE	0	RASGRP3	4146	0.171259
1758	2.60894	0.00028158	0.383297	0.342857	21	5	FALSE	SENP1	89.381	21	0	0	0.798882	FALSE	0	SENP1	31794	0.0957995
1760	2.61656	0.00010863	0.382182	0.318681	14	5	FALSE	SGK2	120.214	14	0	0	0.797931	FALSE	0	SGK2	17418	0.132249
1762	2.61513	0.0015509	0.38239	0.0748663	34	5	FALSE	SIRT5	52.6765	34	0	0	0.798109	FALSE	0	SIRT5	102046	0.058138
1764	2.97336	0.00036903	0.33632	0	4	6	FALSE	SLC22A6	117.25	4	0	0	0.75333	FALSE	0	SLC22A6	10944	0.254934
1766	2.98858	0	0.334607	0	1	6	FALSE	SLCO2B1	450	1	0	0	0.751427	FALSE	0	SLCO2B1	0	0
1770	2.98858	0	0.334607	0	1	6	FALSE	STK17B	450	1	0	0	0.751427	FALSE	0	STK17B	0	0
1772	2.30209	0.00304741	0.434387	0.21596	114	5	FALSE	SYK	78.2281	114	0	0	0.837238	FALSE	0	SYK	409922	0.0554809
1777	2.45052	0.001695	0.408076	0.229387	44	5	FALSE	TBK1	78.0227	44	0	0	0.818685	FALSE	0	TBK1	134078	0.0661578
1782	2.4648	0.00295881	0.405713	0.116735	50	5	FALSE	TNF	58.76	50	0	0	0.816901	FALSE	0	TNF	208926	0.0512489
1784	2.71931	0.00030474	0.36774	0.352941	18	6	FALSE	TNNT2	68.1111	18	0	0	0.785086	FALSE	0	TNNT2	28144	0.0895021
1788	2.77307	4.36e-06	0.360611	0.5	4	5	FALSE	TSSK2	239	4	0	0	0.778366	FALSE	0	TSSK2	830	0.350587
1790	2.92008	5.967e-05	0.342457	0.4	5	6	FALSE	TTPA	104.6	5	0	0	0.75999	FALSE	0	TTPA	3756	0.210909
1794	2.97383	0.00011543	0.336266	0	3	6	FALSE	UGCG	158	3	0	0	0.753271	FALSE	0	UGCG	5930	0.337634
1796	2.98858	0	0.334607	0	1	6	FALSE	UGT1A10	450	1	0	0	0.751427	FALSE	0	UGT1A10	0	0
1801	2.36441	0.00209945	0.422938	0.224785	67	5	FALSE	CCND1	93.3284	67	0	0	0.829448	FALSE	0	CCND1	235926	0.0700965
1806	2.53853	0.00042455	0.393928	0.265071	48	5	FALSE	CDK6	88.2917	48	0	0	0.807683	FALSE	0	CDK6	66998	0.0863707
1818	2.62417	0.00054991	0.381073	0.220377	43	5	FALSE	HDAC7	69.4186	43	0	0	0.796979	FALSE	0	HDAC7	57916	0.078985
1827	3.05994	5.34e-06	0.326803	0.6	6	6	FALSE	KDM3A	101.667	6	0	0	0.742507	FALSE	0	KDM3A	570	0.305723
1829	2.85585	5.562e-05	0.350158	0.320513	13	5	FALSE	KDM4A	71.3846	13	0	0	0.768019	FALSE	0	KDM4A	7662	0.13766
1831	2.83302	6.326e-05	0.352981	0.304762	15	5	FALSE	KDM4C	72.1333	15	0	0	0.770873	FALSE	0	KDM4C	8654	0.132355
1833	3.02236	1.321e-05	0.330867	0.3	5	5	FALSE	KDM4D	77.4	5	0	0	0.747205	FALSE	0	KDM4D	2042	0.264164
1835	2.8216	0.00010474	0.354409	0.296703	14	5	FALSE	KDM5B	84.5	14	0	0	0.7723	FALSE	0	KDM5B	9336	0.139546
1838	3.41199	0	0.293084	0	1	6	FALSE	KMT2A	84	1	0	0	0.698501	FALSE	0	KMT2A	0	0
1840	2.48382	0.00175206	0.402605	0.212072	71	5	FALSE	MAP3K7	66.4085	71	0	0	0.814522	FALSE	0	MAP3K7	190828	0.0606213
1845	2.94767	0.00045559	0.339251	0.252747	14	5	FALSE	NR0B1	49.9286	14	0	0	0.756541	FALSE	0	NR0B1	38886	0.132762
1847	2.67602	0.00030304	0.373689	0.193548	32	5	FALSE	NR0B2	65.5938	32	0	0	0.790497	FALSE	0	NR0B2	32440	0.0830561
1850	2.81732	3.74e-06	0.354948	0.472222	9	5	FALSE	NR3C2	128.333	9	0	0	0.772835	FALSE	0	NR3C2	954	0.225939
1853	2.37488	0.00316243	0.421074	0.179298	76	5	FALSE	PRKCB	85.1842	76	0	0	0.82814	FALSE	0	PRKCB	373110	0.0655768
1858	3.12036	3.173e-05	0.320476	0.138889	9	6	FALSE	RNASEL	36	9	0	0	0.734955	FALSE	0	RNASEL	2940	0.164875
1860	2.87488	2.13e-06	0.34784	0.722222	9	5	FALSE	SETD7	113.778	9	0	0	0.76564	FALSE	0	SETD7	558	0.211877
1865	2.64653	0.00084213	0.377854	0.333333	24	5	FALSE	SREBF1	105.333	24	0	0	0.794184	FALSE	0	SREBF1	99902	0.12436
1868	2.71979	0.00021652	0.367675	0.270769	26	5	FALSE	TCF4	76.8077	26	0	0	0.785026	FALSE	0	TCF4	23124	0.107273
1871	3.22645	8.142e-05	0.309938	0	2	6	FALSE	ARSF	91	2	0	0	0.721694	FALSE	0	ARSF	4640	0.5
1873	3.57802	0.00078997	0.279484	0	4	6	FALSE	ASAH1	11.5	4	0	0	0.677747	FALSE	0	ASAH1	71422	0.256098
1874	2.92388	0.0003806	0.342011	0.333333	6	5	FALSE	GBA	103.167	6	0	0	0.759515	FALSE	0	GBA	35712	0.238592
1877	2.94006	0.00031882	0.340129	0.0666667	10	5	FALSE	ATG4B	52.4	10	0	0	0.757493	FALSE	0	ATG4B	17138	0.139247
1880	2.71361	0.00141199	0.368513	0.651289	67	5	FALSE	NDUFS1	60.2537	67	0	0	0.785799	FALSE	0	NDUFS1	121680	0.0871331
1882	2.52664	0.00083711	0.395782	0.198341	52	5	FALSE	PPP2CB	80.8077	52	0	0	0.80917	FALSE	0	PPP2CB	93730	0.0777938
1887	2.50048	0.00161677	0.399924	0.216837	49	5	FALSE	TUBA4A	80.3061	49	0	0	0.812441	FALSE	0	TUBA4A	149114	0.0748553
1895	3.29353	1.553e-05	0.303626	0.607143	8	6	FALSE	NDUFAF1	49.375	8	0	0	0.713309	FALSE	0	NDUFAF1	1712	0.451835
1897	2.87203	0.00011092	0.348186	0.0909091	12	5	FALSE	TYMS	65.1667	12	0	0	0.765997	FALSE	0	TYMS	9410	0.134336
1899	3.07755	0.0001409	0.324934	0.111111	9	5	FALSE	ATP12A	46.2222	9	0	0	0.740307	FALSE	0	ATP12A	8718	0.165068
1900	2.95909	0.00028756	0.337942	0.0952381	15	5	FALSE	ATP2A1	39.8667	15	0	0	0.755114	FALSE	0	ATP2A1	20880	0.110492
1903	3.00951	0.00018629	0.332279	0.145455	11	5	FALSE	HSD17B12	61.4545	11	0	0	0.748811	FALSE	0	HSD17B12	22036	0.210658
1908	2.44339	0.00611231	0.409268	0.310099	101	5	FALSE	ATP5B	69.0198	101	0	0	0.819577	FALSE	0	ATP5B	575006	0.0608017
1914	2.93625	6.569e-05	0.34057	0.111111	10	5	FALSE	CA9	69.9	10	0	0	0.757969	FALSE	0	CA9	6044	0.179381
1919	3.25119	0.00010943	0.30758	0.133333	6	6	FALSE	DHODH	33.6667	6	0	0	0.718601	FALSE	0	DHODH	5250	0.234742
1923	2.19125	0.00982024	0.456361	0.140247	185	5	FALSE	HRAS	70.3459	185	0	0	0.851094	FALSE	0	HRAS	1258492	0.0453775
1929	2.49096	0.00116965	0.401451	0.223232	45	5	FALSE	HSPA1L	87.7111	45	0	0	0.81363	FALSE	0	HSPA1L	135668	0.0795003
1934	2.61323	0.00060143	0.382669	0.245968	32	5	FALSE	LDHB	75	32	0	0	0.798347	FALSE	0	LDHB	67196	0.0826902
1937	2.98097	0.00016076	0.335461	0.916883	56	5	FALSE	MT-ND1	59.5357	56	0	0	0.752379	FALSE	0	MT-ND1	9086	0.188291
1939	2.8549	0.00032479	0.350275	0.950842	55	5	FALSE	MT-ND2	64.4182	55	0	0	0.768137	FALSE	0	MT-ND2	32206	0.130894
1942	2.76879	0.00055486	0.361168	0.919481	56	5	FALSE	MT-ND4	66.2321	56	0	0	0.778901	FALSE	0	MT-ND4	56544	0.108934
1944	2.93482	0.00017684	0.340736	0.950842	55	5	FALSE	MT-ND4L	61.8182	55	0	0	0.758147	FALSE	0	MT-ND4L	13178	0.165241
1946	2.92578	0.0001385	0.341789	0.951515	55	5	FALSE	MT-ND5	62.0545	55	0	0	0.759277	FALSE	0	MT-ND5	14948	0.162022
1948	3	4.03e-06	0.333333	0.986723	54	5	FALSE	MT-ND6	61.3333	54	0	0	0.75	FALSE	0	MT-ND6	1444	0.201754
1950	3	4.03e-06	0.333333	0.986723	54	5	FALSE	NDUFA1	61.3333	54	0	0	0.75	FALSE	0	NDUFA1	1444	0.201754
1953	3	4.03e-06	0.333333	0.986723	54	5	FALSE	NDUFA11	61.3333	54	0	0	0.75	FALSE	0	NDUFA11	1444	0.201754
1955	2.99857	1.204e-05	0.333492	0.957576	55	5	FALSE	NDUFA12	60.4909	55	0	0	0.750178	FALSE	0	NDUFA12	2694	0.198331
1957	2.88677	0.00034656	0.346407	0.917532	56	5	FALSE	NDUFA13	61.9643	56	0	0	0.764153	FALSE	0	NDUFA13	23562	0.144061
1960	3	4.03e-06	0.333333	0.986723	54	5	FALSE	NDUFA3	61.3333	54	0	0	0.75	FALSE	0	NDUFA3	1444	0.201754
1964	2.9981	3.207e-05	0.333545	0.954209	55	5	FALSE	NDUFA6	60.3455	55	0	0	0.750238	FALSE	0	NDUFA6	5172	0.197854
1966	2.95147	0.0001923	0.338814	0.857229	58	5	FALSE	NDUFA7	58.7931	58	0	0	0.756066	FALSE	0	NDUFA7	13724	0.164227
1968	2.88202	0.00020886	0.346979	0.954209	55	5	FALSE	NDUFA8	63.7455	55	0	0	0.764748	FALSE	0	NDUFA8	23576	0.143895
1971	2.94244	0.00046362	0.339854	0.831093	59	5	FALSE	NDUFAB1	58.0169	59	0	0	0.757196	FALSE	0	NDUFAB1	45010	0.165666
1974	2.84015	0.00299734	0.352094	0.575855	71	5	FALSE	NDUFB10	51.2254	71	0	0	0.769981	FALSE	0	NDUFB10	223626	0.107635
1976	2.98478	7.847e-05	0.335033	0.92013	56	5	FALSE	NDUFB11	60.0536	56	0	0	0.751903	FALSE	0	NDUFB11	6834	0.186502
1978	3	4.03e-06	0.333333	0.986723	54	5	FALSE	NDUFB2	61.3333	54	0	0	0.75	FALSE	0	NDUFB2	1444	0.201754
1981	2.93578	0.00031473	0.340626	0.862069	58	5	FALSE	NDUFB4	58.7586	58	0	0	0.758028	FALSE	0	NDUFB4	20842	0.161377
1983	2.99429	0.00014926	0.333969	0.892231	57	5	FALSE	NDUFB5	58.5439	57	0	0	0.750714	FALSE	0	NDUFB5	18112	0.191262
1986	2.97716	3.359e-05	0.33589	0.926623	56	5	FALSE	NDUFB7	60.1964	56	0	0	0.752854	FALSE	0	NDUFB7	6212	0.186367
1988	2.95005	0.00020071	0.338978	0.859044	58	5	FALSE	NDUFB8	58.6207	58	0	0	0.756244	FALSE	0	NDUFB8	13442	0.163193
1991	3	4.03e-06	0.333333	0.986723	54	5	FALSE	NDUFC1	61.3333	54	0	0	0.75	FALSE	0	NDUFC1	1444	0.201754
1993	2.87298	0.00045459	0.348071	0.951515	55	5	FALSE	NDUFC2	63.6364	55	0	0	0.765878	FALSE	0	NDUFC2	28564	0.137741
1997	2.74881	0.00115436	0.363794	0.701923	65	5	FALSE	NDUFS3	62.2769	65	0	0	0.781399	FALSE	0	NDUFS3	108330	0.0983838
2000	2.98953	0.00013986	0.3345	0.92013	56	5	FALSE	NDUFS5	59.5179	56	0	0	0.751308	FALSE	0	NDUFS5	8590	0.188889
2002	2.88535	0.00089788	0.346579	0.80452	60	5	FALSE	NDUFS6	58.85	60	0	0	0.764332	FALSE	0	NDUFS6	42036	0.134247
2004	2.90676	0.00025542	0.344026	0.838106	59	5	FALSE	NDUFS7	59.1356	59	0	0	0.761656	FALSE	0	NDUFS7	28478	0.148167
2007	2.85871	0.00051496	0.349809	0.829924	59	5	FALSE	NDUFV1	60.661	59	0	0	0.767662	FALSE	0	NDUFV1	36426	0.128212
2009	2.82017	0.00048783	0.354588	0.780874	61	5	FALSE	NDUFV2	60.2459	61	0	0	0.772479	FALSE	0	NDUFV2	46462	0.116498
2011	2.99096	2.338e-05	0.334341	0.954882	55	5	FALSE	NDUFV3	60.7091	55	0	0	0.75113	FALSE	0	NDUFV3	3170	0.193341
2018	2.42245	0.00302579	0.412804	0.156643	66	5	FALSE	TNFRSF1A	73.5455	66	0	0	0.822193	FALSE	0	TNFRSF1A	275818	0.060794
2020	2.8078	0.00105751	0.35615	0.651748	66	5	FALSE	UQCRC1	56.9394	66	0	0	0.774025	FALSE	0	UQCRC1	83352	0.105555
2022	2.94957	0.00018695	0.339032	0.843358	57	5	FALSE	UQCRH	58.4035	57	0	0	0.756304	FALSE	0	UQCRH	16452	0.170273
2031	2.77878	0.00016197	0.35987	0.157895	19	5	FALSE	HARS	66.9474	19	0	0	0.777652	FALSE	0	HARS	15588	0.108074
2091	3.31494	1.988e-05	0.301665	0	4	6	FALSE	CA12	43	4	0	0	0.710633	FALSE	0	CA12	948	0.365217
2144	2.5471	0.00074251	0.392604	0.214694	50	5	FALSE	RBBP4	72.6	50	0	0	0.806613	FALSE	0	RBBP4	87354	0.0718101
2146	2.56422	0.00063304	0.389981	0.21021	37	5	FALSE	RBBP7	79.7568	37	0	0	0.804472	FALSE	0	RBBP7	69366	0.0814676
2158	3.01903	3.19e-06	0.331232	0	4	6	FALSE	FABP5	101.75	4	0	0	0.747621	FALSE	0	FABP5	578	0.313863
2163	2.46527	0.00260676	0.405635	0.138106	72	5	FALSE	HDAC6	69.2083	72	0	0	0.816841	FALSE	0	HDAC6	242066	0.0613477
2165	2.63987	0.00043564	0.378807	0.137931	29	5	FALSE	HDAC8	64.4138	29	0	0	0.795017	FALSE	0	HDAC8	41124	0.0763869
2169	2.647	0.00038658	0.377786	0.315271	29	5	FALSE	NEK2	83.2414	29	0	0	0.794125	FALSE	0	NEK2	47238	0.10005
2171	2.93245	0.00012022	0.341012	0.0955882	17	5	FALSE	NEK6	42.9412	17	0	0	0.758444	FALSE	0	NEK6	10328	0.108771
2173	2.35775	0.00383065	0.424132	0.165232	84	5	FALSE	PARP1	73.9643	84	0	0	0.830281	FALSE	0	PARP1	365980	0.0560155
2177	2.76546	0.00014536	0.361603	0.191176	17	5	FALSE	TARS	82.1765	17	0	0	0.779317	FALSE	0	TARS	15380	0.131716
2182	2.66318	0.00026754	0.375491	0.309244	35	5	FALSE	TUBB4A	68.1714	35	0	0	0.792103	FALSE	0	TUBB4A	30570	0.0843706
2198	2.9491	5.91e-06	0.339087	0.361111	9	6	FALSE	TAOK1	75.1111	9	0	0	0.756363	FALSE	0	TAOK1	1054	0.197661
2203	2.9215	9.38e-06	0.34229	0.285714	7	5	FALSE	AURKC	110.857	7	0	0	0.759812	FALSE	0	AURKC	1702	0.265502
2230	2.63273	0.00067835	0.379834	0.352941	18	5	FALSE	AXL	131.611	18	0	0	0.795909	FALSE	0	AXL	59444	0.148924
2241	3.33397	1.968e-05	0.299943	0.535714	8	6	FALSE	ST3GAL1	11.25	8	0	0	0.708254	FALSE	0	ST3GAL1	1988	0.244444
2243	3.05376	0.00014668	0.327465	0.444444	9	6	FALSE	ST3GAL3	32.8889	9	0	0	0.74328	FALSE	0	ST3GAL3	10100	0.139007
2247	2.60419	0.00106532	0.383997	0.195122	42	5	FALSE	TUBB2A	69.6429	42	0	0	0.799477	FALSE	0	TUBB2A	99322	0.0757293
2249	2.75595	0.00196992	0.362852	0.0797721	27	5	FALSE	MMP2	39.8889	27	0	0	0.780507	FALSE	0	MMP2	168088	0.060411
2251	3.80352	1.893e-05	0.262914	0	2	6	FALSE	SOAT1	6	2	0	0	0.64956	FALSE	0	SOAT1	1274	0.5
2253	2.84253	2.626e-05	0.351799	0.333333	7	5	FALSE	BAZ2A	116.571	7	0	0	0.769684	FALSE	0	BAZ2A	3328	0.221198
2255	2.89248	0.00011245	0.345724	0.380117	19	6	FALSE	DNMT3B	56.7895	19	0	0	0.76344	FALSE	0	DNMT3B	10184	0.116503
2259	2.97716	1.231e-05	0.33589	0	5	5	FALSE	BAZ2B	81.6	5	0	0	0.752854	FALSE	0	BAZ2B	1628	0.233623
2264	2.5138	0.00111528	0.397805	0.226216	44	5	FALSE	BCL2	86.8864	44	0	0	0.810775	FALSE	0	BCL2	120336	0.0808245
2266	2.75309	5.138e-05	0.363228	0.235294	18	5	FALSE	BLK	94.8333	18	0	0	0.780863	FALSE	0	BLK	8708	0.141249
2281	2.70552	0.0002825	0.369615	0.238095	22	5	FALSE	MCL1	75.2273	22	0	0	0.78681	FALSE	0	MCL1	25524	0.103192
2285	2.26308	0.00389813	0.441875	0.172644	138	5	FALSE	NRAS	75.2174	138	0	0	0.842115	FALSE	0	NRAS	639128	0.0515541
2299	2.55423	0.00022984	0.391507	0.336694	32	5	FALSE	PGR	98.9062	32	0	0	0.805721	FALSE	0	PGR	33206	0.0979931
2303	2.60228	0.00044669	0.384278	0.267196	28	5	FALSE	STAT2	83	28	0	0	0.799715	FALSE	0	STAT2	49976	0.0888269
2312	3.01094	4.19e-06	0.332122	0.333333	3	5	FALSE	BCL9	122	3	0	0	0.748632	FALSE	0	BCL9	548	0.380208
2322	2.8254	0.00035206	0.353932	0.396552	29	5	FALSE	NOD2	53.931	29	0	0	0.771824	FALSE	0	NOD2	37316	0.0978159
2326	2.66461	0.00207275	0.37529	0.300211	44	5	FALSE	TLR4	58.1364	44	0	0	0.791924	FALSE	0	TLR4	204722	0.0739359
2342	2.5	0.00305873	0.4	0.113115	61	5	FALSE	CSNK2B	61.2131	61	0	0	0.8125	FALSE	0	CSNK2B	234964	0.0574927
2348	2.3392	0.00211207	0.427496	0.214501	86	5	FALSE	MAP2K1	85.0814	86	0	0	0.8326	FALSE	0	MAP2K1	291182	0.0627821
2350	2.46527	0.00189974	0.405635	0.232737	69	5	FALSE	MAP2K2	79.8406	69	0	0	0.816841	FALSE	0	MAP2K2	225552	0.0705177
2352	2.52474	0.00043732	0.396081	0.181185	42	5	FALSE	MAP2K5	85.6667	42	0	0	0.809408	FALSE	0	MAP2K5	66310	0.0817983
2355	2.55709	0.00068702	0.39107	0.322682	57	5	FALSE	PLCG2	76.386	57	0	0	0.805364	FALSE	0	PLCG2	82786	0.0796334
2358	2.65557	0.00024966	0.376568	0.331551	34	5	FALSE	CAMK2B	80.9118	34	0	0	0.793054	FALSE	0	CAMK2B	40084	0.0984328
2360	2.51808	0.00072296	0.397128	0.265385	40	5	FALSE	CAMK2D	87.15	40	0	0	0.81024	FALSE	0	CAMK2D	88014	0.082716
2362	2.54044	0.00062559	0.393633	0.246955	43	5	FALSE	CAMK2G	77.9767	43	0	0	0.807445	FALSE	0	CAMK2G	80208	0.0771053
2369	2.59705	0.00062255	0.385052	0.172906	34	5	FALSE	FGR	80.0294	34	0	0	0.800369	FALSE	0	FGR	66962	0.0881704
2371	2.93863	0.00020882	0.340295	0.180952	15	5	FALSE	FNTB	53.0667	15	0	0	0.757671	FALSE	0	FNTB	25682	0.135379
2373	2.68459	0.00010787	0.372497	0.306667	25	5	FALSE	FRK	96.52	25	0	0	0.789427	FALSE	0	FRK	19590	0.122487
2376	2.5176	0.00140764	0.397203	0.213054	66	5	FALSE	GRIN1	71.6515	66	0	0	0.8103	FALSE	0	GRIN1	169690	0.0697383
2385	2.76356	0.00136281	0.361852	0.137097	32	6	FALSE	ITGAV	48.8125	32	0	0	0.779555	FALSE	0	ITGAV	132210	0.074314
2393	2.48953	0.00109178	0.401682	0.197917	64	5	FALSE	MAPK9	73.6562	64	0	0	0.813808	FALSE	0	MAPK9	141412	0.0678859
2396	2.88725	5.22e-06	0.34635	0.285714	7	5	FALSE	PBK	113	7	0	0	0.764094	FALSE	0	PBK	1100	0.229384
2407	2.51142	0.00119855	0.398181	0.187404	63	5	FALSE	RXRA	71.5238	63	0	0	0.811073	FALSE	0	RXRA	139640	0.0680229
2409	2.7607	0.00020257	0.362226	0.23399	29	5	FALSE	RXRB	66.3793	29	0	0	0.779912	FALSE	0	RXRB	24270	0.10448
2411	2.79734	0.00020981	0.357483	0.165517	30	5	FALSE	RXRG	58.1333	30	0	0	0.775333	FALSE	0	RXRG	24880	0.101576
2415	2.77593	7.323e-05	0.36024	0.376623	22	5	FALSE	BRSK1	84.6818	22	0	0	0.778009	FALSE	0	BRSK1	8060	0.134485
2428	2.56185	0.00109206	0.390344	0.225325	56	5	FALSE	KAT2A	68.1429	56	0	0	0.804769	FALSE	0	KAT2A	115684	0.070178
2436	3.00143	7.181e-05	0.333175	0.166667	4	6	FALSE	LGALS7	109.25	4	0	0	0.749822	FALSE	0	LGALS7	5754	0.323661
2438	2.98525	7.541e-05	0.33498	0.166667	4	6	FALSE	LGALS7B	111.75	4	0	0	0.751843	FALSE	0	LGALS7B	6118	0.303962
2440	2.99619	0.00016981	0.333757	0.111111	9	6	FALSE	CA2	45.8889	9	0	0	0.750476	FALSE	0	CA2	11590	0.141918
2444	2.80162	0.00034466	0.356937	0.227273	12	5	FALSE	SLC9A1	90.5	12	0	0	0.774798	FALSE	0	SLC9A1	28946	0.151452
2446	3.1137	1.705e-05	0.321161	0	2	5	FALSE	CA5B	138	2	0	0	0.735787	FALSE	0	CA5B	1950	0.511194
2449	2.74929	0.00038145	0.363731	0.116667	16	5	FALSE	CACNA1C	72.0625	16	0	0	0.781339	FALSE	0	CACNA1C	31368	0.102184
2471	2.69315	4.733e-05	0.371312	0.315789	19	5	FALSE	DAPK1	108.105	19	0	0	0.788356	FALSE	0	DAPK1	9120	0.139603
2478	3.08611	8.89e-06	0.324033	0.611111	9	6	FALSE	GRIK1	59.4444	9	0	0	0.739236	FALSE	0	GRIK1	1328	0.216951
2483	2.87869	4.359e-05	0.347381	0.588235	17	5	FALSE	GRIN2C	61.2353	17	0	0	0.765164	FALSE	0	GRIN2C	7534	0.127574
2485	2.71598	0.00021226	0.368191	0.296552	30	5	FALSE	GRIN2D	60.8667	30	0	0	0.785502	FALSE	0	GRIN2D	28632	0.0846082
2487	2.95814	1.854e-05	0.338051	0.4	5	6	FALSE	GRK1	96.4	5	0	0	0.755233	FALSE	0	GRK1	1858	0.24987
2496	3.27926	0	0.304947	1	2	6	FALSE	KCNN2	78.5	2	0	0	0.715093	FALSE	0	KCNN2	0	0.537671
2498	3.29686	0	0.303319	0	1	6	FALSE	KCNN4	136	1	0	0	0.712892	FALSE	0	KCNN4	0	0
2500	2.81351	8.582e-05	0.355428	0.183333	16	5	FALSE	KDM5C	70.0625	16	0	0	0.773311	FALSE	0	KDM5C	9470	0.127623
2513	2.81874	1.34e-05	0.354768	0.380952	7	6	FALSE	PAM	128.857	7	0	0	0.772657	FALSE	0	PAM	2812	0.215241
2515	3.15794	0	0.316662	1	2	6	FALSE	PDE1B	132	2	0	0	0.730257	FALSE	0	PDE1B	0	0.513619
2517	2.97859	6.676e-05	0.335729	0.0555556	9	5	FALSE	PHKG2	48.7778	9	0	0	0.752676	FALSE	0	PHKG2	4730	0.138173
2526	2.56708	0.00095052	0.389548	0.335227	33	5	FALSE	RALA	95.2121	33	0	0	0.804115	FALSE	0	RALA	109978	0.096564
2528	2.73739	0.00019928	0.365311	0.54386	19	5	FALSE	RALB	107.947	19	0	0	0.782826	FALSE	0	RALB	20800	0.151751
2532	2.80447	0.00021154	0.356573	0.153846	13	5	FALSE	RYR1	76.4615	13	0	0	0.774441	FALSE	0	RYR1	16898	0.130218
2543	2.89914	0.00017331	0.344929	0.323529	17	6	FALSE	TNNI3	46.1765	17	0	0	0.762607	FALSE	0	TNNI3	16622	0.10171
2545	2.84824	1.94e-06	0.351094	0.4	6	6	FALSE	TRPV1	131.5	6	0	0	0.76897	FALSE	0	TRPV1	592	0.235364
2547	2.79543	5.687e-05	0.357726	0.333333	12	5	FALSE	TRPV4	105.167	12	0	0	0.775571	FALSE	0	TRPV4	5782	0.165354
2580	3.08801	8.76e-06	0.323833	0.1	5	6	FALSE	SLC6A3	56.2	5	0	0	0.738999	FALSE	0	SLC6A3	814	0.219763
2603	2.67174	0.00018911	0.374288	0.23	25	5	FALSE	THRB	79.4	25	0	0	0.791032	FALSE	0	THRB	24296	0.0968293
2640	2.87774	6.625e-05	0.347495	0.551282	13	5	FALSE	MALT1	75.3077	13	0	0	0.765283	FALSE	0	MALT1	6988	0.158381
2653	2.76499	4.77e-05	0.361666	0.448718	13	5	FALSE	TH	118.692	13	0	0	0.779377	FALSE	0	TH	5836	0.180267
2682	2.86727	0.00021709	0.348764	0.342857	15	5	FALSE	EIF4H	55.2	15	0	0	0.766591	FALSE	0	EIF4H	19258	0.120906
2685	3.21694	0.00015264	0.310855	0.190476	7	6	FALSE	KMO	28.8571	7	0	0	0.722883	FALSE	0	KMO	13782	0.197652
2692	2.95338	0.00503868	0.338595	0.127016	32	6	FALSE	SQLE	18.875	32	0	0	0.755828	FALSE	0	SQLE	360148	0.0519391
2697	2.84776	1.664e-05	0.351153	0.133333	6	5	FALSE	CBR1	128.333	6	0	0	0.76903	FALSE	0	CBR1	3498	0.24015
2732	2.69363	0.00053645	0.371247	0.250575	30	5	FALSE	MNAT1	75.8	30	0	0	0.788297	FALSE	0	MNAT1	49448	0.100088
2747	2.66175	6.461e-05	0.375693	0.319048	21	5	FALSE	THRA	99.1905	21	0	0	0.792281	FALSE	0	THRA	12488	0.119795
2755	2.98145	8.1e-07	0.335408	0.666667	4	5	FALSE	CRABP2	128.25	4	0	0	0.752319	FALSE	0	CRABP2	136	0.375
2757	2.89867	1.578e-05	0.344986	0.2	6	5	FALSE	GC	100.667	6	0	0	0.762667	FALSE	0	GC	2338	0.212121
2770	2.57469	0.00038451	0.388396	0.324597	32	5	FALSE	VDR	100.812	32	0	0	0.803164	FALSE	0	VDR	45142	0.103717
2873	3.10752	2.11e-06	0.3218	0.642857	8	6	FALSE	CD38	64.5	8	0	0	0.73656	FALSE	0	CD38	312	0.252941
2876	2.80495	0.0010952	0.356513	0.0549451	14	6	FALSE	CD81	65.4286	14	0	0	0.774382	FALSE	0	CD81	70000	0.10598
2894	2.46527	0.00212752	0.405635	0.198942	83	5	FALSE	PTPN6	64.2651	83	0	0	0.816841	FALSE	0	PTPN6	230588	0.0574308
2896	2.59562	0.00130471	0.385264	0.206096	53	5	FALSE	PTPRC	63.3962	53	0	0	0.800547	FALSE	0	PTPRC	134662	0.0706705
2898	2.85871	0.00016767	0.349809	0.19697	12	5	FALSE	SELL	61.9167	12	0	0	0.767662	FALSE	0	SELL	12520	0.123914
2902	3.2745	0	0.30539	0	1	6	FALSE	CD69	132	1	0	0	0.715687	FALSE	0	CD69	0	0
2905	2.57041	0.00031961	0.389043	0.410256	40	5	FALSE	KIT	103.825	40	0	0	0.803699	FALSE	0	KIT	42886	0.106327
2907	3.18839	0.00042573	0.313638	0	4	6	FALSE	CDA	40.5	4	0	0	0.726451	FALSE	0	CDA	33202	0.286232
2910	3.82778	4.01e-06	0.261248	0	3	6	FALSE	UPP1	8.66667	3	0	0	0.646527	FALSE	0	UPP1	118	0.348485
2912	3.88392	9.2e-07	0.257472	0	2	6	FALSE	UPP2	9	2	0	0	0.63951	FALSE	0	UPP2	46	0.533333
2920	2.98858	0.00022679	0.334607	0.166667	12	5	FALSE	CSNK1G3	45.1667	12	0	0	0.751427	FALSE	0	CSNK1G3	18612	0.135542
2929	2.62702	0.00067219	0.380659	0.258039	51	5	FALSE	MAP2K6	64.3137	51	0	0	0.796622	FALSE	0	MAP2K6	77292	0.076021
2947	2.86584	3.854e-05	0.348938	0.186813	14	5	FALSE	PTPN13	67.3571	14	0	0	0.76677	FALSE	0	PTPN13	4208	0.133098
2950	2.95338	2.296e-05	0.338595	0.269231	13	5	FALSE	PTPRD	62.6154	13	0	0	0.755828	FALSE	0	PTPRD	3610	0.16653
2953	2.73026	9.226e-05	0.366266	0.268398	22	5	FALSE	ROCK1	83.8636	22	0	0	0.783718	FALSE	0	ROCK1	12596	0.121763
2955	2.63796	0.00054173	0.37908	0.193548	32	5	FALSE	SF3B3	78.625	32	0	0	0.795255	FALSE	0	SF3B3	51516	0.0918494
3028	2.80114	4.186e-05	0.356997	0.360294	17	5	FALSE	EPHA4	91.0588	17	0	0	0.774857	FALSE	0	EPHA4	6248	0.150015
3030	3.05947	6.14e-06	0.326854	0.1	5	5	FALSE	EPHA5	69	5	0	0	0.742567	FALSE	0	EPHA5	798	0.25618
3032	3.0138	1.868e-05	0.331807	0.133333	6	6	FALSE	EPHA7	75.6667	6	0	0	0.748275	FALSE	0	EPHA7	1868	0.20098
3036	3.02474	1.42e-06	0.330607	0.5	5	6	FALSE	EPHB3	102.8	5	0	0	0.746908	FALSE	0	EPHB3	372	0.298837
3038	2.51427	0.001109	0.397729	0.376471	51	5	FALSE	FGFR1	101.078	51	0	0	0.810716	FALSE	0	FGFR1	131540	0.0964115
3041	2.5333	0.00046925	0.394742	0.40303	45	5	FALSE	FGFR3	102.467	45	0	0	0.808337	FALSE	0	FGFR3	72908	0.100831
3046	2.75642	0.00145113	0.362789	0.573109	35	5	FALSE	IGHG4	72.5143	35	0	0	0.780447	FALSE	0	IGHG4	131514	0.111048
3062	2.70647	5.169e-05	0.369485	0.282609	24	5	FALSE	MARK4	84.3333	24	0	0	0.786691	FALSE	0	MARK4	8828	0.113964
3074	2.8549	4.568e-05	0.350275	0.27619	15	5	FALSE	PTPRF	77.8	15	0	0	0.768137	FALSE	0	PTPRF	6248	0.150775
3076	2.89581	0.00026502	0.345326	0.212121	12	6	FALSE	PTPRS	68	12	0	0	0.763023	FALSE	0	PTPRS	21678	0.15228
3096	2.75928	0.00032806	0.362414	0.264264	37	5	FALSE	ERCC5	58.8649	37	0	0	0.78009	FALSE	0	ERCC5	40086	0.0908408
3102	2.63463	0.00153813	0.379559	0.192414	47	5	FALSE	HDAC9	64.8511	47	0	0	0.795671	FALSE	0	HDAC9	136004	0.0758134
3111	2.82921	0.00024104	0.353456	0.111111	10	5	FALSE	KCND3	91.2	10	0	0	0.771349	FALSE	0	KCND3	18142	0.162032
3125	2.63035	0.00022204	0.380177	0.330484	27	5	FALSE	MGMT	101.926	27	0	0	0.796206	FALSE	0	MGMT	26052	0.116669
3138	2.84158	6.273e-05	0.351917	0.133333	10	5	FALSE	PTP4A3	84.4	10	0	0	0.769803	FALSE	0	PTP4A3	7284	0.157599
3149	3.1099	1.155e-05	0.321554	0.535714	8	6	FALSE	TNNC1	35.75	8	0	0	0.736263	FALSE	0	TNNC1	1236	0.176361
3170	2.6803	0.00013908	0.373092	0.161905	15	5	FALSE	GSTK1	100.267	15	0	0	0.789962	FALSE	0	GSTK1	13666	0.124533
3205	2.68126	8.319e-05	0.37296	0.235294	17	5	FALSE	MIF	114.588	17	0	0	0.789843	FALSE	0	MIF	12158	0.145747
3210	2.79591	0.00038146	0.357665	0.147059	17	5	FALSE	NPEPPS	63.9412	17	0	0	0.775511	FALSE	0	NPEPPS	31044	0.110129
3213	2.81351	9.202e-05	0.355428	0.12381	15	5	FALSE	OGT	68.9333	15	0	0	0.773311	FALSE	0	OGT	9604	0.120775
3216	2.81066	0.00100033	0.355789	0.192308	13	6	FALSE	PAFAH1B2	78.2308	13	0	0	0.773668	FALSE	0	PAFAH1B2	71918	0.135652
3225	2.67697	0.00034815	0.373556	0.2	15	5	FALSE	PLEC	114.067	15	0	0	0.790378	FALSE	0	PLEC	36300	0.143771
3231	2.54662	0.0004164	0.392677	0.155303	33	5	FALSE	PRKCH	97.697	33	0	0	0.806672	FALSE	0	PRKCH	74664	0.0966453
3250	2.68506	0.00134981	0.372431	0.202279	27	5	FALSE	YARS	65.5556	27	0	0	0.789367	FALSE	0	YARS	101974	0.0873263
3270	2.67745	9.417e-05	0.37349	0.357143	21	5	FALSE	PPARA	102.143	21	0	0	0.790319	FALSE	0	PPARA	14872	0.12832
3342	3.49619	7.105e-05	0.286025	0.52381	7	6	FALSE	CELA2A	14.2857	7	0	0	0.687976	FALSE	0	CELA2A	13192	0.230415
3343	3.08849	0.00062742	0.323783	0.309091	11	5	FALSE	CELA3A	24.9091	11	0	0	0.738939	FALSE	0	CELA3A	70040	0.112397
3345	3.10942	0.00053266	0.321603	0.377778	10	5	FALSE	CELA3B	26.1	10	0	0	0.736323	FALSE	0	CELA3B	64142	0.124402
3347	3.30923	0.00010602	0.302185	0.4	6	6	FALSE	CPA1	23.3333	6	0	0	0.711346	FALSE	0	CPA1	9818	0.212538
3349	3.49619	7.105e-05	0.286025	0.52381	7	6	FALSE	CELA2B	14.2857	7	0	0	0.687976	FALSE	0	CELA2B	13192	0.230415
3354	3.39581	0.00014188	0.29448	0.392857	8	6	FALSE	CTRC	14.625	8	0	0	0.700523	FALSE	0	CTRC	17508	0.193333
3359	3.23597	0.00017317	0.309027	0.142857	7	6	FALSE	GUSB	25.8571	7	0	0	0.720504	FALSE	0	GUSB	13360	0.163134
3371	2.68839	0.00038932	0.37197	0.33	25	5	FALSE	HSPA6	78.68	25	0	0	0.788951	FALSE	0	HSPA6	36612	0.104297
3380	2.94244	8.18e-06	0.339854	0.5	4	5	FALSE	P4HA1	124.5	4	0	0	0.757196	FALSE	0	P4HA1	1326	0.303049
3382	2.60038	0.00215882	0.384559	0.165025	29	5	FALSE	PLD2	79.6897	29	0	0	0.799952	FALSE	0	PLD2	161186	0.0872078
3389	3.46813	0	0.28834	1	2	6	FALSE	RYR3	30	2	0	0	0.691484	FALSE	0	RYR3	0	0.526316
3391	3.06137	0.00547459	0.326651	0.0923077	26	6	FALSE	SIGMAR1	14	26	0	0	0.742329	FALSE	0	SIGMAR1	340452	0.0605854
3405	2.83825	8.381e-05	0.35233	0.2	20	5	FALSE	KDM5A	57	20	0	0	0.770219	FALSE	0	KDM5A	9126	0.110583
3419	2.94386	0.0001157	0.33969	0.0909091	12	5	FALSE	PLAA	48.75	12	0	0	0.757017	FALSE	0	PLAA	10352	0.131114
3432	2.89439	0.00011588	0.345496	0.273684	20	5	FALSE	TOP1MT	53.6	20	0	0	0.763202	FALSE	0	TOP1MT	13074	0.117544
3537	2.92008	4.616e-05	0.342457	0.230769	13	5	FALSE	GRK6	80.3846	13	0	0	0.75999	FALSE	0	GRK6	7178	0.182278
3654	3.70029	4.362e-05	0.270249	0.666667	4	6	FALSE	CHRNA1	4.5	4	0	0	0.662464	FALSE	0	CHRNA1	2320	0.45
3655	3.04662	0.00137339	0.328232	0.5	4	5	FALSE	CHRND	77	4	0	0	0.744172	FALSE	0	CHRND	70572	0.255833
3657	4.04424	0	0.247265	1	3	6	FALSE	CHRNG	4	3	0	0	0.61947	FALSE	0	CHRNG	0	0.8
3660	3.85538	0	0.259378	0	1	6	FALSE	CISD1	15	1	0	0	0.643078	FALSE	0	CISD1	0	0
3661	2.85585	0.00109181	0.350158	0.142857	15	5	FALSE	NR4A2	55.5333	15	0	0	0.768019	FALSE	0	NR4A2	71430	0.104474
3665	2.80733	6.402e-05	0.356211	0.115385	13	5	FALSE	PPIG	78.3846	13	0	0	0.774084	FALSE	0	PPIG	7466	0.132017
3697	2.47526	0.0004328	0.403998	0.262763	37	5	FALSE	MET	106.189	37	0	0	0.815592	FALSE	0	MET	62090	0.0935349
3765	3.39724	1.509e-05	0.294357	0	5	6	FALSE	COL4A3BP	15.4	5	0	0	0.700345	FALSE	0	COL4A3BP	668	0.236066
3767	2.75642	0.00058232	0.362789	0.183333	16	5	FALSE	SPHK1	87.5	16	0	0	0.780447	FALSE	0	SPHK1	52134	0.133015
3769	2.89106	0.00026553	0.345894	0.266667	10	5	FALSE	SPHK2	96.2	10	0	0	0.763618	FALSE	0	SPHK2	30360	0.207127
3772	3.18792	5.655e-05	0.313685	0.1	5	6	FALSE	MAOA	39	5	0	0	0.72651	FALSE	0	MAOA	3508	0.219429
3775	3.37916	1.851e-05	0.295931	0.333333	3	6	FALSE	CPA3	62	3	0	0	0.702605	FALSE	0	CPA3	1656	0.346442
3777	3.02331	3.89e-05	0.330763	0	5	6	FALSE	SLC25A20	60.2	5	0	0	0.747086	FALSE	0	SLC25A20	3594	0.227692
3800	2.67602	0.00082175	0.373689	0.221344	23	5	FALSE	SREBF2	81.913	23	0	0	0.790497	FALSE	0	SREBF2	98218	0.103764
3802	2.74691	0.00023982	0.364046	0.328063	23	5	FALSE	SUZ12	66.8696	23	0	0	0.781637	FALSE	0	SUZ12	19682	0.0957394
3807	3.10704	9.25e-06	0.32185	0.2	5	6	FALSE	CRYZ	52.8	5	0	0	0.73662	FALSE	0	CRYZ	772	0.277249
3811	2.69315	5.119e-05	0.371312	0.491228	19	5	FALSE	CSF1R	121.526	19	0	0	0.788356	FALSE	0	CSF1R	9238	0.158997
3827	2.68411	0.00039184	0.372563	0.376667	25	5	FALSE	FGB	73.36	25	0	0	0.789486	FALSE	0	FGB	44784	0.0932147
3850	2.75167	0.00023818	0.363416	0.345029	19	5	FALSE	PAX8	61.2632	19	0	0	0.781042	FALSE	0	PAX8	25714	0.0911444
3863	2.65271	8.902e-05	0.376973	0.552707	27	5	FALSE	FGF1	111.222	27	0	0	0.793411	FALSE	0	FGF1	16070	0.134003
3865	2.58706	0.00097705	0.386539	0.329412	35	5	FALSE	FGF2	95.1714	35	0	0	0.801618	FALSE	0	FGF2	103852	0.101371
3868	2.83777	0.00010866	0.352389	0.277778	9	5	FALSE	GABRR1	93.8889	9	0	0	0.770278	FALSE	0	GABRR1	7916	0.173227
3870	3.08468	2.8e-07	0.324183	0.666667	3	6	FALSE	GABRR2	83.3333	3	0	0	0.739415	FALSE	0	GABRR2	98	0.375375
3882	2.75928	0.00042112	0.362414	0.218182	11	5	FALSE	IGF2R	96.6364	11	0	0	0.78009	FALSE	0	IGF2R	30720	0.145564
3884	2.82017	0.0003033	0.354588	0.205882	17	5	FALSE	IGFBP3	49.8824	17	0	0	0.772479	FALSE	0	IGFBP3	28968	0.0912519
3887	2.98049	4.72e-06	0.335515	0.638889	9	6	FALSE	KDM2B	86	9	0	0	0.752438	FALSE	0	KDM2B	738	0.234973
3897	2.84348	0.0001784	0.351681	0.155556	10	5	FALSE	PDCD4	89.6	10	0	0	0.769565	FALSE	0	PDCD4	16520	0.17042
3901	2.90105	0.00019644	0.344703	0.0549451	14	5	FALSE	PIN4	47.9286	14	0	0	0.762369	FALSE	0	PIN4	15022	0.110723
3955	2.89819	7.71e-06	0.345043	0.238095	7	5	FALSE	KDM6B	92.2857	7	0	0	0.762726	FALSE	0	KDM6B	1252	0.207675
3964	2.82493	0.0002513	0.353991	0.106061	12	5	FALSE	RORB	69	12	0	0	0.771884	FALSE	0	RORB	23396	0.123651
3970	2.64986	0.00025336	0.377379	0.225806	32	5	FALSE	TUBB2B	72.0312	32	0	0	0.793768	FALSE	0	TUBB2B	31876	0.0850059
3972	2.92769	5.154e-05	0.341566	0.320513	13	5	FALSE	EHMT1	59.0769	13	0	0	0.759039	FALSE	0	EHMT1	6686	0.137069
3974	2.73454	0.00024961	0.365692	0.247619	21	5	FALSE	EHMT2	72.5238	21	0	0	0.783183	FALSE	0	EHMT2	25960	0.103983
3980	3.29924	4.793e-05	0.3031	0	4	6	FALSE	CTDSP1	26.25	4	0	0	0.712595	FALSE	0	CTDSP1	3600	0.271505
3981	3.53806	1.047e-05	0.282641	0.166667	4	6	FALSE	HAO1	10.75	4	0	0	0.682743	FALSE	0	HAO1	396	0.269737
3985	2.85775	0.00031796	0.349925	0.133333	21	6	FALSE	POLR1A	48	21	0	0	0.767781	FALSE	0	POLR1A	25274	0.0931959
3987	3.48858	1.733e-05	0.286649	0.2	6	6	FALSE	CTRB1	15	6	0	0	0.688927	FALSE	0	CTRB1	870	0.244444
3988	3.10942	0.00031675	0.321603	0.175	16	6	FALSE	MMP3	19.4375	16	0	0	0.736323	FALSE	0	MMP3	27948	0.0921053
3992	3.69077	1.9e-07	0.270946	0	2	6	FALSE	CTRB2	14.5	2	0	0	0.663654	FALSE	0	CTRB2	10	0.75
4130	2.91722	0.00098569	0.342792	0.0471015	24	5	FALSE	ELANE	36.3333	24	0	0	0.760347	FALSE	0	ELANE	63706	0.0781703
4183	2.66223	0.00041796	0.375625	0.356923	26	5	FALSE	TLR2	73.8462	26	0	0	0.792222	FALSE	0	TLR2	38090	0.0900723
4185	3.07517	0.00044774	0.325186	0.466667	6	5	FALSE	CYP17A1	45.8333	6	0	0	0.740604	FALSE	0	CYP17A1	34732	0.190278
4186	3.5314	0.00100083	0.283174	0.321429	8	6	FALSE	CYP19A1	16.5	8	0	0	0.683575	FALSE	0	CYP19A1	71696	0.221284
4188	3.36394	0.00136905	0.297271	0.22807	19	6	FALSE	DHCR7	12.7368	19	0	0	0.704508	FALSE	0	DHCR7	120068	0.103523
4190	3.35205	0.00111148	0.298325	0.0952381	7	6	FALSE	HSD17B3	14.8571	7	0	0	0.705994	FALSE	0	HSD17B3	80252	0.164204
4192	3.59943	8.574e-05	0.277822	0.466667	10	6	FALSE	HSD3B1	15.6	10	0	0	0.675071	FALSE	0	HSD3B1	4896	0.216667
4197	4.53092	0	0.220706	0	1	7	FALSE	HSD17B1	8	1	0	0	0.558635	FALSE	0	HSD17B1	0	0
4200	3.32636	0.00390064	0.300629	0.116667	25	6	FALSE	LSS	9.36	25	0	0	0.709206	FALSE	0	LSS	337570	0.0789655
4203	2.78164	0.00156779	0.359501	0.15	16	5	FALSE	SMPD2	68.4375	16	0	0	0.777295	FALSE	0	SMPD2	109906	0.107073
4206	2.95243	0.00047783	0.338704	0.1	5	5	FALSE	CYP1A1	92	5	0	0	0.755947	FALSE	0	CYP1A1	36562	0.24504
4207	3.82303	9.011e-05	0.261573	0.0952381	7	6	FALSE	EPHX2	7.71429	7	0	0	0.647122	FALSE	0	EPHX2	2866	0.210084
4209	3.02141	0.00094898	0.330971	0.169935	18	5	FALSE	FDFT1	21	18	0	0	0.747324	FALSE	0	FDFT1	61814	0.0770343
4212	2.6765	0.00608671	0.373622	0.0735736	37	5	FALSE	PLA2G4A	47.9189	37	0	0	0.790438	FALSE	0	PLA2G4A	468670	0.0624137
4214	3.49667	0.00195242	0.285986	0	5	6	FALSE	CYP1A2	10.2	5	0	0	0.687916	FALSE	0	CYP1A2	118554	0.22439
4218	4.49619	0	0.22241	0	1	7	FALSE	UGT1A1	5	1	0	0	0.562976	FALSE	0	UGT1A1	0	0
4220	4.49619	0	0.22241	0	1	7	FALSE	UGT1A6	5	1	0	0	0.562976	FALSE	0	UGT1A6	0	0
4222	3.10419	0.00033832	0.322146	0.285714	7	5	FALSE	CYP1B1	37.7143	7	0	0	0.736977	FALSE	0	CYP1B1	35266	0.186212
4229	3.08563	0.00013303	0.324083	0.2	6	5	FALSE	CYP24A1	48.8333	6	0	0	0.739296	FALSE	0	CYP24A1	10116	0.200274
4233	3.10609	0.00031451	0.321948	0.428571	8	6	FALSE	CYP26A1	37	8	0	0	0.736739	FALSE	0	CYP26A1	32664	0.170718
4240	3.10466	0.00046488	0.322096	0.428571	8	5	FALSE	CYP26B1	41.75	8	0	0	0.736917	FALSE	0	CYP26B1	38702	0.161965
4248	4.36346	0	0.229176	0	1	7	FALSE	CYP27B1	19	1	0	0	0.579567	FALSE	0	CYP27B1	0	0
4250	3.51284	9.101e-05	0.28467	0.4	6	6	FALSE	CYP2C19	23	6	0	0	0.685894	FALSE	0	CYP2C19	9066	0.281893
4257	3.40343	6.982e-05	0.293822	0	3	6	FALSE	CYP2C8	22	3	0	0	0.699572	FALSE	0	CYP2C8	4872	0.362069
4260	3.33777	0.00010918	0.299601	0	3	6	FALSE	CYP2C9	39.6667	3	0	0	0.707778	FALSE	0	CYP2C9	8890	0.35474
4263	5.32445	0	0.187813	0	1	8	FALSE	CYP2D6	2	1	0	0	0.459443	FALSE	0	CYP2D6	0	0
4264	4.32493	0.00095147	0.231218	0	2	7	FALSE	EPHX1	13	2	0	0	0.584384	FALSE	0	EPHX1	88366	0.5
4266	2.95528	0.00010763	0.338377	0.1	5	5	FALSE	CYP2E1	91	5	0	0	0.75559	FALSE	0	CYP2E1	10260	0.247671
4269	3.10086	0.00125528	0.322492	0.166667	9	6	FALSE	CYP3A4	32.8889	9	0	0	0.737393	FALSE	0	CYP3A4	76188	0.150026
4275	4.10038	0	0.24388	0	1	7	FALSE	UGT2B7	9	1	0	0	0.612452	FALSE	0	UGT2B7	0	0
4277	3.82921	3.24e-06	0.26115	0.666667	3	6	FALSE	CYP4F11	27.6667	3	0	0	0.646349	FALSE	0	CYP4F11	386	0.532051
4281	3.26641	0.00016597	0.306146	0.2	5	6	FALSE	CYP4F12	33.6	5	0	0	0.716698	FALSE	0	CYP4F12	10850	0.249624
4286	2.83539	0.00139674	0.352685	0.266667	10	5	FALSE	CYP4F2	93.7	10	0	0	0.770576	FALSE	0	CYP4F2	121062	0.176604
4287	3.51237	3.123e-05	0.284708	0.6	5	6	FALSE	CYP4F3	21.2	5	0	0	0.685954	FALSE	0	CYP4F3	1778	0.307246
4296	3.82921	3.24e-06	0.26115	0.666667	3	6	FALSE	CYP4F22	27.6667	3	0	0	0.646349	FALSE	0	CYP4F22	386	0.532051
4311	3.19791	0.00024361	0.312705	0.166667	4	5	FALSE	DAGLA	112.75	4	0	0	0.725262	FALSE	0	DAGLA	15312	0.43677
4314	3.72217	0.00013602	0.268661	0.0666667	6	6	FALSE	MGLL	7.66667	6	0	0	0.659729	FALSE	0	MGLL	7360	0.179487
4317	3.13178	9.83e-05	0.319307	0.333333	3	5	FALSE	DAO	65.6667	3	0	0	0.733528	FALSE	0	DAO	5924	0.33677
4334	2.75928	0.00010652	0.362414	0.236364	11	5	FALSE	DAPK3	117.455	11	0	0	0.78009	FALSE	0	DAPK3	8104	0.178094
4342	3.09467	1.708e-05	0.323136	0.1	5	5	FALSE	DCK	56.8	5	0	0	0.738166	FALSE	0	DCK	1192	0.222134
4349	3.83397	1.733e-05	0.260826	0	4	6	FALSE	FADS1	10.25	4	0	0	0.645754	FALSE	0	FADS1	632	0.280303
4399	2.72407	0.0002206	0.367097	0.307692	13	5	FALSE	DNM3	117.615	13	0	0	0.784491	FALSE	0	DNM3	29158	0.169009
4410	2.98573	5.913e-05	0.334927	0.483516	14	6	FALSE	DNMT3A	52	14	0	0	0.751784	FALSE	0	DNMT3A	5032	0.13
4415	3.03425	1.515e-05	0.32957	0.525641	13	6	FALSE	EZH1	41.3077	13	0	0	0.745718	FALSE	0	EZH1	1850	0.148056
4440	3.09467	3.73e-06	0.323136	0.5	4	6	FALSE	DNMT3L	79	4	0	0	0.738166	FALSE	0	DNMT3L	594	0.31754
4464	2.78164	0.00011524	0.359501	0.335968	23	5	FALSE	DOT1L	73.7826	23	0	0	0.777295	FALSE	0	DOT1L	14000	0.116745
4476	3.05471	5.048e-05	0.327363	0.530303	12	6	FALSE	POLK	40.5833	12	0	0	0.743161	FALSE	0	POLK	5656	0.169097
4592	2.98953	5.333e-05	0.3345	0.25	8	6	FALSE	GABRA1	69.5	8	0	0	0.751308	FALSE	0	GABRA1	5960	0.164786
4632	2.98002	0.00079573	0.335568	0.290909	11	6	FALSE	GABRG2	51.8182	11	0	0	0.752498	FALSE	0	GABRG2	82984	0.126164
4652	3.07945	6.515e-05	0.324734	0.178571	8	6	FALSE	DTYMK	36.125	8	0	0	0.740069	FALSE	0	DTYMK	3432	0.148244
4655	3.19315	0	0.31317	0	1	5	FALSE	DUSP26	166	1	0	0	0.725856	FALSE	0	DUSP26	0	0
4675	3.0295	6.98e-06	0.330088	0.2	5	6	FALSE	DYRK3	70.8	5	0	0	0.746313	FALSE	0	DYRK3	822	0.242612
4678	2.96289	0	0.337508	1	4	5	FALSE	DYRK4	156.75	4	0	0	0.754638	FALSE	0	DYRK4	0	0.416888
4783	2.62131	0.00023189	0.381488	0.462185	35	5	FALSE	FGFR4	101.143	35	0	0	0.797336	FALSE	0	FGFR4	38102	0.116123
4814	2.49762	0.00060219	0.400381	0.350804	54	5	FALSE	PDGFRB	103.463	54	0	0	0.812797	FALSE	0	PDGFRB	72500	0.0967675
4840	2.94624	0.00031708	0.339415	0.0555556	9	5	FALSE	SELP	52.7778	9	0	0	0.75672	FALSE	0	SELP	24532	0.136707
4842	3.10419	8.51e-06	0.322146	0.166667	4	6	FALSE	SLC5A1	66.75	4	0	0	0.736977	FALSE	0	SLC5A1	742	0.28556
4855	3.05804	1.773e-05	0.327007	0.266667	10	5	FALSE	ESRRB	55.6	10	0	0	0.742745	FALSE	0	ESRRB	2054	0.185953
4872	2.6432	0.00027505	0.37833	0.213768	24	5	FALSE	EPAS1	80.6667	24	0	0	0.7946	FALSE	0	EPAS1	29834	0.096855
4888	3.34063	0.00097115	0.299345	0.357143	8	6	FALSE	GLA	16.5	8	0	0	0.707422	FALSE	0	GLA	84866	0.190407
4892	3.12845	0.00045048	0.319647	0.169591	19	6	FALSE	MMP1	17.8421	19	0	0	0.733944	FALSE	0	MMP1	30138	0.0891299
4894	3.05376	9.372e-05	0.327465	0.163636	11	6	FALSE	SERPINE1	33.4545	11	0	0	0.74328	FALSE	0	SERPINE1	5970	0.117344
4900	2.96955	0.00014684	0.336751	0.422222	10	5	FALSE	F3	47.9	10	0	0	0.753806	FALSE	0	F3	10470	0.130959
4902	3.18601	0	0.313872	0	1	5	FALSE	GLTP	189	1	0	0	0.726748	FALSE	0	GLTP	0	0
4907	2.78021	0.00046261	0.359685	0.14245	27	5	FALSE	GSR	44.3333	27	0	0	0.777474	FALSE	0	GSR	35148	0.0711611
4911	2.97336	0.00018249	0.33632	0.177778	10	5	FALSE	HIF1AN	60.4	10	0	0	0.75333	FALSE	0	HIF1AN	10534	0.154897
4913	2.95195	4.13e-06	0.338759	0.5	5	5	FALSE	ICMT	130	5	0	0	0.756006	FALSE	0	ICMT	778	0.298391
4917	2.89914	6.653e-05	0.344929	0.214286	8	5	FALSE	KDM2A	76	8	0	0	0.762607	FALSE	0	KDM2A	4798	0.175347
4920	2.70457	1.765e-05	0.369745	0.516484	14	5	FALSE	KLF5	125.929	14	0	0	0.786929	FALSE	0	KLF5	3928	0.163331
4927	3.02807	6.2e-06	0.330244	0.1	5	5	FALSE	MBNL2	91.2	5	0	0	0.746491	FALSE	0	MBNL2	968	0.300997
4939	2.98525	3.267e-05	0.33498	0.2	5	5	FALSE	PCSK7	70.8	5	0	0	0.751843	FALSE	0	PCSK7	2256	0.22492
4954	2.86679	0.000109	0.348822	0.266667	6	5	FALSE	SLC7A5	113.833	6	0	0	0.766651	FALSE	0	SLC7A5	7474	0.224081
4957	3.17555	0.00010221	0.314906	0	2	5	FALSE	SRD5A1	98	2	0	0	0.728057	FALSE	0	SRD5A1	5468	0.5
4966	3.1784	1.947e-05	0.314624	0	2	5	FALSE	TTL	97.5	2	0	0	0.7277	FALSE	0	TTL	962	0.502604
4969	2.54805	0.0009089	0.392457	0.227513	28	5	FALSE	TUBB3	82.8214	28	0	0	0.806494	FALSE	0	TUBB3	73424	0.0809687
4975	2.96955	0.00011098	0.336751	0.2	11	6	FALSE	ENPEP	49	11	0	0	0.753806	FALSE	0	ENPEP	8950	0.13302
4982	3.4491	2.442e-05	0.289931	0	2	6	FALSE	ENPP1	44	2	0	0	0.693863	FALSE	0	ENPP1	1692	0.5
4985	4.06089	0	0.246251	0	1	7	FALSE	ENPP2	26	1	0	0	0.617388	FALSE	0	ENPP2	0	0
4987	4.06089	0	0.246251	0	1	7	FALSE	ENPP3	26	1	0	0	0.617388	FALSE	0	ENPP3	0	0
4989	4.06089	0	0.246251	0	1	7	FALSE	ENTPD2	26	1	0	0	0.617388	FALSE	0	ENTPD2	0	0
5000	2.82588	2.414e-05	0.353872	0.374269	19	5	FALSE	HDAC10	75.6842	19	0	0	0.771765	FALSE	0	HDAC10	4242	0.139285
5025	2.67031	3.325e-05	0.374488	0.4	15	5	FALSE	NR1H4	121.8	15	0	0	0.791211	FALSE	0	NR1H4	7142	0.150288
5027	2.86156	8.01e-06	0.34946	0.357143	8	5	FALSE	NR1I3	127.375	8	0	0	0.767305	FALSE	0	NR1I3	2136	0.246373
5038	2.7569	3.367e-05	0.362726	0.314286	15	5	FALSE	PPARD	110.133	15	0	0	0.780388	FALSE	0	PPARD	8012	0.166013
5046	2.88392	9.366e-05	0.34675	0.164835	14	5	FALSE	RORA	54.0714	14	0	0	0.76451	FALSE	0	RORA	8878	0.116071
5097	3.03378	4.3e-06	0.329622	0.428571	7	6	FALSE	EPHA6	92.1429	7	0	0	0.745778	FALSE	0	EPHA6	446	0.275053
5104	2.95623	5.08e-05	0.338268	0.0666667	6	5	FALSE	EPHA8	90.3333	6	0	0	0.755471	FALSE	0	EPHA8	3198	0.203788
5113	2.84301	0.00122487	0.35174	0.0994152	19	5	FALSE	MMP9	42.9474	19	0	0	0.769624	FALSE	0	MMP9	111438	0.0819275
5123	3.42198	0	0.292229	0	1	6	FALSE	ERAP1	66	1	0	0	0.697253	FALSE	0	ERAP1	0	0
5270	2.76927	0.00052185	0.361106	0.142105	20	5	FALSE	ERN1	58.9	20	0	0	0.778842	FALSE	0	ERN1	41268	0.0950647
5284	2.81684	0.00012782	0.355008	0.225	16	5	FALSE	ESRRA	72	16	0	0	0.772895	FALSE	0	ESRRA	17002	0.122654
5291	3.00856	1.123e-05	0.332385	0	4	6	FALSE	GFER	94.25	4	0	0	0.74893	FALSE	0	GFER	1048	0.279192
5314	2.91675	3.069e-05	0.342848	0.222222	9	5	FALSE	KDM4B	70.3333	9	0	0	0.760407	FALSE	0	KDM4B	3798	0.163688
5320	2.96194	0.00011335	0.337616	0.25	9	5	FALSE	KYNU	54.2222	9	0	0	0.754757	FALSE	0	KYNU	8952	0.146547
5372	2.87393	9.13e-05	0.347956	0.342857	15	5	FALSE	TUBB1	56.9333	15	0	0	0.765759	FALSE	0	TUBB1	7684	0.12151
5377	3.01427	1.224e-05	0.331755	0.2	5	6	FALSE	XBP1	69.8	5	0	0	0.748216	FALSE	0	XBP1	1076	0.241812
5397	3.35871	1.844e-05	0.297734	0.428571	7	6	FALSE	SCN1A	23.8571	7	0	0	0.705162	FALSE	0	SCN1A	1412	0.287456
5410	3.24596	1.883e-05	0.308076	0.1	5	6	FALSE	PDK4	44.2	5	0	0	0.719255	FALSE	0	PDK4	1514	0.231915
5464	3.08135	8e-07	0.324533	0.333333	3	6	FALSE	SLC12A2	87.3333	3	0	0	0.739831	FALSE	0	SLC12A2	118	0.378261
5468	3.0999	0.00023171	0.322591	0.252381	21	6	FALSE	F10	20.5714	21	0	0	0.737512	FALSE	0	F10	16802	0.0869301
5472	3.25024	1.265e-05	0.30767	0.654545	11	6	FALSE	F9	24.6364	11	0	0	0.71872	FALSE	0	F9	1188	0.151143
5476	2.73406	0.00037456	0.365756	0.204762	21	5	FALSE	PLAT	66.9524	21	0	0	0.783242	FALSE	0	PLAT	37198	0.0987498
5493	3.0019	2.337e-05	0.333122	0.333333	7	6	FALSE	IGFBP5	56.2857	7	0	0	0.749762	FALSE	0	IGFBP5	1964	0.172656
5513	2.79163	0.00075663	0.358214	0.183824	17	6	FALSE	PLAU	53.2941	17	0	0	0.776047	FALSE	0	PLAU	55990	0.0881379
5527	3.41484	3.56e-06	0.292839	0	3	6	FALSE	FAAH	20.6667	3	0	0	0.698145	FALSE	0	FAAH	200	0.409722
5531	3.30971	7.96e-06	0.302142	0	3	6	FALSE	FABP3	41.3333	3	0	0	0.711287	FALSE	0	FABP3	606	0.356932
5538	2.95766	0.00128417	0.338105	0.0549451	14	5	FALSE	HMGCR	35.2857	14	0	0	0.755293	FALSE	0	HMGCR	96496	0.098823
5540	3.13892	0.00016062	0.318581	0.166667	9	6	FALSE	FDPS	30.2222	9	0	0	0.732636	FALSE	0	FDPS	9868	0.148701
5542	3.42436	0.00013604	0.292026	0.166667	9	6	FALSE	GGPS1	13.1111	9	0	0	0.696955	FALSE	0	GGPS1	6882	0.143571
5665	2.99524	0.00081679	0.333863	0.181818	12	5	FALSE	LRP8	31.9167	12	0	0	0.750595	FALSE	0	LRP8	51116	0.111307
5671	2.89534	1.552e-05	0.345383	0.244444	10	5	FALSE	NR1I2	97.2	10	0	0	0.763083	FALSE	0	NR1I2	3574	0.204852
5681	2.86632	0.00015116	0.34888	0.192308	13	5	FALSE	LDLR	49.1538	13	0	0	0.76671	FALSE	0	LDLR	13316	0.10488
5685	3.39486	0	0.294563	1	4	6	FALSE	PGF	22.25	4	0	0	0.700642	FALSE	0	PGF	0	0.33209
5700	2.69267	0.00019373	0.371378	0.30303	12	5	FALSE	FLT3	146.417	12	0	0	0.788416	FALSE	0	FLT3	22584	0.188953
5734	3.32731	3.33e-06	0.300543	0.5	4	6	FALSE	RABGGTA	28	4	0	0	0.709087	FALSE	0	RABGGTA	146	0.301075
5736	3.52141	0	0.283977	0	1	6	FALSE	FOLH1	36	1	0	0	0.684824	FALSE	0	FOLH1	0	0
5756	2.93768	7.119e-05	0.340405	0.266667	16	6	FALSE	PDE4C	55.125	16	0	0	0.75779	FALSE	0	PDE4C	13702	0.119318
5765	3.39201	0	0.294811	0	1	6	FALSE	SERPINA6	68	1	0	0	0.700999	FALSE	0	SERPINA6	0	0
5790	3.32255	3.7e-07	0.300974	0.666667	4	6	FALSE	FTO	32	4	0	0	0.709681	FALSE	0	FTO	46	0.380952
5794	3.59277	2.144e-05	0.278337	0	3	6	FALSE	FUT4	18	3	0	0	0.675904	FALSE	0	FUT4	1862	0.333333
5952	3.19267	0.00029897	0.313217	0.190476	7	6	FALSE	GABRB1	35.5714	7	0	0	0.725916	FALSE	0	GABRB1	31214	0.156825
5954	3.24263	0.00019022	0.308392	0.428571	7	6	FALSE	GABRB2	23.8571	7	0	0	0.719672	FALSE	0	GABRB2	25056	0.190857
5960	3.52759	1.872e-05	0.283479	0.333333	4	6	FALSE	GABRA2	18	4	0	0	0.684051	FALSE	0	GABRA2	1172	0.300847
5969	3.94244	1.6e-07	0.25365	0.666667	3	7	FALSE	GABRA6	8.33333	3	0	0	0.632196	FALSE	0	GABRA6	8	0.641026
5974	2.74691	0.00060322	0.364046	0.316532	32	5	FALSE	NOD1	63.375	32	0	0	0.781637	FALSE	0	NOD1	65748	0.0950638
5986	3.26546	0	0.306235	1	2	6	FALSE	SLC6A9	68	2	0	0	0.716817	FALSE	0	SLC6A9	0	0.523077
6002	2.5628	0.00065463	0.390199	0.165079	36	5	FALSE	KARS	71.8889	36	0	0	0.80465	FALSE	0	KARS	60572	0.0738266
6039	2.99715	2.116e-05	0.333651	0.333333	3	5	FALSE	TYMP	130.333	3	0	0	0.750357	FALSE	0	TYMP	1374	0.385757
6086	3.59943	3.11e-06	0.277822	0.333333	3	6	FALSE	GLS	15	3	0	0	0.675071	FALSE	0	GLS	120	0.357724
6094	2.97574	0.000278	0.336051	0.0909091	12	6	FALSE	RABGGTB	46.6667	12	0	0	0.753033	FALSE	0	RABGGTB	23636	0.134152
6099	4.34015	0	0.230407	0	1	7	FALSE	MAN2B1	8	1	0	0	0.582481	FALSE	0	MAN2B1	0	0
6106	1.66667	0	0.6	0	1	2	FALSE	GLRA1	3	1	0	0	0.666667	FALSE	0	GLRA1	0	0
6107	1	1	1	0	3	1	FALSE	GLRB	1	3	0	0	1	FALSE	0	GLRB	6	0
6109	1.66667	0	0.6	0	1	2	FALSE	GLRA2	3	1	0	0	0.666667	FALSE	0	GLRA2	0	0
6111	1.66667	0	0.6	0	1	2	FALSE	GLRA3	3	1	0	0	0.666667	FALSE	0	GLRA3	0	0
6244	3.16365	4.502e-05	0.31609	0.357143	8	6	FALSE	SCN8A	34.25	8	0	0	0.729543	FALSE	0	SCN8A	3726	0.193892
6322	2.73216	6.801e-05	0.366011	0.474308	23	5	FALSE	RASGRP1	98.1739	23	0	0	0.78348	FALSE	0	RASGRP1	12780	0.136542
6763	2.89534	1.78e-05	0.345383	0.333333	6	5	FALSE	PIM2	132	6	0	0	0.763083	FALSE	0	PIM2	2368	0.278955
6780	3.05804	0.00100321	0.327007	0.138889	9	6	FALSE	TNKS	31.8889	9	0	0	0.742745	FALSE	0	TNKS	55898	0.137914
6782	3.00809	2.114e-05	0.332437	0.4	6	5	FALSE	TNKS2	69.3333	6	0	0	0.748989	FALSE	0	TNKS2	2510	0.216146
6793	2.72883	0.00032881	0.366457	0.0849673	18	5	FALSE	PSMD14	61.8889	18	0	0	0.783896	FALSE	0	PSMD14	24830	0.0862901
6808	3.00951	3.63e-06	0.332279	0	2	5	FALSE	GSTM1	181	2	0	0	0.748811	FALSE	0	GSTM1	548	0.509915
6902	3.18601	8e-08	0.313872	0.666667	3	6	FALSE	HSD11B2	104.333	3	0	0	0.726748	FALSE	0	HSD11B2	18	0.46997
6943	2.90628	1.738e-05	0.344083	0.444444	9	5	FALSE	RARB	90.3333	9	0	0	0.761715	FALSE	0	RARB	2694	0.190577
6977	3.03473	3.71e-06	0.329519	0.2	5	5	FALSE	HDAC11	75.6	5	0	0	0.745659	FALSE	0	HDAC11	468	0.260208
7047	2.65604	0.00037612	0.3765	0.246667	25	5	FALSE	MARS	78.8	25	0	0	0.792995	FALSE	0	MARS	33848	0.095534
7062	2.74215	6.72e-05	0.364677	0.333333	16	5	FALSE	RARS	79.9375	16	0	0	0.782231	FALSE	0	RARS	9036	0.115761
7151	3.1765	4.5e-07	0.314812	0	2	6	FALSE	HKDC1	100.5	2	0	0	0.727938	FALSE	0	HKDC1	118	0.532086
7153	3.58896	6.025e-05	0.278632	0.166667	4	6	FALSE	HLCS	13	4	0	0	0.67638	FALSE	0	HLCS	3516	0.271739
7167	2.98335	0.00012129	0.335194	0.0952381	7	6	FALSE	HPRT1	66	7	0	0	0.752081	FALSE	0	HPRT1	8160	0.179749
7175	2.7079	0.0010149	0.36929	0.574074	28	5	FALSE	IL2	92.75	28	0	0	0.786513	FALSE	0	IL2	118640	0.126659
7193	2.65271	8.57e-05	0.376973	0.455172	30	5	FALSE	PDGFRA	113.6	30	0	0	0.793411	FALSE	0	PDGFRA	17674	0.136703
7222	3.13463	4e-08	0.319017	0	2	6	FALSE	RASGRP4	123.5	2	0	0	0.733171	FALSE	0	RASGRP4	12	0.580569
7238	2.74738	0.00018417	0.363983	0.342857	21	5	FALSE	TLR9	71.2381	21	0	0	0.781577	FALSE	0	TLR9	21734	0.105071
7283	2.90152	0.00013475	0.344647	0.181818	12	6	FALSE	PREP	71.3333	12	0	0	0.76231	FALSE	0	PREP	11516	0.152718
7292	4.35157	0	0.229802	0	1	7	FALSE	SRD5A2	7	1	0	0	0.581054	FALSE	0	SRD5A2	0	0
7320	2.95766	2.483e-05	0.338105	0.333333	4	5	FALSE	MAOB	113.25	4	0	0	0.755293	FALSE	0	MAOB	3142	0.291131
7356	3.00999	7.3e-07	0.332227	0.333333	3	5	FALSE	PIM3	168.667	3	0	0	0.748751	FALSE	0	PIM3	210	0.548317
7389	2.94719	2.157e-05	0.339306	0.266667	6	5	FALSE	SULT2B1	115.167	6	0	0	0.756601	FALSE	0	SULT2B1	2618	0.304598
7488	3.00856	1.361e-05	0.332385	0.333333	6	5	FALSE	MSR1	62.8333	6	0	0	0.74893	FALSE	0	MSR1	1692	0.214612
7513	2.88011	1.639e-05	0.347208	0.333333	7	5	FALSE	NQO1	114	7	0	0	0.764986	FALSE	0	NQO1	2174	0.244329
7659	3.21646	3.82e-06	0.310901	0	2	6	FALSE	TK2	48.5	2	0	0	0.722942	FALSE	0	TK2	242	0.505319
7899	3.54424	0	0.282148	1	3	6	FALSE	IGFBP1	19	3	0	0	0.68197	FALSE	0	IGFBP1	0	0.413043
7900	3.34063	1.378e-05	0.299345	0.5	4	6	FALSE	IGFBP4	22	4	0	0	0.707422	FALSE	0	IGFBP4	1200	0.310714
7902	3.42959	3.37e-06	0.29158	0.333333	3	6	FALSE	IGFBP2	20.3333	3	0	0	0.696301	FALSE	0	IGFBP2	120	0.384615
7904	3.30067	3.261e-05	0.302969	0.285714	8	6	FALSE	KLKB1	33.125	8	0	0	0.712417	FALSE	0	KLKB1	2600	0.150568
7956	2.9529	0.00015101	0.33865	0.0666667	10	5	FALSE	PRTN3	47	10	0	0	0.755887	FALSE	0	PRTN3	11536	0.124665
7968	2.95052	6.76e-06	0.338923	0.52381	7	5	FALSE	IL6	97.7143	7	0	0	0.756185	FALSE	0	IL6	1278	0.256767
8034	2.9058	2.44e-06	0.344139	0.357143	8	6	FALSE	LTK	125.125	8	0	0	0.761775	FALSE	0	LTK	844	0.250501
8044	2.86299	3.436e-05	0.349285	0.454545	12	5	FALSE	MAPKAPK5	85.9167	12	0	0	0.767127	FALSE	0	MAPKAPK5	4100	0.171667
8048	3.23216	1.2e-07	0.309391	0	3	6	FALSE	MBNL3	79.3333	3	0	0	0.72098	FALSE	0	MBNL3	46	0.626667
8069	2.88202	0.00022275	0.346979	0.166667	12	5	FALSE	STAT4	75.4167	12	0	0	0.764748	FALSE	0	STAT4	21228	0.155303
8137	3.29638	1.576e-05	0.303363	0	3	6	FALSE	NDUFA4L2	30.3333	3	0	0	0.712952	FALSE	0	NDUFA4L2	856	0.337165
8163	3.48668	1.004e-05	0.286806	0.428571	7	6	FALSE	SCN2A	19.2857	7	0	0	0.689165	FALSE	0	SCN2A	678	0.365385
8165	3.52569	1.527e-05	0.283632	0.428571	7	6	FALSE	SCN3A	17.8571	7	0	0	0.684289	FALSE	0	SCN3A	518	0.408638
8167	3.59134	6.5e-07	0.278447	0.6	6	6	FALSE	SCN4A	18.8333	6	0	0	0.676082	FALSE	0	SCN4A	92	0.583333
8171	3.59134	6.5e-07	0.278447	0.6	6	6	FALSE	SCN9A	18.8333	6	0	0	0.676082	FALSE	0	SCN9A	92	0.583333
8234	3.10942	9.9e-07	0.321603	0	2	5	FALSE	KCNB1	126	2	0	0	0.736323	FALSE	0	KCNB1	216	0.516529
8245	2.93387	0	0.340846	1	2	5	FALSE	KCNN1	252	2	0	0	0.758266	FALSE	0	KCNN1	0	0.598575
8274	3.10704	2.085e-05	0.32185	0.285714	7	6	FALSE	NR4A3	50	7	0	0	0.73662	FALSE	0	NR4A3	2522	0.242997
8326	3.56755	1.203e-05	0.280304	0	3	6	FALSE	KLK5	16.3333	3	0	0	0.679056	FALSE	0	KLK5	414	0.333333
8415	3.47431	1.982e-05	0.287827	0	4	6	FALSE	LCN2	20.25	4	0	0	0.690711	FALSE	0	LCN2	826	0.291667
8441	3.21979	2.098e-05	0.310579	0.333333	4	6	FALSE	LGALS8	61.75	4	0	0	0.722526	FALSE	0	LGALS8	1564	0.290094
8443	3.11893	1.487e-05	0.320622	0	3	6	FALSE	LGALS9	76.6667	3	0	0	0.735133	FALSE	0	LGALS9	1366	0.342383
8446	3.83968	0	0.260439	0	1	6	FALSE	LGALS9B	71	1	0	0	0.64504	FALSE	0	LGALS9B	0	0
8448	3.83968	0	0.260439	0	1	6	FALSE	LGALS9C	71	1	0	0	0.64504	FALSE	0	LGALS9C	0	0
8649	3.85585	0	0.259346	0	1	6	FALSE	PTGR1	13	1	0	0	0.643019	FALSE	0	PTGR1	0	0
8784	3.4648	0	0.288617	0	1	6	FALSE	STK17A	69	1	0	0	0.691901	FALSE	0	STK17A	0	0
8967	3.18696	0.00023541	0.313778	0.321429	8	6	FALSE	PDF	25.25	8	0	0	0.726629	FALSE	0	PDF	18456	0.158019
8994	3.255	0	0.30722	0	1	6	FALSE	UGT2B10	127	1	0	0	0.718126	FALSE	0	UGT2B10	0	0
9027	3.12702	0	0.319793	0	1	6	FALSE	SLC5A4	207	1	0	0	0.734122	FALSE	0	SLC5A4	0	0
9177	3.08373	5.473e-05	0.324283	0	4	6	FALSE	SLC16A1	69	4	0	0	0.739534	FALSE	0	SLC16A1	3612	0.279835
9179	3.34919	2.03e-06	0.29858	0	2	6	FALSE	TUBB8	39	2	0	0	0.706351	FALSE	0	TUBB8	92	0.5
9181	3.63701	1.8e-07	0.274951	0.833333	4	6	FALSE	MMP10	18	4	0	0	0.670373	FALSE	0	MMP10	24	0.382979
9190	3.37869	1.185e-05	0.295973	0.6	6	6	FALSE	MMP13	21.1667	6	0	0	0.702664	FALSE	0	MMP13	730	0.222807
9568	3.68078	0	0.271682	0	1	6	FALSE	TXNRD2	45	1	0	0	0.664902	FALSE	0	TXNRD2	0	0
9859	3.21265	2.32e-05	0.311269	0.166667	4	6	FALSE	QTRT1	30.75	4	0	0	0.723418	FALSE	0	QTRT1	1364	0.285377
10041	4.03425	0	0.247877	0	1	7	FALSE	NDUFAF4	9	1	0	0	0.620718	FALSE	0	NDUFAF4	0	0
10424	2.74596	0.00042999	0.364172	0.269006	19	5	FALSE	TUBB6	73.7368	19	0	0	0.781755	FALSE	0	TUBB6	38198	0.108679
10467	3.10324	0.00021468	0.322244	0.266667	6	5	FALSE	PTGS1	39.1667	6	0	0	0.737096	FALSE	0	PTGS1	19258	0.225434
10497	3.66413	0	0.272916	0	1	6	FALSE	NOX4	44	1	0	0	0.666984	FALSE	0	NOX4	0	0
10502	3.02759	9.34e-06	0.330295	0.166667	4	5	FALSE	NQO2	102.75	4	0	0	0.746551	FALSE	0	NQO2	946	0.312691
10518	2.88011	3.029e-05	0.347208	0.181818	12	5	FALSE	RARG	66.5833	12	0	0	0.764986	FALSE	0	RARG	3644	0.141312
10723	3.1803	0	0.314435	1	3	6	FALSE	P2RX1	83	3	0	0	0.727462	FALSE	0	P2RX1	0	0.512346
10825	3.83159	1.52e-06	0.260988	0	2	6	FALSE	PAOX	14.5	2	0	0	0.646051	FALSE	0	PAOX	82	0.519231
10828	3.17127	0	0.315332	1	2	6	FALSE	PARG	84.5	2	0	0	0.728592	FALSE	0	PARG	0	0.541667
10869	3.14605	6.44e-06	0.317859	0.466667	6	6	FALSE	POLM	52.5	6	0	0	0.731744	FALSE	0	POLM	620	0.2578
10995	3.29876	3.638e-05	0.303144	0	2	6	FALSE	PRMT7	106.5	2	0	0	0.712655	FALSE	0	PRMT7	906	0.5
11071	3.2921	1.139e-05	0.303757	0.166667	4	6	FALSE	PLA2G1B	30.5	4	0	0	0.713487	FALSE	0	PLA2G1B	534	0.265487
11075	3.31113	1.676e-05	0.302011	0.533333	6	5	FALSE	PLA2G4B	17.8333	6	0	0	0.711108	FALSE	0	PLA2G4B	1186	0.202652
11080	3.5999	0	0.277785	0	1	6	FALSE	PLA2G2F	29	1	0	0	0.675012	FALSE	0	PLA2G2F	0	0
11084	3.67602	0	0.272033	0	1	6	FALSE	PLA2G5	37	1	0	0	0.665497	FALSE	0	PLA2G5	0	0
11117	2.98858	0.00100199	0.334607	0.145455	11	5	FALSE	SELE	53.2727	11	0	0	0.751427	FALSE	0	SELE	82088	0.154519
11145	2.97574	0.00012399	0.336051	0.192308	13	6	FALSE	POLG	39.3077	13	0	0	0.753033	FALSE	0	POLG	8960	0.12034
11336	3.19363	1.214e-05	0.313124	0	3	6	FALSE	PTGES	61	3	0	0	0.725797	FALSE	0	PTGES	1140	0.346821
11358	3.88392	3e-07	0.257472	0	2	6	FALSE	TBXAS1	8.5	2	0	0	0.63951	FALSE	0	TBXAS1	12	0.75
11437	3.01237	8.77e-06	0.331965	0.444444	10	5	FALSE	SENP7	56	10	0	0	0.748454	FALSE	0	SENP7	1054	0.18123
11494	3.2745	0	0.30539	0	1	6	FALSE	RNASE1	132	1	0	0	0.715687	FALSE	0	RNASE1	0	0
11517	3.44434	3.3e-07	0.290331	0.666667	4	6	FALSE	RORC	20.5	4	0	0	0.694458	FALSE	0	RORC	20	0.320312
11580	3.65176	2.172e-05	0.273841	0	3	6	FALSE	SLC37A4	12.3333	3	0	0	0.66853	FALSE	0	SLC37A4	1186	0.343434
11590	3.35014	0	0.298495	0	1	6	FALSE	SLC12A5	75	1	0	0	0.706232	FALSE	0	SLC12A5	0	0
11596	3.36965	0	0.296767	0	1	6	FALSE	SLC6A2	63	1	0	0	0.703794	FALSE	0	SLC6A2	0	0
11600	3.36965	0	0.296767	0	1	6	FALSE	SLC6A4	63	1	0	0	0.703794	FALSE	0	SLC6A4	0	0
11660	1.5	0	0.666667	0	1	2	FALSE	TAS1R1	2	1	0	0	0.75	FALSE	0	TAS1R1	0	0
11661	1	1	1	0	2	1	FALSE	TAS1R3	1	2	0	0	1	FALSE	0	TAS1R3	2	0
11663	1.5	0	0.666667	0	1	2	FALSE	TAS1R2	2	1	0	0	0.75	FALSE	0	TAS1R2	0	0
11692	2.97764	1.7e-06	0.335836	0.666667	3	5	FALSE	TRPM2	125.333	3	0	0	0.752795	FALSE	0	TRPM2	510	0.357075
11750	2.745	0.00010044	0.364298	0.242424	12	6	FALSE	AAK1	88.75	12	0	0	0.781874	FALSE	0	AAK1	9482	0.1243
11751	2.40057	0.00448405	0.416568	0.115547	79	5	FALSE	ACTA1	68.9367	79	0	0	0.824929	FALSE	0	ACTA1	420698	0.0555981
11753	2.54424	0.00134684	0.393044	0.148011	47	5	FALSE	ACTA2	64.7447	47	0	0	0.80697	FALSE	0	ACTA2	137442	0.0650273
11755	2.52188	0.00089761	0.396529	0.151163	44	5	FALSE	ACTC1	72.1364	44	0	0	0.809765	FALSE	0	ACTC1	106302	0.0686359
11757	2.6313	0.00065247	0.38004	0.141129	32	5	FALSE	ACTG2	56.25	32	0	0	0.796087	FALSE	0	ACTG2	67424	0.0654831
11759	2.53758	0.00040169	0.394076	0.431707	41	5	FALSE	ACTR2	86.0244	41	0	0	0.807802	FALSE	0	ACTR2	53498	0.0847291
11762	3.04282	0.00015324	0.328643	0.0666667	6	5	FALSE	COTL1	51.1667	6	0	0	0.744648	FALSE	0	COTL1	9556	0.184982
11764	2.51094	0.00082922	0.398257	0.197695	48	5	FALSE	CTTN	81.375	48	0	0	0.811132	FALSE	0	CTTN	95248	0.0763693
11766	2.23501	0.0130378	0.447424	0.0911467	152	5	FALSE	SIRT1	56.3421	152	0	0	0.845623	FALSE	0	SIRT1	1055906	0.0376562
11768	2.51903	0.00134306	0.396978	0.231791	71	5	FALSE	WAS	67.7746	71	0	0	0.810121	FALSE	0	WAS	148652	0.066016
11770	2.39343	0.00125216	0.41781	0.298305	60	5	FALSE	WASL	85.45	60	0	0	0.825821	FALSE	0	WASL	160386	0.0670196
11772	2.7569	0.00061997	0.362726	0.153846	13	6	FALSE	ABCA1	77.8462	13	0	0	0.780388	FALSE	0	ABCA1	44672	0.117128
11773	2.60942	0.00407361	0.383227	0.0953058	38	5	FALSE	APOA1	37.0263	38	0	0	0.798823	FALSE	0	APOA1	209864	0.0409975
11775	2.88297	0.00099212	0.346865	0.0584795	19	6	FALSE	ATN1	37.8421	19	0	0	0.764629	FALSE	0	ATN1	68118	0.0854814
11778	2.3373	0.00647142	0.427844	0.129952	134	5	FALSE	CREBBP	56.5299	134	0	0	0.832838	FALSE	0	CREBBP	612590	0.0427552
11781	2.19648	0.0332087	0.455274	0.0692572	195	5	FALSE	MYC	52.2359	195	0	0	0.85044	FALSE	0	MYC	2470640	0.0343242
11783	2.77402	0.00028361	0.360487	0.109091	11	5	FALSE	RIMS2	91.7273	11	0	0	0.778247	FALSE	0	RIMS2	20832	0.147985
11785	2.78069	0.00083509	0.359624	0.108333	16	5	FALSE	UGP2	57.5625	16	0	0	0.777414	FALSE	0	UGP2	58254	0.0940066
11787	3.53901	0.00095685	0.282565	0	3	6	FALSE	ABCA4	23.3333	3	0	0	0.682624	FALSE	0	ABCA4	73428	0.338384
11788	2.83302	0.00070226	0.352981	0.205128	13	5	FALSE	SAG	68	13	0	0	0.770873	FALSE	0	SAG	53506	0.123301
11790	3.38773	2.608e-05	0.295183	0	3	6	FALSE	ABCA5	34.3333	3	0	0	0.701534	FALSE	0	ABCA5	1052	0.343643
11792	3.35823	1.992e-05	0.297776	0	2	6	FALSE	ABCA6	47	2	0	0	0.705221	FALSE	0	ABCA6	1268	0.505495
11794	2.34158	0.00412201	0.427062	0.136577	75	5	FALSE	CAV1	78.1467	75	0	0	0.832303	FALSE	0	CAV1	384338	0.0576335
11796	2.68459	0.00138928	0.372497	0.168831	22	5	FALSE	HAX1	75.9545	22	0	0	0.789427	FALSE	0	HAX1	106998	0.0984159
11798	2.62702	0.00021181	0.380659	0.260504	35	5	FALSE	MAPKAP1	87.2571	35	0	0	0.796622	FALSE	0	MAPKAP1	30874	0.100263
11801	2.64082	0.00204192	0.378671	0.0394089	29	5	FALSE	CAT	41.6552	29	0	0	0.794898	FALSE	0	CAT	110838	0.0490795
11803	2.5138	0.00222724	0.397805	0.128627	51	5	FALSE	MSN	60.4706	51	0	0	0.810775	FALSE	0	MSN	195172	0.0579588
11805	3.76689	7.13e-06	0.265471	0	2	6	FALSE	PGRMC2	13	2	0	0	0.654139	FALSE	0	PGRMC2	238	0.5
11807	2.58373	0.0009812	0.387037	0.147783	29	5	FALSE	RDX	69.3448	29	0	0	0.802034	FALSE	0	RDX	96656	0.0727688
11809	2.63178	0.00428672	0.379971	0.0805195	56	5	FALSE	SOD1	42.6964	56	0	0	0.796028	FALSE	0	SOD1	381888	0.0514148
11811	2.8549	5.515e-05	0.350275	0.2	5	5	FALSE	TMOD2	123.8	5	0	0	0.768137	FALSE	0	TMOD2	3960	0.225182
11814	2.32683	0.00509275	0.429769	0.14546	83	4	FALSE	EEF1A1	77.2771	83	0	0	0.834146	FALSE	0	EEF1A1	463752	0.0559455
11818	3.03473	3.418e-05	0.329519	0.444444	10	6	FALSE	TCIRG1	34.2	10	0	0	0.745659	FALSE	0	TCIRG1	2810	0.129771
11820	3.05947	0.00101738	0.326854	0.0357143	8	6	FALSE	ABCC8	37.75	8	0	0	0.742567	FALSE	0	ABCC8	59952	0.143411
11822	2.53853	0.00257604	0.393928	0.223329	38	5	FALSE	FASN	92.0789	38	0	0	0.807683	FALSE	0	FASN	218038	0.0899573
11824	4.05899	0	0.246367	0	1	7	FALSE	KCNJ8	8	1	0	0	0.617626	FALSE	0	KCNJ8	0	0
11826	2.95338	9.874e-05	0.338595	0.346154	13	6	FALSE	RAPGEF4	56.7692	13	0	0	0.755828	FALSE	0	RAPGEF4	7968	0.13512
11828	2.63416	0.00088321	0.379628	0.18254	28	5	FALSE	SLC25A6	85.1071	28	0	0	0.79573	FALSE	0	SLC25A6	71288	0.099448
11830	3.32778	2.4e-06	0.3005	0	2	6	FALSE	ABHD5	64.5	2	0	0	0.709027	FALSE	0	ABHD5	218	0.512097
11831	2.9058	0.00020227	0.344139	0.0714286	8	5	FALSE	TAZ	68.625	8	0	0	0.761775	FALSE	0	TAZ	16284	0.157773
11833	2.99239	2.096e-05	0.334181	0.214286	8	5	FALSE	ACADVL	71.625	8	0	0	0.750951	FALSE	0	ACADVL	2522	0.212798
11834	2.48002	0.00364555	0.403223	0.129699	57	5	FALSE	CDH1	70.8947	57	0	0	0.814998	FALSE	0	CDH1	326354	0.0639211
11836	2.58421	0.00361532	0.386966	0.430228	70	5	FALSE	HADHA	66.1857	70	0	0	0.801974	FALSE	0	HADHA	336346	0.0729406
11838	2.51475	0.00181539	0.397654	0.218816	44	5	FALSE	RPSA	77.5909	44	0	0	0.810657	FALSE	0	RPSA	161768	0.0732252
11840	2.55471	0.00103211	0.391434	0.16967	37	5	FALSE	SOCS3	69.027	37	0	0	0.805661	FALSE	0	SOCS3	85262	0.0682901
11842	2.80447	0.00011808	0.356573	0.125	16	5	FALSE	ACAT1	66.3125	16	0	0	0.774441	FALSE	0	ACAT1	11794	0.112628
11843	2.63606	0.00843039	0.379354	0.289762	87	5	FALSE	DLD	45.8736	87	0	0	0.795492	FALSE	0	DLD	636460	0.0588932
11845	2.68887	3.943e-05	0.371904	0.470588	17	5	FALSE	FOXM1	125.059	17	0	0	0.788892	FALSE	0	FOXM1	5924	0.16129
11848	2.69315	0.00059522	0.371312	0.131034	30	5	FALSE	GH1	60.2667	30	0	0	0.788356	FALSE	0	GH1	52496	0.0804105
11850	2.5471	0.00353556	0.392604	0.0600962	65	5	FALSE	HLA-B	42.9538	65	0	0	0.806613	FALSE	0	HLA-B	282450	0.0436472
11852	2.76213	0.00038343	0.362039	0.16	25	5	FALSE	HLA-C	47.92	25	0	0	0.779734	FALSE	0	HLA-C	34340	0.07475
11854	2.39819	0.00377608	0.416981	0.106535	101	5	FALSE	ITGA4	56.4059	101	0	0	0.825226	FALSE	0	ITGA4	413454	0.0460457
11858	2.26403	0.00987475	0.441689	0.0772331	136	5	FALSE	VCAM1	54.8971	136	0	0	0.841996	FALSE	0	VCAM1	920064	0.0380182
11860	3.04044	6.487e-05	0.3289	0.357143	8	6	FALSE	ACE2	64.125	8	0	0	0.744945	FALSE	0	ACE2	4160	0.192771
11862	2.49334	0.00298001	0.401068	0.544634	153	5	FALSE	AGT	96.902	153	0	0	0.813333	FALSE	0	AGT	262206	0.0940796
11864	2.64415	0.00054814	0.378194	0.60873	142	6	FALSE	AGTR2	97.7254	142	0	0	0.794481	FALSE	0	AGTR2	66608	0.122148
11866	2.98287	0.00045844	0.335247	0.0952381	7	5	FALSE	SMPD1	63.7143	7	0	0	0.752141	FALSE	0	SMPD1	30718	0.166604
11869	2.86204	0.00051874	0.349402	0.114625	23	5	FALSE	CTSG	55.1739	23	0	0	0.767245	FALSE	0	CTSG	40068	0.105045
11871	2.69505	0.00025707	0.37105	0.921325	70	6	FALSE	GHRL	100.9	70	0	0	0.788118	FALSE	0	GHRL	18008	0.131533
11873	2.67222	0.00022579	0.374221	0.892555	71	6	FALSE	NTS	99.6479	71	0	0	0.790973	FALSE	0	NTS	27202	0.124094
11875	3.196	0	0.312891	0	1	6	FALSE	ACOT8	195	1	0	0	0.7255	FALSE	0	ACOT8	0	0
11877	2.19077	0.0131619	0.45646	0.117881	151	5	FALSE	CTNNB1	65.9735	151	0	0	0.851154	FALSE	0	CTNNB1	1115850	0.0419384
11879	2.15652	0.0232642	0.463711	0.0714454	185	5	FALSE	FN1	54.1351	185	0	0	0.855435	FALSE	0	FN1	1894762	0.033625
11883	2.46194	0.00106599	0.406184	0.257919	52	5	FALSE	ZAP70	79.5385	52	0	0	0.817257	FALSE	0	ZAP70	119176	0.0678994
11885	2.76689	0.00103309	0.361417	0.133333	15	5	FALSE	HP	60.4	15	0	0	0.779139	FALSE	0	HP	66932	0.0947148
11887	2.85395	6.92e-06	0.350392	0.416667	9	5	FALSE	AFAP1	108.111	9	0	0	0.768256	FALSE	0	AFAP1	1736	0.207507
11889	2.93673	2.297e-05	0.340515	0.0952381	7	5	FALSE	AFP	89.4286	7	0	0	0.757909	FALSE	0	AFP	4436	0.203801
11891	3.37488	1.55e-06	0.296307	0	2	6	FALSE	AIF1	46.5	2	0	0	0.70314	FALSE	0	AIF1	162	0.511236
11895	2.3844	0.00884512	0.419393	0.0933544	80	5	FALSE	APC	60.325	80	0	0	0.826951	FALSE	0	APC	649976	0.0478075
11897	2.33492	0.00511203	0.42828	0.120704	97	5	FALSE	ARRB1	77.5361	97	0	0	0.833135	FALSE	0	ARRB1	605684	0.0570386
11900	2.33064	0.00397891	0.429067	0.178527	90	5	FALSE	BTK	77.4778	90	0	0	0.83367	FALSE	0	BTK	416764	0.0560946
11902	2.32588	0.00708699	0.429945	0.102521	85	5	FALSE	CASP3	58.9529	85	0	0	0.834265	FALSE	0	CASP3	574772	0.0429343
11904	2.33159	0.00638987	0.428892	0.157627	142	5	FALSE	CBL	65.3592	142	0	0	0.833551	FALSE	0	CBL	671986	0.0498111
11906	2.74643	0.00021533	0.364109	0.173913	24	5	FALSE	CDH2	65.9167	24	0	0	0.781696	FALSE	0	CDH2	21778	0.0951951
11908	2.55186	0.00031613	0.391872	0.219973	39	5	FALSE	CDKN2A	85.0256	39	0	0	0.806018	FALSE	0	CDKN2A	41564	0.0855131
11910	2.67317	0.00204532	0.374088	0.145646	37	5	FALSE	CKB	55	37	0	0	0.790854	FALSE	0	CKB	175898	0.0697284
11915	2.66651	0.00041987	0.375022	0.158103	23	6	FALSE	DMD	63.5217	23	0	0	0.791686	FALSE	0	DMD	31484	0.0779186
11919	2.85728	0.00024369	0.349983	0.180952	21	5	FALSE	FMN1	52.5714	21	0	0	0.76784	FALSE	0	FMN1	20892	0.104648
11921	2.61323	0.0001728	0.382669	0.199134	22	5	FALSE	FSCN1	100.909	22	0	0	0.798347	FALSE	0	FSCN1	25126	0.112595
11924	2.05043	0.0470334	0.487703	0.0830376	297	4	FALSE	GRB2	54.3569	297	0	0	0.868696	FALSE	0	GRB2	3559062	0.0316938
11926	2.46051	0.00026081	0.406419	0.242165	27	5	FALSE	GSN	120.815	27	0	0	0.817436	FALSE	0	GSN	52910	0.101696
11932	2.647	0.0019926	0.377786	0.165385	40	5	FALSE	MYH11	59.175	40	0	0	0.794125	FALSE	0	MYH11	164606	0.0723958
11934	2.82969	0.00037511	0.353396	0.209524	21	5	FALSE	MYH7	56.1905	21	0	0	0.771289	FALSE	0	MYH7	37452	0.103102
11937	2.74025	7.917e-05	0.364931	0.291667	16	6	FALSE	MYO9B	84.8125	16	0	0	0.782469	FALSE	0	MYO9B	12386	0.116983
11939	2.63844	0.0001839	0.379012	0.579365	36	5	FALSE	NCKAP1	92.6944	36	0	0	0.795195	FALSE	0	NCKAP1	29016	0.109925
11941	2.89676	2.706e-05	0.345213	0.128205	13	6	FALSE	OCLN	65.2308	13	0	0	0.762904	FALSE	0	OCLN	3522	0.143026
11944	2.78877	5.486e-05	0.358581	0.238095	22	5	FALSE	PTPN22	73.8636	22	0	0	0.776403	FALSE	0	PTPN22	8420	0.121611
11948	2.36156	0.00136922	0.423449	0.250196	51	5	FALSE	RPS6KB1	107.314	51	0	0	0.829805	FALSE	0	RPS6KB1	169490	0.0793009
11950	3.00999	0.00098039	0.332227	0.181818	11	5	FALSE	S100A1	35.5455	11	0	0	0.748751	FALSE	0	S100A1	64144	0.119472
11952	2.24976	0.00617824	0.444491	0.162646	159	5	FALSE	SHC1	66.4654	159	0	0	0.84378	FALSE	0	SHC1	681510	0.0455243
11954	2.97288	1.325e-05	0.336374	0.428571	8	6	FALSE	SMTN	69.5	8	0	0	0.75339	FALSE	0	SMTN	1986	0.189726
11959	2.61989	0.00077472	0.381696	0.150505	45	5	FALSE	SUPT5H	57	45	0	0	0.797514	FALSE	0	SUPT5H	75568	0.0659722
11961	2.65509	0.00143322	0.376635	0.119048	28	5	FALSE	TJP1	66.3571	28	0	0	0.793114	FALSE	0	TJP1	115752	0.0817901
11963	2.53187	0.00071235	0.394964	0.300483	46	5	FALSE	TLN1	88.3261	46	0	0	0.808516	FALSE	0	TLN1	87694	0.0852568
11965	2.95005	2.783e-05	0.338978	0.214286	8	5	FALSE	TMSB4X	68.5	8	0	0	0.756244	FALSE	0	TMSB4X	2520	0.185122
11969	2.78972	0.0002385	0.358458	0.22807	19	5	FALSE	TNNT1	54.8421	19	0	0	0.776284	FALSE	0	TNNT1	21112	0.090176
11973	2.42816	0.00173652	0.411834	0.239418	95	5	FALSE	VAV1	73.0737	95	0	0	0.82148	FALSE	0	VAV1	224524	0.0619794
11975	2.54662	0.00056874	0.392677	0.237553	38	5	FALSE	VCL	81.2632	38	0	0	0.806672	FALSE	0	VCL	65090	0.081182
11977	2.13844	0.0156093	0.467631	0.116569	190	5	FALSE	YWHAZ	69.1737	190	0	0	0.857695	FALSE	0	YWHAZ	1568622	0.0422403
11994	2.36917	0.00172609	0.422088	0.202221	59	5	FALSE	HMGB1	87.7458	59	0	0	0.828853	FALSE	0	HMGB1	192194	0.0666503
11997	3.0785	0	0.324834	1	8	6	FALSE	LMOD1	48.625	8	0	0	0.740188	FALSE	0	LMOD1	0	0.192956
11999	2.43958	0.00530525	0.409906	0.0840944	73	5	FALSE	MAP1LC3B	55.6849	73	0	0	0.820052	FALSE	0	MAP1LC3B	437152	0.0476806
12005	2.83397	0.00021827	0.352862	0.271429	21	5	FALSE	MYL9	55.2381	21	0	0	0.770754	FALSE	0	MYL9	20372	0.101827
12008	2.62512	0.00050854	0.380935	0.1875	32	5	FALSE	NCF1	73.7188	32	0	0	0.79686	FALSE	0	NCF1	52298	0.0838311
12016	2.17983	0.00746937	0.458752	0.140596	140	5	FALSE	YWHAB	72.4143	140	0	0	0.852521	FALSE	0	YWHAB	843692	0.0447554
12018	2.23359	0.00753658	0.44771	0.134483	127	5	FALSE	YWHAQ	70.5984	127	0	0	0.845802	FALSE	0	YWHAQ	785590	0.0462534
12024	2.3411	0.00392986	0.427149	0.110505	100	5	FALSE	ARRB2	74.34	100	0	0	0.832362	FALSE	0	ARRB2	500630	0.0551261
12036	2.42055	0.00203867	0.413129	0.214286	56	5	FALSE	HSPB1	89.1786	56	0	0	0.822431	FALSE	0	HSPB1	186244	0.0731879
12045	2.32207	0.00527309	0.430649	0.158222	102	5	FALSE	SP1	73.598	102	0	0	0.834741	FALSE	0	SP1	510672	0.0533951
12053	2.57422	0.00027084	0.388468	0.447561	41	5	FALSE	WIPF1	81.561	41	0	0	0.803223	FALSE	0	WIPF1	38560	0.0847827
12065	2.68934	0.00275704	0.371838	0.112011	39	5	FALSE	MLH1	43.6667	39	0	0	0.788832	FALSE	0	MLH1	175036	0.0589465
12075	2.54757	0.00075656	0.39253	0.38055	44	5	FALSE	ACTR3	87.7955	44	0	0	0.806553	FALSE	0	ACTR3	80924	0.0879258
12077	2.52664	0.00054741	0.395782	0.585714	36	5	FALSE	BAIAP2	100.306	36	0	0	0.80917	FALSE	0	BAIAP2	52598	0.0947805
12079	2.63273	0.00053014	0.379834	0.39881	64	5	FALSE	CD247	71.4531	64	0	0	0.795909	FALSE	0	CD247	79552	0.0860881
12081	2.67412	0.00032105	0.373955	0.46807	53	5	FALSE	CD3G	70.6792	53	0	0	0.790735	FALSE	0	CD3G	48450	0.0919106
12083	2.55519	0.00255667	0.391361	0.136585	41	5	FALSE	CD44	70.2195	41	0	0	0.805602	FALSE	0	CD44	222298	0.0710703
12086	2.9648	0.00017062	0.337291	0.142857	14	5	FALSE	CORO1A	41.2143	14	0	0	0.754401	FALSE	0	CORO1A	15134	0.120668
12089	2.50333	0.00124609	0.399468	0.18552	52	5	FALSE	EPS15	71.9808	52	0	0	0.812084	FALSE	0	EPS15	117504	0.0674881
12091	2.73597	0.00021191	0.365502	0.638095	36	5	FALSE	FCGR1A	80.6667	36	0	0	0.783004	FALSE	0	FCGR1A	20636	0.119288
12093	2.69743	0.0001341	0.370723	0.578947	38	5	FALSE	FCGR2A	83.3947	38	0	0	0.787821	FALSE	0	FCGR2A	15258	0.112812
12095	2.60133	0.00019403	0.384418	0.655462	35	5	FALSE	FCGR3A	95.4	35	0	0	0.799833	FALSE	0	FCGR3A	28654	0.102361
12101	2.48858	0.00059081	0.401835	0.392593	55	5	FALSE	LCP2	82.3455	55	0	0	0.813927	FALSE	0	LCP2	80384	0.07377
12104	2.46099	0.00295568	0.406341	0.176768	100	5	FALSE	NCK1	60.71	100	0	0	0.817376	FALSE	0	NCK1	279258	0.0553236
12107	2.67174	4.691e-05	0.374288	0.666667	33	5	FALSE	NCKIPSD	89	33	0	0	0.791032	FALSE	0	NCKIPSD	9832	0.112944
12114	2.23882	0.014276	0.446664	0.0821662	154	5	FALSE	TRAF6	50.1299	154	0	0	0.845147	FALSE	0	TRAF6	1122636	0.0339052
12118	2.74358	3.968e-05	0.364488	0.438095	15	5	FALSE	WASF1	104.2	15	0	0	0.782053	FALSE	0	WASF1	6204	0.150821
12120	2.63035	0.00010893	0.380177	0.610084	35	5	FALSE	WASF2	95.1714	35	0	0	0.796206	FALSE	0	WASF2	18472	0.111278
12124	2.67555	0.00030291	0.373755	0.0822511	22	5	FALSE	AICDA	62.6364	22	0	0	0.790557	FALSE	0	AICDA	27982	0.0769533
12142	2.5019	0.00087799	0.399696	0.230859	59	5	FALSE	JUND	85.3729	59	0	0	0.812262	FALSE	0	JUND	130356	0.0790176
12154	2.81732	0.00028241	0.354948	0.154412	17	5	FALSE	SH3PXD2B	55.8824	17	0	0	0.772835	FALSE	0	SH3PXD2B	18346	0.093899
12161	3.03996	5.1e-06	0.328951	0.1	5	6	FALSE	WASF3	76.6	5	0	0	0.745005	FALSE	0	WASF3	758	0.238994
12166	2.59039	0.00099085	0.386042	0.121053	20	5	FALSE	APRT	87.05	20	0	0	0.801201	FALSE	0	APRT	75380	0.0913865
12168	2.91817	0.0010863	0.34268	0.189542	18	6	FALSE	DPP4	69	18	0	0	0.760228	FALSE	0	DPP4	73758	0.15116
12171	2.77545	0.00123636	0.360302	0.076087	24	5	FALSE	TINF2	48.8333	24	0	0	0.778069	FALSE	0	TINF2	103562	0.0793716
12173	2.755	4.523e-05	0.362977	0.269231	13	5	FALSE	ADAM10	94.0769	13	0	0	0.780626	FALSE	0	ADAM10	6104	0.141682
12176	2.60752	9.916e-05	0.383507	0.455645	32	5	FALSE	EGF	111	32	0	0	0.79906	FALSE	0	EGF	17232	0.121844
12179	2.78116	0.00048088	0.359562	0.150769	26	5	FALSE	FBN1	60.9231	26	0	0	0.777355	FALSE	0	FBN1	42860	0.0985188
12183	2.34206	0.00302721	0.426975	0.172117	84	5	FALSE	NOTCH1	79.869	84	0	0	0.832243	FALSE	0	NOTCH1	318774	0.0585893
12185	2.64605	0.00065179	0.377922	0.213225	39	5	FALSE	NOTCH2	72.8718	39	0	0	0.794244	FALSE	0	NOTCH2	73948	0.0860049
12187	2.196	0.00793725	0.455373	0.125029	132	5	FALSE	RPS27A	70.1591	132	0	0	0.8505	FALSE	0	RPS27A	801438	0.0441482
12190	2.92483	7.595e-05	0.3419	0.214286	8	5	FALSE	TGFA	75.25	8	0	0	0.759396	FALSE	0	TGFA	5878	0.190522
12192	2.68696	0.00010013	0.372167	0.294872	13	5	FALSE	ADAM17	96.8462	13	0	0	0.789129	FALSE	0	ADAM17	8872	0.121265
12196	2.7274	9.56e-05	0.366649	0.33	25	5	FALSE	GHR	91.16	25	0	0	0.784075	FALSE	0	GHR	14442	0.127385
12198	2.66984	0.00016223	0.374555	0.657895	20	5	FALSE	HBEGF	126.4	20	0	0	0.79127	FALSE	0	HBEGF	18372	0.157938
12201	2.49429	0.0005873	0.400916	0.191597	35	5	FALSE	NGFR	83.0571	35	0	0	0.813214	FALSE	0	NGFR	61948	0.0747589
12204	2.66984	9.85e-06	0.374555	0.830065	18	5	FALSE	NRG1	143.5	18	0	0	0.79127	FALSE	0	NRG1	1860	0.177819
12209	3.60514	0	0.277382	1	2	6	FALSE	ADAMTS13	22	2	0	0	0.674358	FALSE	0	ADAMTS13	0	0.611111
12210	3.05328	0.00020022	0.327516	0.435897	13	6	FALSE	F8	28.3077	13	0	0	0.74334	FALSE	0	F8	17148	0.111888
12212	2.61132	0.00153365	0.382948	0.367742	31	5	FALSE	VWF	83.8387	31	0	0	0.798585	FALSE	0	VWF	135122	0.0929476
12214	3.00761	3.8e-06	0.33249	0.333333	4	5	FALSE	ADAR	99.25	4	0	0	0.749049	FALSE	0	ADAR	592	0.291176
12215	2.6922	0.00085433	0.371444	0.123106	33	5	FALSE	PSMA6	64.6364	33	0	0	0.788475	FALSE	0	PSMA6	73286	0.086749
12217	2.598	0.00227902	0.384911	0.560039	128	6	FALSE	ADCY7	90.9609	128	0	0	0.80025	FALSE	0	ADCY7	224334	0.104535
12218	2.9843	0.00022955	0.335087	0.793651	36	6	FALSE	ADCYAP1	64	36	0	0	0.751962	FALSE	0	ADCYAP1	20370	0.170139
12220	2.96384	0.00021814	0.3374	0.758258	37	6	FALSE	ADM	64.1351	37	0	0	0.75452	FALSE	0	ADM	23234	0.163125
12225	2.61418	0.00162786	0.38253	0.371128	59	5	FALSE	ADRB2	73.5424	59	0	0	0.798228	FALSE	0	ADRB2	190690	0.0841058
12230	2.58801	0.00135708	0.386397	0.592139	97	5	FALSE	AVP	87.6804	97	0	0	0.801499	FALSE	0	AVP	128702	0.0962463
12233	2.69458	0.00236795	0.371116	0.74449	107	6	FALSE	C3	98.3925	107	0	0	0.788178	FALSE	0	C3	175326	0.134944
12235	2.70457	0.00039935	0.369745	0.90378	97	6	FALSE	C3AR1	107.866	97	0	0	0.786929	FALSE	0	C3AR1	59806	0.150862
12237	2.72169	0.00215765	0.367418	0.848687	100	6	FALSE	C5	104.09	100	0	0	0.784788	FALSE	0	C5	175296	0.149741
12239	2.67127	0.00056866	0.374354	0.869511	99	6	FALSE	C5AR1	107.697	99	0	0	0.791092	FALSE	0	C5AR1	85514	0.139143
12241	3.07469	7e-08	0.325236	0.997984	32	6	FALSE	CALCA	68.3438	32	0	0	0.740664	FALSE	0	CALCA	56	0.219755
12243	2.55804	0.00094642	0.390924	0.573009	149	6	FALSE	CASR	98.2752	149	0	0	0.805245	FALSE	0	CASR	143154	0.106698
12245	2.68078	0.00030692	0.373026	0.958362	94	6	FALSE	CCL20	111.798	94	0	0	0.789902	FALSE	0	CCL20	31346	0.142236
12247	2.57564	0.00080192	0.388253	0.885125	98	5	FALSE	CCL5	110.561	98	0	0	0.803045	FALSE	0	CCL5	95076	0.118501
12250	2.71313	0.00062478	0.368578	0.900129	97	6	FALSE	CCR3	107.536	97	0	0	0.785859	FALSE	0	CCR3	67318	0.150808
12252	2.57088	0.00215978	0.388971	0.708757	110	5	FALSE	CCR5	103.055	110	0	0	0.803639	FALSE	0	CCR5	239140	0.112128
12254	2.73834	0.00142419	0.365184	0.956989	94	6	FALSE	CCR6	110	94	0	0	0.782707	FALSE	0	CCR6	159522	0.161275
12256	2.7393	1.1e-07	0.365057	0.999044	92	6	FALSE	CCR9	112.38	92	0	0	0.782588	FALSE	0	CCR9	76	0.164539
12258	3.07469	7e-08	0.325236	0.997984	32	6	FALSE	CRH	68.3438	32	0	0	0.740664	FALSE	0	CRH	56	0.219755
12260	2.72931	0.0001467	0.366394	0.977793	93	6	FALSE	CXCL1	111.366	93	0	0	0.783837	FALSE	0	CXCL1	15462	0.160701
12262	2.73073	9.299e-05	0.366202	0.959277	94	6	FALSE	CXCL10	110.351	94	0	0	0.783658	FALSE	0	CXCL10	11756	0.159007
12264	2.62655	0.00079015	0.380728	0.866625	99	6	FALSE	CXCL12	107.97	99	0	0	0.796682	FALSE	0	CXCL12	81062	0.128218
12266	2.68316	0.00110611	0.372695	0.89291	98	5	FALSE	CXCL13	109.724	98	0	0	0.789605	FALSE	0	CXCL13	104786	0.142486
12268	2.66889	0.00019562	0.374688	0.942217	95	6	FALSE	CXCL2	111.842	95	0	0	0.791389	FALSE	0	CXCL2	30146	0.140859
12270	2.72931	0.0001467	0.366394	0.977793	93	6	FALSE	CXCL5	111.366	93	0	0	0.783837	FALSE	0	CXCL5	15462	0.160701
12272	2.71884	0.00016069	0.367804	0.958133	94	6	FALSE	CXCL9	110.362	94	0	0	0.785145	FALSE	0	CXCL9	13720	0.15787
12279	2.6746	0.00011056	0.373888	0.978728	93	6	FALSE	FPR1	113.387	93	0	0	0.790676	FALSE	0	FPR1	22418	0.145368
12281	2.61989	0.00043272	0.381696	0.618832	143	6	FALSE	FPR2	99.4615	143	0	0	0.797514	FALSE	0	FPR2	69318	0.11925
12283	3.07422	0.00095155	0.325286	0.9375	33	6	FALSE	FSHB	66.2727	33	0	0	0.740723	FALSE	0	FSHB	102672	0.213685
12285	2.65842	0.00046394	0.376163	0.978261	93	5	FALSE	GAL	113.194	93	0	0	0.792697	FALSE	0	GAL	36478	0.141847
12288	2.57469	0.00347755	0.388396	0.522415	156	5	FALSE	KNG1	92.7821	156	0	0	0.803164	FALSE	0	KNG1	269822	0.104111
12290	2.72074	0.00028323	0.367547	0.880231	99	6	FALSE	NPY	107.778	99	0	0	0.784907	FALSE	0	NPY	22336	0.153079
12293	3.26118	2.1e-06	0.306637	0.5	4	6	FALSE	PDE2A	61.25	4	0	0	0.717353	FALSE	0	PDE2A	368	0.331522
12295	2.71361	0.00079247	0.368513	0.881338	98	6	FALSE	PF4	106.306	98	0	0	0.785799	FALSE	0	PF4	63596	0.148651
12297	2.7393	1.1e-07	0.365057	0.999044	92	6	FALSE	PNOC	112.38	92	0	0	0.782588	FALSE	0	PNOC	76	0.164539
12299	2.69553	0.00074317	0.370985	0.652479	121	6	FALSE	POMC	95.1157	121	0	0	0.788059	FALSE	0	POMC	84870	0.132635
12302	3.07469	7e-08	0.325236	0.997984	32	6	FALSE	PTH	68.3438	32	0	0	0.740664	FALSE	0	PTH	56	0.219755
12304	2.94529	3.343e-05	0.339525	0.409091	12	6	FALSE	RAPGEF3	61.9167	12	0	0	0.756839	FALSE	0	RAPGEF3	3712	0.144134
12307	3.07469	7e-08	0.325236	0.997984	32	6	FALSE	RXFP2	68.3438	32	0	0	0.740664	FALSE	0	RXFP2	56	0.219755
12310	2.49477	0.0023876	0.400839	0.543602	153	5	FALSE	SAA1	97.8889	153	0	0	0.813154	FALSE	0	SAA1	245424	0.0954886
12312	2.7393	1.1e-07	0.365057	0.999044	92	6	FALSE	SST	112.38	92	0	0	0.782588	FALSE	0	SST	76	0.164539
12314	2.7393	1.1e-07	0.365057	0.999044	92	6	FALSE	SSTR1	112.38	92	0	0	0.782588	FALSE	0	SSTR1	76	0.164539
12316	2.71503	0.00076168	0.36832	0.673077	40	5	FALSE	TSHR	79.975	40	0	0	0.785621	FALSE	0	TSHR	77090	0.112167
12318	3.02902	6.484e-05	0.33014	0.887701	34	6	FALSE	VIP	65.8529	34	0	0	0.746372	FALSE	0	VIP	6860	0.193685
12320	2.32873	0.00354231	0.429418	0.149451	91	5	FALSE	XRCC6	65.5934	91	0	0	0.833908	FALSE	0	XRCC6	350654	0.0480729
12333	2.48858	0.00096979	0.401835	0.272605	39	5	FALSE	NTRK1	111.872	39	0	0	0.813927	FALSE	0	NTRK1	109210	0.0992424
12342	2.75737	7.777e-05	0.362664	0.152381	15	5	FALSE	ADD1	76.0667	15	0	0	0.780328	FALSE	0	ADD1	11762	0.114014
12344	2.64462	0.00088033	0.378126	0.179487	40	5	FALSE	CASP9	58.3	40	0	0	0.794422	FALSE	0	CASP9	88628	0.0711539
12346	2.53901	0.00412264	0.393854	0.342917	93	5	FALSE	CYCS	57.4301	93	0	0	0.807624	FALSE	0	CYCS	339278	0.0595525
12348	2.72169	0.00109518	0.367418	0.243333	25	5	FALSE	HYOU1	75.52	25	0	0	0.784788	FALSE	0	HYOU1	94404	0.105455
12359	2.75024	0.00099342	0.363605	0.176471	17	5	FALSE	CFH	55.6471	17	0	0	0.78122	FALSE	0	CFH	69448	0.0822133
12363	2.68792	0.00036289	0.372035	0.892153	71	6	FALSE	EDN1	98.9577	71	0	0	0.78901	FALSE	0	EDN1	51998	0.126706
12401	2.90771	0.00047829	0.343914	0.075	16	5	FALSE	NAMPT	39.75	16	0	0	0.761537	FALSE	0	NAMPT	27348	0.083466
12445	2.8373	3.775e-05	0.352448	0.545455	12	5	FALSE	NTN1	108.167	12	0	0	0.770338	FALSE	0	NTN1	4182	0.188627
12462	3.03996	0.00058982	0.328951	0.152381	15	6	FALSE	CCL2	51.6	15	0	0	0.745005	FALSE	0	CCL2	37330	0.159133
12483	2.47954	0.00218048	0.4033	0.496215	91	5	FALSE	GRK5	92.1209	91	0	0	0.815057	FALSE	0	GRK5	252260	0.0835185
12491	2.54567	0.00339493	0.392824	0.152542	59	5	FALSE	PPP3CA	63.661	59	0	0	0.806791	FALSE	0	PPP3CA	341180	0.064205
12498	2.4529	0.00117943	0.40768	0.166667	28	5	FALSE	UCHL1	104.214	28	0	0	0.818387	FALSE	0	UCHL1	106360	0.0871488
12501	2.74548	0.00021056	0.364235	0.30303	12	5	FALSE	AEBP2	83.4167	12	0	0	0.781815	FALSE	0	AEBP2	15764	0.11782
12503	2.81161	4.988e-05	0.355668	0.398693	18	5	FALSE	ARNTL	79.8889	18	0	0	0.773549	FALSE	0	ARNTL	6102	0.133593
12512	3.39343	2.96e-06	0.294687	0	2	6	FALSE	AGA	40	2	0	0	0.700821	FALSE	0	AGA	152	0.506494
12515	2.64938	0.00014156	0.377447	0.439394	12	5	FALSE	AGER	133.417	12	0	0	0.793827	FALSE	0	AGER	13232	0.154061
12524	2.77212	0	0.360735	1	7	5	FALSE	S100A12	159.714	7	0	0	0.778485	FALSE	0	S100A12	0	0.234529
12526	2.64129	0.00021631	0.378602	0.245614	19	5	FALSE	S100B	89.6316	19	0	0	0.794838	FALSE	0	S100B	22144	0.101794
12530	3.08563	0	0.324083	1	2	6	FALSE	AGK	117	2	0	0	0.739296	FALSE	0	AGK	0	0.52
12532	2.48953	0.00161691	0.401682	0.55088	149	5	FALSE	AGTR1	100	149	0	0	0.813808	FALSE	0	AGTR1	226622	0.096432
12543	2.62607	0.00102671	0.380797	0.778947	76	6	FALSE	CCK	95.8816	76	0	0	0.796741	FALSE	0	CCK	85514	0.110974
12566	2.6922	0.00029041	0.371444	0.941603	69	6	FALSE	EDN2	101.275	69	0	0	0.788475	FALSE	0	EDN2	46264	0.130342
12568	2.69933	0.00024516	0.370462	0.967515	68	6	FALSE	EDN3	102.25	68	0	0	0.787583	FALSE	0	EDN3	42460	0.13401
12573	2.53473	0.00101829	0.39452	0.714241	80	5	FALSE	F2R	100.325	80	0	0	0.808159	FALSE	0	F2R	120998	0.0992211
12575	2.52188	0.00094831	0.396529	0.734826	79	5	FALSE	F2RL2	105.367	79	0	0	0.809765	FALSE	0	F2RL2	114340	0.101412
12577	2.66841	4.293e-05	0.374755	0.946718	69	6	FALSE	F2RL3	103.551	69	0	0	0.791449	FALSE	0	F2RL3	10758	0.127998
12582	2.66936	0.00050451	0.374621	0.889336	71	5	FALSE	GAST	99.0845	71	0	0	0.79133	FALSE	0	GAST	46128	0.123547
12587	2.69743	6.55e-05	0.370723	0.967076	68	6	FALSE	GRP	102.456	68	0	0	0.787821	FALSE	0	GRP	5644	0.13358
12589	2.70029	1.03e-06	0.370331	0.995929	67	6	FALSE	GRPR	103.731	67	0	0	0.787464	FALSE	0	GRPR	704	0.13613
12604	2.70029	1.03e-06	0.370331	0.995929	67	6	FALSE	PROK1	103.731	67	0	0	0.787464	FALSE	0	PROK1	704	0.13613
12606	2.70029	1.03e-06	0.370331	0.995929	67	6	FALSE	PROKR2	103.731	67	0	0	0.787464	FALSE	0	PROKR2	704	0.13613
12614	2.60847	0.00039178	0.383367	0.888531	71	6	FALSE	TAC1	102.141	71	0	0	0.798941	FALSE	0	TAC1	34414	0.114379
12754	2.52617	0.00066394	0.395857	0.17803	33	5	FALSE	AHSA1	69	33	0	0	0.809229	FALSE	0	AHSA1	63398	0.065753
12756	2.755	0.0016005	0.362977	0.100379	33	5	FALSE	CBS	45.3939	33	0	0	0.780626	FALSE	0	CBS	148240	0.0732773
12758	2.87441	0.00023257	0.347898	0.166667	13	5	FALSE	CTH	51	13	0	0	0.765699	FALSE	0	CTH	15430	0.105869
12760	2.74548	9.264e-05	0.364235	0.181287	19	5	FALSE	EEF1A2	79.3684	19	0	0	0.781815	FALSE	0	EEF1A2	13688	0.114377
12765	2.87393	0.00047499	0.347956	0.0513834	23	5	FALSE	PTS	41.5652	23	0	0	0.765759	FALSE	0	PTS	43710	0.090389
12767	2.78877	0.00131056	0.358581	0.164502	22	6	FALSE	SDC1	47.4545	22	0	0	0.776403	FALSE	0	SDC1	91726	0.070692
12770	2.56327	0.00053558	0.390126	0.246377	24	5	FALSE	TPI1	84.4583	24	0	0	0.804591	FALSE	0	TPI1	51338	0.0849262
12775	2.64986	7.258e-05	0.377379	0.320513	13	5	FALSE	AHNAK	133.692	13	0	0	0.793768	FALSE	0	AHNAK	9478	0.160604
12784	2.95005	0.00014193	0.338978	0.348485	12	6	FALSE	XRCC4	54.0833	12	0	0	0.756244	FALSE	0	XRCC4	12790	0.143395
12788	2.61275	0.00064018	0.382739	0.14023	30	5	FALSE	ARF1	72.2667	30	0	0	0.798406	FALSE	0	ARF1	63540	0.0785999
12791	2.69363	0.00121286	0.371247	0.108696	24	5	FALSE	GALE	47.5417	24	0	0	0.788297	FALSE	0	GALE	62632	0.0622536
12799	2.65271	0.00017466	0.376973	0.175824	14	5	FALSE	MKKS	95.5	14	0	0	0.793411	FALSE	0	MKKS	17648	0.111623
12802	2.69981	0.00148546	0.370396	0.0960591	29	5	FALSE	RAB1A	47.931	29	0	0	0.787524	FALSE	0	RAB1A	104650	0.0638945
12804	2.54424	0.0017264	0.393044	0.155844	22	5	FALSE	RAB1B	72.4091	22	0	0	0.80697	FALSE	0	RAB1B	97100	0.0701677
12806	2.3687	0.00162165	0.422173	0.23321	62	5	FALSE	RAP1A	93.7097	62	0	0	0.828913	FALSE	0	RAP1A	193236	0.0704993
12808	2.8373	7.128e-05	0.352448	0.214286	8	5	FALSE	AHSG	101.625	8	0	0	0.770338	FALSE	0	AHSG	7190	0.188662
12814	2.9353	0.00133969	0.340681	0.0220588	17	5	FALSE	VKORC1	28.2941	17	0	0	0.758088	FALSE	0	VKORC1	71626	0.0671449
12817	2.79781	0.00030882	0.357422	0.214286	8	6	FALSE	GALK1	94.375	8	0	0	0.775274	FALSE	0	GALK1	14404	0.147763
12819	2.61846	0.00163939	0.381904	0.128736	30	5	FALSE	KPNA1	70.8667	30	0	0	0.797693	FALSE	0	KPNA1	130012	0.0795796
12821	3.17555	1.15e-06	0.314906	0.5	5	6	FALSE	METAP1	36.8	5	0	0	0.728057	FALSE	0	METAP1	144	0.248649
12825	2.24929	0.00472554	0.444585	0.16731	112	5	FALSE	PRKDC	79.0179	112	0	0	0.843839	FALSE	0	PRKDC	536836	0.0526025
12827	2.72169	0.00032285	0.367418	0.142857	21	5	FALSE	PSME3	63.2857	21	0	0	0.784788	FALSE	0	PSME3	26588	0.0896916
12829	2.56422	0.00123536	0.389981	0.279857	34	5	FALSE	RPL4	81.4118	34	0	0	0.804472	FALSE	0	RPL4	122190	0.0828441
12831	2.62702	0.00068548	0.380659	0.131054	27	5	FALSE	TNPO1	72.8519	27	0	0	0.796622	FALSE	0	TNPO1	51334	0.0818318
12835	2.63416	0.00014162	0.379628	0.285714	15	5	FALSE	AIMP2	97	15	0	0	0.79573	FALSE	0	AIMP2	13790	0.110781
12837	3.04805	2.048e-05	0.328079	0.238095	7	5	FALSE	DARS2	51.8571	7	0	0	0.743994	FALSE	0	DARS2	1736	0.225827
12841	2.21789	0.00986812	0.450879	0.104	126	4	FALSE	HSPA4	65.9524	126	0	0	0.847764	FALSE	0	HSPA4	853078	0.0425174
12847	2.57992	0.00022327	0.387608	0.301538	26	5	FALSE	AIRE	111.769	26	0	0	0.80251	FALSE	0	AIRE	31880	0.116386
12849	2.33254	0.0120899	0.428717	0.146107	127	5	FALSE	CRK	63.1811	127	0	0	0.833432	FALSE	0	CRK	1010214	0.048115
12855	2.45338	0.00026423	0.407601	0.284091	33	5	FALSE	MCM5	108.667	33	0	0	0.818328	FALSE	0	MCM5	45528	0.0917793
12857	2.54329	0.00190472	0.393191	0.215971	58	5	FALSE	MSH2	66.4828	58	0	0	0.807088	FALSE	0	MSH2	178158	0.0669341
12859	2.64462	0.00027997	0.378126	0.361345	35	5	FALSE	MSH6	81.6	35	0	0	0.794422	FALSE	0	MSH6	36576	0.0973747
12866	2.5785	0.00136338	0.387823	0.146104	56	5	FALSE	SSRP1	56.6429	56	0	0	0.802688	FALSE	0	SSRP1	123368	0.0592312
12869	2.86013	6.37e-06	0.349634	0.333333	3	6	FALSE	UBAC1	196.667	3	0	0	0.767483	FALSE	0	UBAC1	528	0.358927
12871	2.46955	0.0048377	0.404932	0.147353	74	5	FALSE	XRCC5	60.3108	74	0	0	0.816306	FALSE	0	XRCC5	435980	0.054139
12873	2.86441	0.00026772	0.349111	0.0714286	8	6	FALSE	AK1	74.625	8	0	0	0.766948	FALSE	0	AK1	13010	0.137291
12874	2.97574	0.00026403	0.336051	0.0888889	10	5	FALSE	AK2	47.6	10	0	0	0.753033	FALSE	0	AK2	13958	0.125199
12876	3.10324	6.934e-05	0.322244	0.133333	6	5	FALSE	AK3	39.1667	6	0	0	0.737096	FALSE	0	AK3	2736	0.179012
12881	2.45576	0.005042	0.407207	0.119774	60	5	FALSE	TXN	67.45	60	0	0	0.81803	FALSE	0	TXN	369574	0.058726
12883	3.10609	2.515e-05	0.321948	0.333333	4	6	FALSE	AK5	53.5	4	0	0	0.736739	FALSE	0	AK5	1762	0.261029
12890	2.84348	0.00020427	0.351681	0.114286	15	5	FALSE	KEAP1	58.4667	15	0	0	0.769565	FALSE	0	KEAP1	14742	0.112444
12892	2.83111	8.237e-05	0.353218	0	4	5	FALSE	AK4	165	4	0	0	0.771111	FALSE	0	AK4	6706	0.271973
12896	2.98858	0	0.334607	0	1	6	FALSE	AKNAD1	450	1	0	0	0.751427	FALSE	0	AKNAD1	0	0
12900	3.33064	1.591e-05	0.300243	0.333333	6	6	FALSE	GALT	14.3333	6	0	0	0.70867	FALSE	0	GALT	840	0.196347
12902	2.74929	0.00109397	0.363731	0.0925926	28	5	FALSE	GPD1	51.9286	28	0	0	0.781339	FALSE	0	GPD1	75908	0.0781284
12905	2.68363	0.00034362	0.372629	0.263158	20	5	FALSE	PAX7	84.25	20	0	0	0.789546	FALSE	0	PAX7	38772	0.105382
12907	2.47003	0.00638722	0.404854	0.0615819	60	5	FALSE	SOD2	46.9	60	0	0	0.816246	FALSE	0	SOD2	411082	0.0421701
12909	2.8568	0.0001174	0.350042	0.122807	19	5	FALSE	TFE3	49.2632	19	0	0	0.7679	FALSE	0	TFE3	10726	0.100724
12912	2.65081	0.0003792	0.377243	0.384236	29	5	FALSE	APBB1IP	89.3103	29	0	0	0.793649	FALSE	0	APBB1IP	47360	0.108608
12914	2.80542	0.00014374	0.356452	0.111111	9	5	FALSE	APOH	91.4444	9	0	0	0.774322	FALSE	0	APOH	12218	0.156548
12916	2.47241	0.00155379	0.404464	0.201754	57	5	FALSE	ARHGEF7	79.9298	57	0	0	0.815949	FALSE	0	ARHGEF7	166176	0.071144
12919	2.90057	8.48e-05	0.34476	0.444444	10	5	FALSE	ATP6V0A2	61.1	10	0	0	0.762429	FALSE	0	ATP6V0A2	6280	0.13326
12921	2.60942	0.0002014	0.383227	0.155844	22	5	FALSE	BCL2L11	79.9091	22	0	0	0.798823	FALSE	0	BCL2L11	24028	0.086011
12923	2.35728	0.00364434	0.424218	0.195607	94	5	FALSE	BRCA1	78.2766	94	0	0	0.83034	FALSE	0	BRCA1	367822	0.0592475
12928	2.70837	5.718e-05	0.369225	0.566667	16	5	FALSE	CD19	117.938	16	0	0	0.786453	FALSE	0	CD19	9088	0.156624
12930	2.66794	6.381e-05	0.374822	0.601449	24	5	FALSE	CD28	111.75	24	0	0	0.791508	FALSE	0	CD28	11996	0.137912
12932	2.73216	3.713e-05	0.366011	0.695906	19	5	FALSE	CD80	115.947	19	0	0	0.78348	FALSE	0	CD80	6398	0.166352
12934	2.71694	1.145e-05	0.368062	0.771242	18	5	FALSE	CD86	124.389	18	0	0	0.785383	FALSE	0	CD86	2338	0.172523
12936	2.30685	0.00400184	0.433491	0.152941	86	5	FALSE	CDKN1A	70.5698	86	0	0	0.836644	FALSE	0	CDKN1A	355148	0.0499975
12939	2.7726	0.00028871	0.360673	0.221344	23	5	FALSE	COMMD1	59.913	23	0	0	0.778425	FALSE	0	COMMD1	29656	0.0990498
12942	2.77022	2.729e-05	0.360982	0.628571	15	5	FALSE	CTLA4	107.8	15	0	0	0.778723	FALSE	0	CTLA4	3958	0.161136
12945	2.5647	0.00271222	0.389909	0.107308	47	5	FALSE	ENO2	59.0213	47	0	0	0.804412	FALSE	0	ENO2	214604	0.0613893
12947	2.6099	0.00110118	0.383157	0.31016	34	5	FALSE	FOXO1	88.8235	34	0	0	0.798763	FALSE	0	FOXO1	104850	0.0974688
12949	2.68173	0.00133505	0.372893	0.211823	29	5	FALSE	GATA2	70.8621	29	0	0	0.789784	FALSE	0	GATA2	106878	0.0894111
12952	2.95671	0.00028789	0.338214	0.0909091	11	5	FALSE	HBB	39.6364	11	0	0	0.755412	FALSE	0	HBB	23796	0.111254
12954	2.94244	9.222e-05	0.339854	0.142857	8	5	FALSE	HMOX1	63.125	8	0	0	0.757196	FALSE	0	HMOX1	6010	0.159264
12958	2.5452	0.0023083	0.392897	0.209719	69	5	FALSE	IRAK1	59.087	69	0	0	0.806851	FALSE	0	IRAK1	226736	0.0599259
12960	2.58991	0.0001711	0.386113	0.395238	21	5	FALSE	KRT10	122.381	21	0	0	0.801261	FALSE	0	KRT10	27656	0.128148
12963	2.3706	0.00491974	0.421834	0.160112	89	5	FALSE	MTOR	71.4607	89	0	0	0.828675	FALSE	0	MTOR	430070	0.0548087
12965	2.96717	1.227e-05	0.337021	0.333333	4	5	FALSE	MUL1	112.25	4	0	0	0.754103	FALSE	0	MUL1	1026	0.315493
12968	2.53045	0.00105965	0.395187	0.243108	57	5	FALSE	NFKB2	71.8246	57	0	0	0.808694	FALSE	0	NFKB2	126144	0.0697326
12971	2.6784	0.00043915	0.373357	0.273846	26	5	FALSE	PAX6	66.7308	26	0	0	0.7902	FALSE	0	PAX6	44314	0.0844789
12975	2.45052	0.00459653	0.408076	0.123497	61	5	FALSE	PTEN	66.8033	61	0	0	0.818685	FALSE	0	PTEN	357246	0.0571104
12978	2.6294	0.00031578	0.380315	0.24874	35	5	FALSE	RELB	73.8857	35	0	0	0.796325	FALSE	0	RELB	39790	0.0856811
12982	2.61656	0.00039187	0.382182	0.211765	35	5	FALSE	RPTOR	79.2	35	0	0	0.797931	FALSE	0	RPTOR	42430	0.0899724
12984	2.75785	1.337e-05	0.362601	0.47619	22	5	FALSE	SH2B2	100.545	22	0	0	0.780269	FALSE	0	SH2B2	3378	0.154685
12988	2.86537	2.173e-05	0.348996	0.333333	3	5	FALSE	SLC17A5	204.667	3	0	0	0.766829	FALSE	0	SLC17A5	1266	0.35848
12990	2.44244	0.00506701	0.409427	0.129369	75	5	FALSE	SMAD4	64.5467	75	0	0	0.819696	FALSE	0	SMAD4	418852	0.055397
12992	2.64748	0.00019462	0.377718	0.28046	30	5	FALSE	SMAD7	83.5	30	0	0	0.794065	FALSE	0	SMAD7	24984	0.0980047
12994	2.87869	0.00017754	0.347381	0.0727273	11	5	FALSE	SPG7	61.3636	11	0	0	0.765164	FALSE	0	SPG7	11664	0.130987
12997	2.44767	0.00176549	0.408552	0.250649	56	5	FALSE	TSC2	89.8929	56	0	0	0.819041	FALSE	0	TSC2	181938	0.075795
13001	2.83302	6.654e-05	0.352981	0.227273	12	5	FALSE	WNK1	85.9167	12	0	0	0.770873	FALSE	0	WNK1	6220	0.153823
13004	2.19933	0.00740059	0.454683	0.141482	127	5	FALSE	YWHAG	75.7559	127	0	0	0.850083	FALSE	0	YWHAG	791568	0.0478158
13008	2.77831	0.00015312	0.359932	0.155556	10	5	FALSE	AMBP	103.5	10	0	0	0.777712	FALSE	0	AMBP	15026	0.162618
13011	3.39534	4.44e-06	0.294522	0.666667	3	6	FALSE	APOC1	41.3333	3	0	0	0.700583	FALSE	0	APOC1	294	0.397436
13013	2.6451	0.00129129	0.378058	0.164502	22	5	FALSE	APOE	60.5	22	0	0	0.794363	FALSE	0	APOE	79572	0.0686467
13015	3.0295	2.923e-05	0.330088	0.392857	8	5	FALSE	BBC3	47.625	8	0	0	0.746313	FALSE	0	BBC3	2312	0.172727
13017	2.89534	0.00131335	0.345383	0.345029	19	6	FALSE	C4A	47.4211	19	0	0	0.763083	FALSE	0	C4A	96140	0.101327
13019	3.23692	8.729e-05	0.308936	0.575758	12	6	FALSE	CFB	46.4167	12	0	0	0.720385	FALSE	0	CFB	5852	0.23325
13022	3.14986	0.00036686	0.317475	0.285714	7	6	FALSE	CHKB	24	7	0	0	0.731268	FALSE	0	CHKB	22604	0.157994
13024	3.01998	3.438e-05	0.331128	0.392857	8	5	FALSE	CRYAA	49.25	8	0	0	0.747502	FALSE	0	CRYAA	2680	0.181273
13026	2.48335	0.0012868	0.402682	0.140152	33	5	FALSE	CRYAB	74.5455	33	0	0	0.814581	FALSE	0	CRYAB	94406	0.0660595
13028	3.28687	1.272e-05	0.304241	0.333333	4	6	FALSE	CST3	35	4	0	0	0.714141	FALSE	0	CST3	702	0.277778
13030	2.93387	6.49e-06	0.340846	0.166667	4	5	FALSE	DCD	136	4	0	0	0.758266	FALSE	0	DCD	1204	0.334568
13033	2.68126	0.00064839	0.37296	0.330688	28	5	FALSE	FGA	65.2857	28	0	0	0.789843	FALSE	0	FGA	61972	0.0821204
13036	2.54044	0.00034142	0.393633	0.152632	20	5	FALSE	GFAP	100.75	20	0	0	0.807445	FALSE	0	GFAP	37442	0.0960878
13038	2.68982	0.00024708	0.371772	0.429175	44	5	FALSE	GRAP2	73.4773	44	0	0	0.788773	FALSE	0	GRAP2	31438	0.0979697
13042	2.80875	0.00018261	0.35603	0.141026	13	6	FALSE	KLK3	69.6923	13	0	0	0.773906	FALSE	0	KLK3	18500	0.121784
13044	2.55709	0.00273866	0.39107	0.221774	32	5	FALSE	KRT1	82.875	32	0	0	0.805364	FALSE	0	KRT1	227452	0.0831866
13047	2.75119	7.883e-05	0.363479	0.525641	13	5	FALSE	KRT14	106.692	13	0	0	0.781101	FALSE	0	KRT14	11772	0.165929
13049	2.74738	5.292e-05	0.363983	0.409091	12	5	FALSE	KRT16	131.917	12	0	0	0.781577	FALSE	0	KRT16	11126	0.196597
13051	2.69886	0.00163817	0.370527	0.284211	20	5	FALSE	KRT5	83.7	20	0	0	0.787643	FALSE	0	KRT5	125662	0.113828
13053	2.7569	3.101e-05	0.362726	0.545455	11	5	FALSE	KRT6A	135.182	11	0	0	0.780388	FALSE	0	KRT6A	6540	0.204683
13055	3.09324	8.06e-06	0.323285	0.333333	4	6	FALSE	KRT6B	87.5	4	0	0	0.738344	FALSE	0	KRT6B	1286	0.335577
13057	2.7274	8.224e-05	0.366649	0.425	16	5	FALSE	KRT9	106.25	16	0	0	0.784075	FALSE	0	KRT9	14894	0.151353
13059	2.67745	0.00024251	0.37349	0.470513	40	5	FALSE	LAT	83.35	40	0	0	0.790319	FALSE	0	LAT	37404	0.106996
13062	3.28449	7.851e-05	0.304461	0.321429	8	6	FALSE	NLRC4	24.25	8	0	0	0.714439	FALSE	0	NLRC4	3784	0.175182
13065	3.05186	0.00026312	0.32767	0.127273	11	5	FALSE	SERPING1	44.5455	11	0	0	0.743518	FALSE	0	SERPING1	17566	0.126959
13067	2.8059	0.0001887	0.356392	0.25	8	5	FALSE	SH3BP5	108.25	8	0	0	0.774263	FALSE	0	SH3BP5	9872	0.165138
13069	2.8235	4.273e-05	0.35417	0.2	6	5	FALSE	SLC25A13	115.333	6	0	0	0.772062	FALSE	0	SLC25A13	6772	0.210238
13071	2.60466	0.002942	0.383927	0.102823	32	5	FALSE	TF	50.9062	32	0	0	0.799417	FALSE	0	TF	201720	0.0567517
13074	2.97288	0.00015274	0.336374	0.177778	10	5	FALSE	ALG12	45	10	0	0	0.75339	FALSE	0	ALG12	12360	0.136697
13077	3.06137	0.00015779	0.326651	0.106061	12	6	FALSE	MAGT1	26.5833	12	0	0	0.742329	FALSE	0	MAGT1	7440	0.115272
13079	2.55994	0.0010681	0.390634	0.206478	39	5	FALSE	PGK1	80.5385	39	0	0	0.805007	FALSE	0	PGK1	115680	0.0817129
13082	2.9981	6.53e-06	0.333545	0.333333	4	5	FALSE	ALG2	92	4	0	0	0.750238	FALSE	0	ALG2	580	0.282308
13084	2.89391	0.00045178	0.345553	0.121212	12	5	FALSE	LAMP1	50.0833	12	0	0	0.763261	FALSE	0	LAMP1	26718	0.113914
13086	2.49144	0.00080566	0.401375	0.279953	59	5	FALSE	PTK2B	85.9322	59	0	0	0.81357	FALSE	0	PTK2B	100012	0.0791846
13088	2.72645	0.00198913	0.366777	0.151515	22	5	FALSE	ITGB4	77.2273	22	0	0	0.784194	FALSE	0	ITGB4	178890	0.10944
13091	3.69838	0	0.270388	0	1	6	FALSE	ALOX12B	20	1	0	0	0.662702	FALSE	0	ALOX12B	0	0
13095	3.51808	4.11e-06	0.284246	0	3	6	FALSE	ALOXE3	16	3	0	0	0.68524	FALSE	0	ALOXE3	164	0.357143
13100	2.75309	0.00013741	0.363228	0.596838	23	5	FALSE	CD79A	90.4783	23	0	0	0.780863	FALSE	0	CD79A	14338	0.138135
13102	3.11846	1.356e-05	0.320671	0.694444	9	5	FALSE	COX8A	68.5556	9	0	0	0.735193	FALSE	0	COX8A	1206	0.343942
13104	2.73882	0.00091144	0.365121	0.0578947	20	6	FALSE	CTSB	48.15	20	0	0	0.782647	FALSE	0	CTSB	55948	0.0674435
13111	3.00476	8.695e-05	0.332806	0.142857	7	5	FALSE	AMH	64.2857	7	0	0	0.749405	FALSE	0	AMH	6422	0.190051
13115	3.29305	3.757e-05	0.303669	0.133333	6	6	FALSE	PCSK5	19.1667	6	0	0	0.713368	FALSE	0	PCSK5	1634	0.179487
13117	2.94767	0.00035154	0.339251	0.205263	20	6	FALSE	PTCH1	39.15	20	0	0	0.756541	FALSE	0	PTCH1	46214	0.10726
13120	3.19505	0.0005185	0.312984	0.0952381	7	6	FALSE	AMPD1	23	7	0	0	0.725618	FALSE	0	AMPD1	35578	0.177728
13123	3.21646	0.00047658	0.310901	0.0952381	7	6	FALSE	AMPD2	19.8571	7	0	0	0.722942	FALSE	0	AMPD2	33946	0.178244
13126	2.83635	7.216e-05	0.352566	0.745455	11	5	FALSE	ANGPT1	144.545	11	0	0	0.770457	FALSE	0	ANGPT1	6440	0.257198
13127	3.15319	8.36e-06	0.317139	0.2	5	6	FALSE	ANGPT2	39	5	0	0	0.730852	FALSE	0	ANGPT2	496	0.239506
13136	2.61798	0.0001957	0.381973	0.463235	17	5	FALSE	TEK	146.235	17	0	0	0.797752	FALSE	0	TEK	18426	0.15993
13141	3.01189	6.01e-06	0.332017	0.333333	4	5	FALSE	ANTXR1	109.75	4	0	0	0.748513	FALSE	0	ANTXR1	718	0.310198
13143	2.76689	0.00017423	0.361417	0	7	5	FALSE	ANXA5	109.714	7	0	0	0.779139	FALSE	0	ANXA5	13618	0.16299
13147	3.09515	8.495e-05	0.323086	0.25	8	6	FALSE	AP3B1	46.75	8	0	0	0.738107	FALSE	0	AP3B1	7170	0.188004
13149	2.93054	9.336e-05	0.341234	0.25	9	5	FALSE	ARFRP1	77.1111	9	0	0	0.758682	FALSE	0	ARFRP1	8458	0.195646
13153	3.23597	0.00040523	0.309027	0.25641	13	6	FALSE	COG3	13.6923	13	0	0	0.720504	FALSE	0	COG3	28688	0.131441
13156	2.94196	0.00061453	0.339909	0.134503	19	5	FALSE	CCS	30.2632	19	0	0	0.757255	FALSE	0	CCS	50860	0.0790859
13173	2.99762	0.00034773	0.333598	0.0619048	21	6	FALSE	SOD3	23.2857	21	0	0	0.750297	FALSE	0	SOD3	47254	0.0822199
13175	2.72074	0.00034431	0.367547	0.256614	28	5	FALSE	SPI1	72.8214	28	0	0	0.784907	FALSE	0	SPI1	37210	0.10295
13182	2.86299	1.125e-05	0.349285	0.333333	3	6	FALSE	ASPH	193	3	0	0	0.767127	FALSE	0	ASPH	2330	0.351582
13189	3.17555	0.0003286	0.314906	0.444444	9	6	FALSE	COG4	20	9	0	0	0.728057	FALSE	0	COG4	25228	0.15748
13191	3.05994	0.00077109	0.326803	0.305556	9	6	FALSE	COG5	33.7778	9	0	0	0.742507	FALSE	0	COG5	52394	0.133778
13195	2.59753	0.00029583	0.384982	0.20915	18	5	FALSE	CTNNA1	92.7222	18	0	0	0.800309	FALSE	0	CTNNA1	24996	0.0990029
13201	2.35775	0.00339378	0.424132	0.144279	67	5	FALSE	FLNA	96.0896	67	0	0	0.830281	FALSE	0	FLNA	399320	0.0718249
13203	3.32921	1.79e-06	0.300372	0	2	6	FALSE	GDF11	54	2	0	0	0.708849	FALSE	0	GDF11	320	0.524752
13211	2.74643	8.604e-05	0.364109	0.406593	14	5	FALSE	KRT17	109.143	14	0	0	0.781696	FALSE	0	KRT17	9576	0.163281
13213	2.69125	0.0001084	0.371575	0.333333	12	5	FALSE	KRT19	134.917	12	0	0	0.788594	FALSE	0	KRT19	13094	0.175793
13218	3.27498	2.677e-05	0.305346	0	3	6	FALSE	MPO	37	3	0	0	0.715628	FALSE	0	MPO	1196	0.333333
13220	2.59182	0.00271466	0.38583	0.278325	29	5	FALSE	MUC1	91.8276	29	0	0	0.801023	FALSE	0	MUC1	187966	0.0982113
13223	2.67317	0.00175879	0.374088	0.155195	56	5	FALSE	MYD88	40.5179	56	0	0	0.790854	FALSE	0	MYD88	141266	0.0543145
13226	2.82683	4.724e-05	0.353753	0.1	5	5	FALSE	NAV2	135.2	5	0	0	0.771646	FALSE	0	NAV2	5782	0.241219
13231	2.70219	0.000208	0.37007	0.256917	23	5	FALSE	NUP98	78.6957	23	0	0	0.787226	FALSE	0	NUP98	21508	0.10501
13239	3.04805	5.47e-05	0.328079	0.0666667	6	6	FALSE	PROCR	47	6	0	0	0.743994	FALSE	0	PROCR	3644	0.181699
13245	2.81637	0.0002705	0.355068	0.283333	25	5	FALSE	WNT5A	61.8	25	0	0	0.772954	FALSE	0	WNT5A	35962	0.111079
13250	2.77593	0.00046703	0.36024	0.444444	10	6	FALSE	APLF	95.4	10	0	0	0.778009	FALSE	0	APLF	30318	0.14359
13253	2.71313	0.00196316	0.368578	0.111498	42	5	FALSE	LIG4	41.6667	42	0	0	0.785859	FALSE	0	LIG4	148318	0.0601977
13257	3.12036	0.00445264	0.320476	0.0784314	18	6	FALSE	SUMF1	14.5	18	0	0	0.734955	FALSE	0	SUMF1	272202	0.076087
13262	2.71598	0.00135169	0.368191	0.147126	30	5	FALSE	APOB	49.2	30	0	0	0.785502	FALSE	0	APOB	104358	0.0705404
13267	2.62988	0.00168285	0.380246	0.286154	26	5	FALSE	CD36	72.8077	26	0	0	0.796265	FALSE	0	CD36	125040	0.0802768
13269	3.04567	1.255e-05	0.328335	0.166667	4	5	FALSE	CD40LG	66.25	4	0	0	0.744291	FALSE	0	CD40LG	1034	0.270576
13271	3.43815	0	0.290854	1	2	6	FALSE	CETP	34	2	0	0	0.695231	FALSE	0	CETP	0	0.607143
13273	2.50856	0.00334631	0.398635	0.0793651	36	5	FALSE	CLU	57.2778	36	0	0	0.81143	FALSE	0	CLU	230582	0.0529812
13275	3.0961	0.00037313	0.322987	0.0606061	12	6	FALSE	CP	25.75	12	0	0	0.737988	FALSE	0	CP	19182	0.104339
13281	2.5785	0.00381943	0.387823	0.1	36	5	FALSE	HSPG2	47	36	0	0	0.802688	FALSE	0	HSPG2	271898	0.0493632
13283	2.53473	0.00031829	0.39452	0.406667	25	5	FALSE	IGHM	101.92	25	0	0	0.808159	FALSE	0	IGHM	36140	0.0970667
13285	2.60371	0.00047428	0.384067	0.328502	46	5	FALSE	JAK3	77.7826	46	0	0	0.799536	FALSE	0	JAK3	56754	0.0861139
13290	3.04377	4.279e-05	0.32854	0.142857	7	5	FALSE	LBP	41.5714	7	0	0	0.744529	FALSE	0	LBP	3458	0.169421
13292	3.19838	9e-07	0.312658	0.833333	4	5	FALSE	MTTP	44	4	0	0	0.725202	FALSE	0	MTTP	128	0.325926
13294	3.13701	7.157e-05	0.318775	0.333333	10	5	FALSE	NLRP1	29.4	10	0	0	0.732873	FALSE	0	NLRP1	4914	0.164607
13298	2.72788	0.00037269	0.366585	0.0666667	21	5	FALSE	SPP1	60.0476	21	0	0	0.784015	FALSE	0	SPP1	34234	0.0864172
13312	3.06518	4.136e-05	0.326246	0.0666667	6	6	FALSE	LTF	53.3333	6	0	0	0.741853	FALSE	0	LTF	3008	0.192214
13315	2.41817	0.00776484	0.413535	0.103529	51	5	FALSE	NCAM1	68.4314	51	0	0	0.822728	FALSE	0	NCAM1	494866	0.0555556
13331	2.48478	0.0006868	0.402451	0.16092	30	5	FALSE	PRNP	72.8333	30	0	0	0.814403	FALSE	0	PRNP	54966	0.0646815
13336	3.34634	0.00014148	0.298834	0	4	6	FALSE	VLDLR	21.75	4	0	0	0.706708	FALSE	0	VLDLR	9322	0.280405
13340	2.96194	7.017e-05	0.337616	0.190476	7	5	FALSE	GEM	86.1429	7	0	0	0.754757	FALSE	0	GEM	5620	0.228952
13343	2.63987	0.00287257	0.378807	0.0836707	39	5	FALSE	PLG	42.5897	39	0	0	0.795017	FALSE	0	PLG	194282	0.0502807
13346	3.15604	0	0.316853	0	1	6	FALSE	APOLD1	185	1	0	0	0.730495	FALSE	0	APOLD1	0	0
13349	2.80685	0.00044623	0.356271	0.409091	12	6	FALSE	ARC	78.5833	12	0	0	0.774144	FALSE	0	ARC	35724	0.125801
13352	2.58754	0.00075703	0.386468	0.158333	16	5	FALSE	ASS1	92.8125	16	0	0	0.801558	FALSE	0	ASS1	55982	0.0973026
13354	2.66746	8.125e-05	0.374889	0.178571	8	5	FALSE	ATG16L1	138.75	8	0	0	0.791568	FALSE	0	ATG16L1	12984	0.163518
13356	2.75547	0.00021487	0.362914	0.266667	15	6	FALSE	ATP6V0A4	59.4	15	0	0	0.780566	FALSE	0	ATP6V0A4	14158	0.0857143
13358	2.82778	3.042e-05	0.353634	0.2	5	5	FALSE	ATPAF2	151.4	5	0	0	0.771527	FALSE	0	ATPAF2	4436	0.245928
13363	2.98858	0	0.334607	0	1	6	FALSE	BCL2L13	450	1	0	0	0.751427	FALSE	0	BCL2L13	0	0
13365	2.68887	0.00035424	0.371904	0.178571	8	5	FALSE	BDNF	125.25	8	0	0	0.788892	FALSE	0	BDNF	25936	0.157629
13367	2.66603	0.00019463	0.375089	0.25	9	6	FALSE	BLOC1S1	138.444	9	0	0	0.791746	FALSE	0	BLOC1S1	11920	0.16547
13369	2.43149	0.00040986	0.41127	0.251778	38	5	FALSE	BMX	100.105	38	0	0	0.821063	FALSE	0	BMX	64814	0.0813203
13372	2.74833	0.00027595	0.363857	0.128205	13	5	FALSE	BYSL	70.6923	13	0	0	0.781458	FALSE	0	BYSL	16472	0.100549
13378	2.76166	0.00013368	0.362102	0.109091	11	5	FALSE	CARS	79	11	0	0	0.779793	FALSE	0	CARS	11188	0.116423
13393	2.78402	0.0016772	0.359193	0.177778	10	5	FALSE	CHKA	75.3	10	0	0	0.776998	FALSE	0	CHKA	89148	0.116434
13395	2.77926	0.00148694	0.359808	0.285714	7	5	FALSE	CHRNA7	132.286	7	0	0	0.777593	FALSE	0	CHRNA7	74810	0.190339
13397	2.68078	0.0004021	0.373026	0.277778	9	5	FALSE	CIRBP	130	9	0	0	0.789902	FALSE	0	CIRBP	24042	0.160357
13399	2.79401	5.037e-05	0.357909	0.214286	8	6	FALSE	CLEC3B	101.25	8	0	0	0.775749	FALSE	0	CLEC3B	4678	0.156783
13402	2.98382	0	0.33514	1	2	6	FALSE	CNTN3	232.5	2	0	0	0.752022	FALSE	0	CNTN3	0	0.509868
13404	2.75309	0.00011899	0.363228	0	6	5	FALSE	CRADD	138.333	6	0	0	0.780863	FALSE	0	CRADD	12244	0.197035
13410	2.47146	0.00248886	0.40462	0.145161	32	5	FALSE	CTSD	77.4375	32	0	0	0.816068	FALSE	0	CTSD	188868	0.0671658
13412	2.98858	0	0.334607	0	1	6	FALSE	CWF19L2	450	1	0	0	0.751427	FALSE	0	CWF19L2	0	0
13421	2.98858	0	0.334607	0	1	6	FALSE	DDHD2	450	1	0	0	0.751427	FALSE	0	DDHD2	0	0
13423	2.72978	8.73e-06	0.36633	0.2	5	6	FALSE	DECR1	215.2	5	0	0	0.783777	FALSE	0	DECR1	3578	0.295055
13426	2.82778	0.00032233	0.353634	0.190476	7	6	FALSE	DNAJC19	115.714	7	0	0	0.771527	FALSE	0	DNAJC19	24876	0.188842
13428	2.82778	6.553e-05	0.353634	0	4	6	FALSE	DNAJC4	169.25	4	0	0	0.771527	FALSE	0	DNAJC4	5648	0.276273
13430	2.94291	9.24e-06	0.3398	0.333333	3	6	FALSE	ECE1	188.333	3	0	0	0.757136	FALSE	0	ECE1	1322	0.391667
13435	2.92864	0.00029782	0.341455	0.4	11	6	FALSE	F11	74.7273	11	0	0	0.75892	FALSE	0	F11	19514	0.145774
13441	2.66365	2.483e-05	0.375424	0.583333	9	5	FALSE	FERMT2	146.333	9	0	0	0.792043	FALSE	0	FERMT2	4422	0.173999
13443	2.71741	4.501e-05	0.367997	0.2	6	6	FALSE	FERMT3	181.833	6	0	0	0.785323	FALSE	0	FERMT3	10576	0.239762
13447	2.73549	7.482e-05	0.365565	0.214286	8	5	FALSE	GABPA	136	8	0	0	0.783064	FALSE	0	GABPA	10862	0.184605
13455	2.98858	0	0.334607	0	1	6	FALSE	GNLY	450	1	0	0	0.751427	FALSE	0	GNLY	0	0
13457	2.82493	0	0.353991	1	2	5	FALSE	GNPTAB	334	2	0	0	0.771884	FALSE	0	GNPTAB	0	0.542208
13464	2.98858	0	0.334607	0	1	6	FALSE	GTDC1	450	1	0	0	0.751427	FALSE	0	GTDC1	0	0
13466	2.91151	1.78e-06	0.343464	0	2	6	FALSE	HAVCR2	279	2	0	0	0.761061	FALSE	0	HAVCR2	594	0.521576
13468	2.853	4.018e-05	0.350509	0.3	5	6	FALSE	HBG2	148.4	5	0	0	0.768375	FALSE	0	HBG2	4484	0.255613
13470	2.9001	0.00200303	0.344816	0.0476191	7	6	FALSE	HBS1L	80.5714	7	0	0	0.762488	FALSE	0	HBS1L	102194	0.152983
13472	2.98858	0	0.334607	0	1	6	FALSE	HCP5	450	1	0	0	0.751427	FALSE	0	HCP5	0	0
13475	2.6608	0.00057526	0.375827	0.0769231	14	5	FALSE	HMOX2	80.1429	14	0	0	0.7924	FALSE	0	HMOX2	35148	0.096976
13480	2.91675	9.12e-06	0.342848	0.666667	4	6	FALSE	IL15	145.75	4	0	0	0.760407	FALSE	0	IL15	1228	0.282461
13482	2.8411	0.00046166	0.351976	0.428571	8	6	FALSE	IL1RL1	100.375	8	0	0	0.769862	FALSE	0	IL1RL1	24032	0.164951
13484	2.89058	3.904e-05	0.345951	0.4	6	6	FALSE	IL7	109	6	0	0	0.763677	FALSE	0	IL7	4540	0.200123
13486	2.61275	0.00048926	0.382739	0.233202	23	5	FALSE	INS	88.3913	23	0	0	0.798406	FALSE	0	INS	48162	0.0958219
13488	2.93149	5.248e-05	0.341123	0.166667	4	6	FALSE	JAGN1	129.5	4	0	0	0.758563	FALSE	0	JAGN1	3042	0.263265
13490	2.81541	6.59e-06	0.355188	0.666667	4	5	FALSE	KCNN3	178.5	4	0	0	0.773073	FALSE	0	KCNN3	1764	0.288835
13492	2.92008	0.00012604	0.342457	0.142857	7	6	FALSE	KLK6	85	7	0	0	0.75999	FALSE	0	KLK6	7788	0.164175
13495	2.9372	6.82e-06	0.34046	0	2	6	FALSE	LAD1	252	2	0	0	0.75785	FALSE	0	LAD1	1408	0.5154
13497	2.75928	0.00027439	0.362414	0.236364	11	5	FALSE	LAMC1	81	11	0	0	0.78009	FALSE	0	LAMC1	24858	0.113796
13500	2.95433	0	0.338486	1	2	6	FALSE	LIPT1	237	2	0	0	0.755709	FALSE	0	LIPT1	0	0.50641
13502	2.4705	0.00090072	0.404776	0.27451	51	5	FALSE	MAP2K3	75.8627	51	0	0	0.816187	FALSE	0	MAP2K3	111716	0.0663136
13505	2.98858	0	0.334607	0	1	6	FALSE	MICU1	450	1	0	0	0.751427	FALSE	0	MICU1	0	0
13508	2.98858	0	0.334607	0	1	6	FALSE	MSMB	450	1	0	0	0.751427	FALSE	0	MSMB	0	0
13510	2.74881	1.479e-05	0.363794	0	3	5	FALSE	NAA25	274.667	3	0	0	0.781399	FALSE	0	NAA25	5780	0.384363
13516	2.59848	0.00036148	0.384841	0.286765	17	5	FALSE	NTRK3	122.882	17	0	0	0.80019	FALSE	0	NTRK3	33796	0.128208
13519	2.98858	0	0.334607	0	1	6	FALSE	OPA3	450	1	0	0	0.751427	FALSE	0	OPA3	0	0
13521	2.7745	9.01e-06	0.360425	0.5	4	5	FALSE	PADI4	229	4	0	0	0.778187	FALSE	0	PADI4	4348	0.338388
13523	2.78639	1.374e-05	0.358887	0	3	5	FALSE	PCDHA7	247.667	3	0	0	0.776701	FALSE	0	PCDHA7	3602	0.377166
13526	2.66984	0.00037427	0.374555	0.205263	20	5	FALSE	PGAM1	67.85	20	0	0	0.79127	FALSE	0	PGAM1	30164	0.0843088
13528	2.84872	1.03e-06	0.351035	0	2	6	FALSE	PGM3	317.5	2	0	0	0.768911	FALSE	0	PGM3	424	0.537351
13530	2.65699	1.691e-05	0.376365	0.5	4	5	FALSE	PHACTR4	268	4	0	0	0.792876	FALSE	0	PHACTR4	5674	0.306636
13533	2.83968	9.75e-06	0.352153	0	2	5	FALSE	PNPO	319.5	2	0	0	0.77004	FALSE	0	PNPO	3628	0.537099
13535	2.84919	6.399e-05	0.350977	0	4	5	FALSE	POLDIP2	161.75	4	0	0	0.768851	FALSE	0	POLDIP2	6432	0.275729
13537	2.78687	0.00027875	0.358826	0.216667	16	5	FALSE	POLR2F	58.625	16	0	0	0.776641	FALSE	0	POLR2F	18590	0.0900961
13540	2.86013	1.754e-05	0.349634	0.166667	4	6	FALSE	PPFIBP2	165	4	0	0	0.767483	FALSE	0	PPFIBP2	3338	0.279287
13542	2.86013	1.18e-06	0.349634	0.333333	3	6	FALSE	PPP6R2	202	3	0	0	0.767483	FALSE	0	PPP6R2	398	0.366001
13548	2.63083	6.702e-05	0.380109	0.272727	11	5	FALSE	RCAN1	135	11	0	0	0.796147	FALSE	0	RCAN1	8650	0.149171
13550	2.98858	0	0.334607	0	1	6	FALSE	REG1A	450	1	0	0	0.751427	FALSE	0	REG1A	0	0
13552	2.98858	0	0.334607	0	1	6	FALSE	RP9	450	1	0	0	0.751427	FALSE	0	RP9	0	0
13557	2.62179	0.00017304	0.381419	0.285714	14	5	FALSE	S100A8	109.571	14	0	0	0.797276	FALSE	0	S100A8	18316	0.120728
13561	2.70647	0.0003277	0.369485	0.0909091	12	6	FALSE	SCO2	80.8333	12	0	0	0.786691	FALSE	0	SCO2	23994	0.102679
13564	2.98858	0	0.334607	0	1	6	FALSE	SERAC1	450	1	0	0	0.751427	FALSE	0	SERAC1	0	0
13566	2.75452	0.00297405	0.36304	0.0441177	17	5	FALSE	SERPINA3	48.9412	17	0	0	0.780685	FALSE	0	SERPINA3	156162	0.070162
13568	2.83444	7.221e-05	0.352803	0.285714	7	6	FALSE	SERPINB2	100.429	7	0	0	0.770695	FALSE	0	SERPINB2	6064	0.165179
13570	2.77069	1.301e-05	0.36092	0.333333	4	5	FALSE	SETBP1	216	4	0	0	0.778663	FALSE	0	SETBP1	4316	0.318685
13572	2.72502	5.101e-05	0.366969	0	6	5	FALSE	SGCG	143.667	6	0	0	0.784372	FALSE	0	SGCG	7404	0.194634
13576	2.78782	0.00013751	0.358703	0.416667	9	6	FALSE	SIGIRR	102.333	9	0	0	0.776522	FALSE	0	SIGIRR	10626	0.155353
13579	2.7607	3.922e-05	0.362226	0.25	8	6	FALSE	SNAI2	125.5	8	0	0	0.779912	FALSE	0	SNAI2	6936	0.178089
13581	2.63987	0.00057882	0.378807	0.178947	20	5	FALSE	SNAP25	71.1	20	0	0	0.795017	FALSE	0	SNAP25	39182	0.0826542
13587	2.4353	0.00151333	0.410627	0.240865	65	5	FALSE	STAT5B	80.7692	65	0	0	0.820588	FALSE	0	STAT5B	195366	0.0675893
13589	2.75024	6.012e-05	0.363605	0.178571	8	5	FALSE	STX11	111.25	8	0	0	0.78122	FALSE	0	STX11	8598	0.153488
13591	2.49524	0.00045713	0.400763	0.156667	25	5	FALSE	SYNCRIP	100.28	25	0	0	0.813095	FALSE	0	SYNCRIP	50142	0.0885942
13595	2.77783	0.00103888	0.359993	0.153846	13	5	FALSE	TFPI	61.6154	13	0	0	0.777771	FALSE	0	TFPI	54252	0.0910541
13597	2.57326	0.00165428	0.388612	0.126894	33	5	FALSE	TGFB1	60.3333	33	0	0	0.803342	FALSE	0	TGFB1	148518	0.0611598
13599	2.79781	9.715e-05	0.357422	0.357143	8	5	FALSE	TGFB2	94.5	8	0	0	0.775274	FALSE	0	TGFB2	11432	0.148585
13601	2.62892	0.00098597	0.380384	0.121693	28	5	FALSE	THBS1	61.0357	28	0	0	0.796384	FALSE	0	THBS1	78890	0.0688055
13603	2.58421	0.00041959	0.386966	0.288177	29	5	FALSE	TIRAP	75.2414	29	0	0	0.801974	FALSE	0	TIRAP	48122	0.0775773
13606	2.98478	0.00100904	0.335033	0	3	6	FALSE	TNFSF13B	152	3	0	0	0.751903	FALSE	0	TNFSF13B	51886	0.334071
13610	2.9548	3.132e-05	0.338432	0.333333	4	6	FALSE	TRIM69	136.75	4	0	0	0.755649	FALSE	0	TRIM69	3926	0.280287
13612	2.78877	1.839e-05	0.358581	0.266667	6	5	FALSE	TSLP	135.5	6	0	0	0.776403	FALSE	0	TSLP	3058	0.208205
13616	2.98858	0	0.334607	0	1	6	FALSE	WASH3P	450	1	0	0	0.751427	FALSE	0	WASH3P	0	0
13623	2.68792	0.00010365	0.372035	0.4	10	5	FALSE	ZEB2	122.8	10	0	0	0.78901	FALSE	0	ZEB2	13838	0.15466
13625	2.72407	1.191e-05	0.367097	0.47619	7	5	FALSE	ZHX2	164.857	7	0	0	0.784491	FALSE	0	ZHX2	2482	0.217203
13627	2.98858	0	0.334607	0	1	6	FALSE	ZNF2	450	1	0	0	0.751427	FALSE	0	ZNF2	0	0
13637	2.83016	0.00036477	0.353337	0.142857	21	5	FALSE	SUCLG2	50.4762	21	0	0	0.77123	FALSE	0	SUCLG2	27234	0.09417
13641	3.41437	7.296e-05	0.29288	0.266667	6	6	FALSE	AQP1	23.3333	6	0	0	0.698204	FALSE	0	AQP1	3248	0.181102
13643	3.36584	0.00100533	0.297102	0.0666667	6	6	FALSE	DPYD	16.5	6	0	0	0.70427	FALSE	0	DPYD	74184	0.170251
13646	3.18934	5.86e-05	0.313544	0.333333	3	6	FALSE	AQP4	61	3	0	0	0.726332	FALSE	0	AQP4	4392	0.470284
13648	4.36537	0	0.229076	0	1	7	FALSE	AQP5	6	1	0	0	0.579329	FALSE	0	AQP5	0	0
13651	2.81208	0.00159542	0.355608	0.0793651	28	5	FALSE	CASP1	34.25	28	0	0	0.77349	FALSE	0	CASP1	111456	0.0615942
13655	2.47003	0.00181346	0.404854	0.195628	61	5	FALSE	CDK9	78	61	0	0	0.816246	FALSE	0	CDK9	181276	0.0687542
13662	2.47526	0.00163937	0.403998	0.271838	54	5	FALSE	HIF1A	88.3148	54	0	0	0.815592	FALSE	0	HIF1A	181928	0.0780166
13666	2.74072	0.00040468	0.364867	0.171429	21	5	FALSE	PARK7	67.2857	21	0	0	0.78241	FALSE	0	PARK7	32744	0.0985198
13669	2.44624	0.002179	0.40879	0.171138	47	5	FALSE	PRDX1	88.6383	47	0	0	0.81922	FALSE	0	PRDX1	215920	0.0744323
13673	2.45433	0.00251048	0.407443	0.171373	79	5	FALSE	RB1	65	79	0	0	0.818209	FALSE	0	RB1	259014	0.0566475
13675	2.83016	0.00091735	0.353337	0.0578947	20	5	FALSE	RCHY1	43.95	20	0	0	0.77123	FALSE	0	RCHY1	62346	0.0827619
13685	2.74405	0.00194307	0.364424	0.0712644	30	5	FALSE	GOT2	47.3333	30	0	0	0.781993	FALSE	0	GOT2	153542	0.0711548
13694	2.91722	4.801e-05	0.342792	0.6	25	5	FALSE	HLA-DQB1	52.56	25	0	0	0.760347	FALSE	0	HLA-DQB1	7596	0.12914
13696	2.79543	9.556e-05	0.357726	0.561254	27	5	FALSE	HLA-DRA	69.3704	27	0	0	0.775571	FALSE	0	HLA-DRA	18466	0.118379
13698	2.79543	9.556e-05	0.357726	0.561254	27	5	FALSE	HLA-DRB1	69.3704	27	0	0	0.775571	FALSE	0	HLA-DRB1	18466	0.118379
13702	2.82303	0.00216798	0.35423	0.0409357	19	5	FALSE	PIK3C2A	53.6842	19	0	0	0.772122	FALSE	0	PIK3C2A	180124	0.0982715
13704	2.56755	0.00081176	0.389476	0.142857	28	5	FALSE	RAB11A	82.3214	28	0	0	0.804056	FALSE	0	RAB11A	72118	0.0855361
13708	2.71931	0.00086756	0.36774	0.0995671	22	5	FALSE	SEC22B	59.5455	22	0	0	0.785086	FALSE	0	SEC22B	62104	0.0856618
13712	2.7098	0.00028207	0.369031	0.261905	28	5	FALSE	EIF3B	65.8571	28	0	0	0.786275	FALSE	0	EIF3B	26068	0.0923455
13717	2.4667	0.00064497	0.4054	0.262802	46	5	FALSE	BCR	104.891	46	0	0	0.816663	FALSE	0	BCR	92880	0.0917304
13720	3.05566	1.7e-06	0.327261	0.5	4	6	FALSE	CD7	91.5	4	0	0	0.743042	FALSE	0	CD7	214	0.29918
13727	2.74025	0.00115459	0.364931	0.191667	16	5	FALSE	GIT2	90.6875	16	0	0	0.782469	FALSE	0	GIT2	84080	0.129656
13738	2.47146	0.00099318	0.40462	0.220811	58	5	FALSE	NFKBIA	78.3966	58	0	0	0.816068	FALSE	0	NFKBIA	123996	0.0692549
13746	2.52141	0.00115586	0.396604	0.203263	66	5	FALSE	RAC2	72.2121	66	0	0	0.809824	FALSE	0	RAC2	157850	0.069621
13752	2.92008	3.267e-05	0.342457	0.527473	14	6	FALSE	RHOD	68.8571	14	0	0	0.75999	FALSE	0	RHOD	4254	0.153357
13755	2.71313	1.17e-05	0.368578	0.490909	11	5	FALSE	SH2D1A	146.636	11	0	0	0.785859	FALSE	0	SH2D1A	2948	0.201147
13759	3.12845	4e-08	0.319647	0.933333	6	6	FALSE	TAGAP	70.3333	6	0	0	0.733944	FALSE	0	TAGAP	8	0.285908
13761	2.7431	9.887e-05	0.364551	0.26087	23	5	FALSE	TRIP10	77.1739	23	0	0	0.782112	FALSE	0	TRIP10	13566	0.113427
13765	3.27545	7.036e-05	0.305301	0	6	6	FALSE	WDYHV1	24	6	0	0	0.715569	FALSE	0	WDYHV1	5036	0.178295
13769	2.8235	8.414e-05	0.35417	0.374269	19	5	FALSE	CLOCK	79.4737	19	0	0	0.772062	FALSE	0	CLOCK	9314	0.139918
13776	2.90723	4.149e-05	0.34397	0.290909	11	5	FALSE	PER1	76	11	0	0	0.761596	FALSE	0	PER1	4090	0.166268
13779	2.60419	0.00176515	0.383997	0.131092	35	5	FALSE	SIRT3	62.5429	35	0	0	0.799477	FALSE	0	SIRT3	144496	0.0693198
13790	2.69838	0.0004901	0.370592	0.236923	26	5	FALSE	DKC1	75.3077	26	0	0	0.787702	FALSE	0	DKC1	52502	0.0982627
13808	2.49667	0.00030565	0.400534	0.270945	34	5	FALSE	HSPA1B	111.824	34	0	0	0.812916	FALSE	0	HSPA1B	51624	0.101723
13810	2.43578	0.00387617	0.410547	0.213999	84	5	FALSE	JAK1	71.2738	84	0	0	0.820528	FALSE	0	JAK1	398884	0.0607001
13813	2.92912	2.71e-06	0.3414	0.333333	4	5	FALSE	KIF26A	122.75	4	0	0	0.758861	FALSE	0	KIF26A	580	0.292262
13819	2.94957	4.34e-05	0.339032	0.0666667	6	5	FALSE	PFKFB3	92.3333	6	0	0	0.756304	FALSE	0	PFKFB3	5306	0.221417
13824	2.83777	4.553e-05	0.352389	0.166667	12	6	FALSE	S100A9	78.1667	12	0	0	0.770278	FALSE	0	S100A9	5244	0.145678
13829	2.60371	0.00047664	0.384067	0.184874	35	5	FALSE	STK38	78.4286	35	0	0	0.799536	FALSE	0	STK38	53698	0.0850015
13832	2.6608	0.00051995	0.375827	0.142857	15	5	FALSE	TMOD3	96.0667	15	0	0	0.7924	FALSE	0	TMOD3	46104	0.120217
13867	2.86537	3.221e-05	0.348996	0.25	8	5	FALSE	MYOCD	96.625	8	0	0	0.766829	FALSE	0	MYOCD	6314	0.192886
13869	2.48716	0.00176553	0.402066	0.155102	50	5	FALSE	NAP1L1	79.62	50	0	0	0.814106	FALSE	0	NAP1L1	152934	0.0705945
13878	2.61798	0.00044066	0.381973	0.16129	32	5	FALSE	RPN2	72.6562	32	0	0	0.797752	FALSE	0	RPN2	47714	0.0809849
13895	3.91722	0.00017688	0.255283	0	3	6	FALSE	ARSA	8	3	0	0	0.635347	FALSE	0	ARSA	14648	0.333333
13896	4.53092	5.6e-06	0.220706	0	2	7	FALSE	GALC	3.5	2	0	0	0.558635	FALSE	0	GALC	94	0.5
13898	3.02854	0.00063407	0.330192	0.166667	4	5	FALSE	PPIC	75.5	4	0	0	0.746432	FALSE	0	PPIC	37062	0.267857
13901	2.89201	0.00129631	0.345781	0.133333	6	5	FALSE	ARSB	102.167	6	0	0	0.763499	FALSE	0	ARSB	75244	0.20622
13902	3.89153	0	0.256968	0	1	6	FALSE	HYAL1	6	1	0	0	0.638559	FALSE	0	HYAL1	0	0
13904	3.2607	0.00013586	0.306682	0.2	6	6	FALSE	IDS	18.5	6	0	0	0.717412	FALSE	0	IDS	9800	0.195652
13908	4.11989	0	0.242725	0	1	7	FALSE	ARSG	18	1	0	0	0.610014	FALSE	0	ARSG	0	0
13910	4.11989	0	0.242725	0	1	7	FALSE	ARSH	18	1	0	0	0.610014	FALSE	0	ARSH	0	0
13912	3.41056	0	0.293207	1	2	6	FALSE	ARTN	29	2	0	0	0.69868	FALSE	0	ARTN	0	0.54717
13913	3.26356	6.278e-05	0.306414	0.285714	7	6	FALSE	GFRA1	18.8571	7	0	0	0.717055	FALSE	0	GFRA1	4098	0.171691
13916	2.97431	2.2e-06	0.336212	0.333333	3	5	FALSE	ASCC1	147	3	0	0	0.753211	FALSE	0	ASCC1	570	0.401826
13919	2.85252	0.00102085	0.350567	0.225	16	5	FALSE	ASCL1	57.9375	16	0	0	0.768435	FALSE	0	ASCL1	62128	0.115269
13923	3.85205	0	0.259602	0	1	6	FALSE	FOXN1	16	1	0	0	0.643494	FALSE	0	FOXN1	0	0
13928	2.53187	0.0027837	0.394964	0.181818	44	5	FALSE	TCF3	73.2273	44	0	0	0.808516	FALSE	0	TCF3	233278	0.0696551
13932	3.02997	4.01e-06	0.330036	0.333333	4	6	FALSE	CDR2	78.25	4	0	0	0.746254	FALSE	0	CDR2	570	0.286765
13935	3.16889	0.00026627	0.315568	0.030303	12	6	FALSE	ELN	16.9167	12	0	0	0.728889	FALSE	0	ELN	15570	0.101677
13939	3.24738	3.841e-05	0.30794	0	5	6	FALSE	MT2A	22.2	5	0	0	0.719077	FALSE	0	MT2A	1664	0.212
13946	2.70362	3.889e-05	0.369875	0.352632	20	5	FALSE	ATF3	108.65	20	0	0	0.787048	FALSE	0	ATF3	7834	0.143149
13948	2.62417	0.0001668	0.381073	0.232804	28	5	FALSE	EIF2AK2	86.9643	28	0	0	0.796979	FALSE	0	EIF2AK2	24338	0.0992743
13952	2.54948	0.00109202	0.392237	0.191701	59	5	FALSE	JUNB	77.5424	59	0	0	0.806315	FALSE	0	JUNB	145858	0.0783191
13969	2.87821	0.00015424	0.347438	0.109091	11	6	FALSE	GRN	56	11	0	0	0.765224	FALSE	0	GRN	11926	0.122478
13972	2.78306	0.00118702	0.359316	0.25	24	5	FALSE	NRP1	64.2083	24	0	0	0.777117	FALSE	0	NRP1	115426	0.104574
13974	3.23073	0.00010866	0.309527	0.361111	9	6	FALSE	NRP2	28	9	0	0	0.721158	FALSE	0	NRP2	15410	0.231405
13979	3.73026	1.89e-06	0.268078	0	2	6	FALSE	ZNF609	16.5	2	0	0	0.658718	FALSE	0	ZNF609	104	0.5
13981	3.55471	1.078e-05	0.281317	0	4	6	FALSE	ATOX1	22.5	4	0	0	0.680661	FALSE	0	ATOX1	684	0.358333
13982	3.13463	0.00021024	0.319017	0.0666667	6	6	FALSE	ATP7A	35.5	6	0	0	0.733171	FALSE	0	ATP7A	20656	0.188288
13984	2.95671	0.0004212	0.338214	0.0952381	7	5	FALSE	ATP7B	57.8571	7	0	0	0.755412	FALSE	0	ATP7B	38838	0.162687
13990	3.2902	0.00013006	0.303933	0.107143	8	6	FALSE	SLC11A1	22.75	8	0	0	0.713725	FALSE	0	SLC11A1	5636	0.139063
13993	2.94434	7.643e-05	0.339635	0.418182	11	6	FALSE	ATP6V0A1	46.6364	11	0	0	0.756958	FALSE	0	ATP6V0A1	5386	0.120584
13999	2.9177	3.656e-05	0.342736	0.25	8	5	FALSE	SYP	81.125	8	0	0	0.760288	FALSE	0	SYP	3980	0.177083
14003	2.75928	0.00060415	0.362414	0.142857	22	5	FALSE	TFRC	66.4091	22	0	0	0.78009	FALSE	0	TFRC	62532	0.101559
14028	2.88677	5.099e-05	0.346407	0.166667	9	5	FALSE	ATXN7	68.4444	9	0	0	0.764153	FALSE	0	ATXN7	4896	0.153403
14084	3.37631	2.7e-06	0.296181	0.333333	3	6	FALSE	AZI2	29	3	0	0	0.702961	FALSE	0	AZI2	148	0.382222
14085	2.82255	0.00023956	0.35429	0.425926	28	6	FALSE	TICAM1	56.9643	28	0	0	0.772181	FALSE	0	TICAM1	22486	0.0995255
14087	3.52902	0	0.283365	1	3	6	FALSE	B3GAT1	25.3333	3	0	0	0.683872	FALSE	0	B3GAT1	0	0.452381
14090	3.01189	0.00037388	0.332017	0.189542	18	6	FALSE	VCAN	51.2778	18	0	0	0.748513	FALSE	0	VCAN	33144	0.146769
14092	2.73834	0.00202131	0.365184	0.103448	30	5	FALSE	FURIN	42.6667	30	0	0	0.782707	FALSE	0	FURIN	139406	0.0617733
14095	3.03806	0.00013328	0.329158	0.111111	10	6	FALSE	PCSK9	31	10	0	0	0.745243	FALSE	0	PCSK9	7224	0.115038
14097	2.97479	8.946e-05	0.336159	0.155556	10	6	FALSE	SELPLG	49.6	10	0	0	0.753152	FALSE	0	SELPLG	7446	0.132796
14099	2.97669	1.135e-05	0.335944	0.4	5	6	FALSE	BAHD1	110.6	5	0	0	0.752914	FALSE	0	BAHD1	1758	0.32093
14131	2.69315	0.00070242	0.371312	0.183712	33	5	FALSE	BAX	52.6667	33	0	0	0.788356	FALSE	0	BAX	54886	0.0702885
14135	2.73549	0.00028853	0.365565	0.190769	26	5	FALSE	BID	56.3077	26	0	0	0.783064	FALSE	0	BID	27094	0.082993
14144	2.83159	0.00087505	0.353159	0.225	16	5	FALSE	GZMB	58.5	16	0	0	0.771051	FALSE	0	GZMB	63844	0.110741
14148	2.71265	0.00024868	0.368643	0.207977	27	5	FALSE	IRF3	76.7037	27	0	0	0.785918	FALSE	0	IRF3	29382	0.10604
14152	3.09562	0.00104836	0.323037	0.0909091	12	6	FALSE	PYCARD	23.6667	12	0	0	0.738047	FALSE	0	PYCARD	67508	0.106545
14163	2.9548	1.51e-06	0.338432	0.607143	8	6	FALSE	BCL11B	94.625	8	0	0	0.755649	FALSE	0	BCL11B	340	0.243252
14169	3.17317	1.43e-06	0.315142	0.333333	3	5	FALSE	BNIP3	81.3333	3	0	0	0.728354	FALSE	0	BNIP3	280	0.385714
14185	2.72883	0.00011135	0.366457	0.207792	22	5	FALSE	CISH	85.2273	22	0	0	0.783896	FALSE	0	CISH	14766	0.117854
14192	2.56708	0.0049719	0.389548	0.164646	45	5	FALSE	NGF	76.7111	45	0	0	0.804115	FALSE	0	NGF	471258	0.0803168
14204	2.72455	1.062e-05	0.367033	0.75	25	5	FALSE	IL3	105	25	0	0	0.784431	FALSE	0	IL3	3608	0.147887
14217	2.81637	0.00048716	0.355068	0.142857	15	6	FALSE	SLC3A2	61.2667	15	0	0	0.772954	FALSE	0	SLC3A2	37638	0.105287
14222	2.45576	0.00318657	0.407207	0.209009	75	5	FALSE	STAT5A	76.52	75	0	0	0.81803	FALSE	0	STAT5A	356422	0.0670406
14232	3.24976	6.344e-05	0.307715	0.138889	9	6	FALSE	CPE	35.4444	9	0	0	0.71878	FALSE	0	CPE	5080	0.230994
14237	3.34158	1.03e-06	0.29926	0	3	6	FALSE	NTF3	21.3333	3	0	0	0.707303	FALSE	0	NTF3	80	0.406667
14239	3.42436	0	0.292026	1	2	6	FALSE	BGLAP	26	2	0	0	0.696955	FALSE	0	BGLAP	0	0.553191
14246	2.65794	0.00013046	0.376231	0.261084	29	5	FALSE	FAS	79.9655	29	0	0	0.792757	FALSE	0	FAS	19738	0.0977574
14248	2.58991	0.00030448	0.386113	0.231933	35	5	FALSE	FASLG	83.9714	35	0	0	0.801261	FALSE	0	FASLG	40380	0.0904249
14259	2.65985	3.139e-05	0.375961	0.584656	28	5	FALSE	BLNK	110.25	28	0	0	0.792519	FALSE	0	BLNK	7786	0.136617
14263	2.73073	6.203e-05	0.366202	0.619565	24	5	FALSE	CD79B	94.2917	24	0	0	0.783658	FALSE	0	CD79B	7472	0.134702
14271	2.66032	0.00013985	0.375894	0.491026	40	5	FALSE	ITK	85.925	40	0	0	0.79246	FALSE	0	ITK	24812	0.106607
14289	3.18363	2.037e-05	0.314106	0	3	6	FALSE	PRH1	47.3333	3	0	0	0.727046	FALSE	0	PRH1	1592	0.335749
14291	3.0138	1.213e-05	0.331807	0.3	5	5	FALSE	BLVRA	106.6	5	0	0	0.748275	FALSE	0	BLVRA	1240	0.355184
14296	3.19505	6.11e-06	0.312984	0	3	5	FALSE	BLVRB	52.6667	3	0	0	0.725618	FALSE	0	BLVRB	388	0.344444
14300	3.74215	6e-08	0.267226	0.666667	3	7	FALSE	BMP6	24.3333	3	0	0	0.657231	FALSE	0	BMP6	8	0.565891
14329	2.94814	1.163e-05	0.339196	0.305556	9	5	FALSE	TBX21	78.4444	9	0	0	0.756482	FALSE	0	TBX21	1856	0.19983
14331	2.63987	0.00023639	0.378807	0.384068	38	5	FALSE	TEC	86.5789	38	0	0	0.795017	FALSE	0	TEC	30882	0.102098
14333	2.67555	0.00032531	0.373755	0.172414	30	5	FALSE	TNFRSF1B	65.4667	30	0	0	0.790557	FALSE	0	TNFRSF1B	34948	0.0841474
14338	2.60609	0.00043083	0.383717	0.249206	36	5	FALSE	CCNA2	80.8056	36	0	0	0.799239	FALSE	0	CCNA2	53946	0.0880892
14347	3.18221	4.803e-05	0.314247	0.166667	4	6	FALSE	CTCFL	54.75	4	0	0	0.727224	FALSE	0	CTCFL	3918	0.313584
14350	3.04234	2.747e-05	0.328694	0.6	10	6	FALSE	DCLRE1C	58.2	10	0	0	0.744707	FALSE	0	DCLRE1C	1710	0.201736
14356	3.20504	3.37e-06	0.312008	0.333333	3	6	FALSE	HSPA14	48.6667	3	0	0	0.72437	FALSE	0	HSPA14	164	0.360697
14375	3.08183	8.742e-05	0.324483	0.236364	11	5	FALSE	ND1	45.1818	11	0	0	0.739772	FALSE	0	ND1	6630	0.194018
14387	2.62607	0.00056829	0.380797	0.196825	36	5	FALSE	SIRT2	70.5833	36	0	0	0.796741	FALSE	0	SIRT2	54950	0.0811277
14403	3.13225	0.00111755	0.319259	0.0641026	13	6	FALSE	BSG	19.4615	13	0	0	0.733468	FALSE	0	BSG	74184	0.103973
14405	2.87774	0.00027902	0.347495	0.209524	15	5	FALSE	ITGA3	46.4	15	0	0	0.765283	FALSE	0	ITGA3	26244	0.10087
14407	2.57945	0.00323457	0.38768	0.0915254	60	5	FALSE	ITGB1	45.3667	60	0	0	0.802569	FALSE	0	ITGB1	289808	0.0491152
14409	2.71456	0.00051514	0.368384	0.219355	31	5	FALSE	L1CAM	66.9032	31	0	0	0.78568	FALSE	0	L1CAM	52740	0.0944505
14412	3.12036	0.00041185	0.320476	0.142857	7	6	FALSE	RFXANK	40.7143	7	0	0	0.734955	FALSE	0	RFXANK	28282	0.17747
14415	2.96147	6.026e-05	0.337671	0.238095	7	5	FALSE	SPN	68.8571	7	0	0	0.754817	FALSE	0	SPN	5168	0.191007
14417	3.58373	0	0.279039	0	1	6	FALSE	BTD	70	1	0	0	0.677034	FALSE	0	BTD	0	0
14421	2.87012	0.00027052	0.348417	0.392045	33	6	FALSE	CD14	43.3333	33	0	0	0.766235	FALSE	0	CD14	21604	0.090782
14425	2.68649	0.00025809	0.372233	0.195767	28	5	FALSE	CD40	76.1786	28	0	0	0.789189	FALSE	0	CD40	25862	0.0985381
14439	2.96955	1.92e-06	0.336751	0.333333	4	5	FALSE	HRNR	120	4	0	0	0.753806	FALSE	0	HRNR	268	0.327186
14442	2.80114	2.021e-05	0.356997	0.728261	24	5	FALSE	IGHE	88.75	24	0	0	0.774857	FALSE	0	IGHE	3488	0.149341
14446	2.91865	0.00020644	0.342624	0.331183	31	5	FALSE	IRAK4	39.3871	31	0	0	0.760169	FALSE	0	IRAK4	23384	0.0951379
14459	3.01189	3.78e-05	0.332017	0.3	5	6	FALSE	LOX	72.2	5	0	0	0.748513	FALSE	0	LOX	3000	0.238284
14461	2.85109	7.295e-05	0.350743	0.534392	28	6	FALSE	LY96	52.1429	28	0	0	0.768613	FALSE	0	LY96	9710	0.100082
14483	2.92388	6.817e-05	0.342011	0.614379	18	5	FALSE	TLR1	50.7778	18	0	0	0.759515	FALSE	0	TLR1	6422	0.124455
14487	3.01047	2e-06	0.332174	0.935897	13	6	FALSE	TLR6	55.4615	13	0	0	0.748692	FALSE	0	TLR6	416	0.172241
14489	2.99715	3.65e-06	0.333651	0.733333	10	5	FALSE	TLR8	64.4	10	0	0	0.750357	FALSE	0	TLR8	820	0.192814
14492	3.09848	4.72e-06	0.322739	0.166667	4	6	FALSE	TNFRSF10A	78.75	4	0	0	0.73769	FALSE	0	TNFRSF10A	444	0.316802
14502	2.97383	0.00055578	0.336266	0.0606061	12	5	FALSE	MAT1A	40.3333	12	0	0	0.753271	FALSE	0	MAT1A	45432	0.121933
14509	3.32731	0.00012349	0.300543	0.52381	15	6	FALSE	C2	37.1333	15	0	0	0.709087	FALSE	0	C2	17088	0.214644
14513	3.09705	0.00037529	0.322888	0.458333	16	5	FALSE	C4B	39.9375	16	0	0	0.737869	FALSE	0	C4B	37502	0.160786
14519	3.42769	3.43e-06	0.291742	0.952381	7	6	FALSE	CFI	27.5714	7	0	0	0.696539	FALSE	0	CFI	570	0.217098
14521	3.54282	4.181e-05	0.282261	0.714286	7	6	FALSE	CR1	25.5714	7	0	0	0.682148	FALSE	0	CR1	1822	0.213685
14523	3.33777	6.958e-05	0.299601	0.583333	9	6	FALSE	FCN1	18	9	0	0	0.707778	FALSE	0	FCN1	4546	0.177778
14525	3.48002	9.81e-06	0.287355	0.75	8	6	FALSE	FCN2	15.875	8	0	0	0.689998	FALSE	0	FCN2	806	0.242308
14527	3.37298	0.00018288	0.296474	0.304762	15	6	FALSE	MASP2	14.2	15	0	0	0.703378	FALSE	0	MASP2	10070	0.130247
14529	3.34396	6.051e-05	0.299047	0.583333	9	6	FALSE	MBL2	22.4444	9	0	0	0.707005	FALSE	0	MBL2	4480	0.173611
14548	3.00048	8.21e-05	0.33328	0.166667	4	5	FALSE	CFP	99.25	4	0	0	0.749941	FALSE	0	CFP	5262	0.27507
14570	3.03473	0.00019285	0.329519	0.104762	15	5	FALSE	ITGAM	33.5333	15	0	0	0.745659	FALSE	0	ITGAM	12772	0.0966184
14572	3.147	2.222e-05	0.317763	0.214286	8	6	FALSE	ITGAX	48.25	8	0	0	0.731625	FALSE	0	ITGAX	2558	0.177974
14653	3.72122	0	0.268729	0	1	7	FALSE	C5AR2	100	1	0	0	0.659848	FALSE	0	C5AR2	0	0
14655	3.28164	1.96e-05	0.304726	0.333333	4	6	FALSE	C7	44.5	4	0	0	0.714795	FALSE	0	C7	1162	0.263393
14657	3.39914	2.54e-06	0.294192	0.666667	3	6	FALSE	C8B	46.6667	3	0	0	0.700107	FALSE	0	C8B	254	0.345679
14668	3.3197	0.00025744	0.301232	0.214286	8	6	FALSE	CPB2	34.75	8	0	0	0.710038	FALSE	0	CPB2	13908	0.162146
14740	2.88535	1.373e-05	0.346579	0.25	8	5	FALSE	CABIN1	101.625	8	0	0	0.764332	FALSE	0	CABIN1	2388	0.216223
14744	3.72598	0	0.268386	0	1	6	FALSE	CADM1	22	1	0	0	0.659253	FALSE	0	CADM1	0	0
14746	3.12274	6.53e-06	0.320232	0.2	6	6	FALSE	CALB2	46	6	0	0	0.734657	FALSE	0	CALB2	652	0.242021
14747	2.74881	0.00035538	0.363794	0.216524	27	5	FALSE	GLI3	62.5556	27	0	0	0.781399	FALSE	0	GLI3	35498	0.0936199
14758	3.5452	0	0.282072	0	1	6	FALSE	CALML3	59	1	0	0	0.681851	FALSE	0	CALML3	0	0
14760	3.04805	3.787e-05	0.328079	0	7	5	FALSE	CAMP	51.7143	7	0	0	0.743994	FALSE	0	CAMP	2922	0.163068
14767	2.97812	3.15e-06	0.335783	0.333333	3	5	FALSE	CAMSAP2	128	3	0	0	0.752735	FALSE	0	CAMSAP2	562	0.373294
14770	2.86204	0.0001492	0.349402	0.25	17	5	FALSE	CARD11	60.9412	17	0	0	0.767245	FALSE	0	CARD11	12084	0.126103
14784	2.97431	3.527e-05	0.336212	0.2	6	5	FALSE	CARD8	72.8333	6	0	0	0.753211	FALSE	0	CARD8	2690	0.202614
14793	2.81874	7.909e-05	0.354768	0.0714286	8	5	FALSE	PAWR	88	8	0	0	0.772657	FALSE	0	PAWR	5660	0.151957
14795	2.71646	0.0007615	0.368126	0.157258	32	5	FALSE	PSTPIP1	62.8125	32	0	0	0.785442	FALSE	0	PSTPIP1	64612	0.0869886
14798	3.43958	2.4e-06	0.290733	0	2	6	FALSE	CASP14	36	2	0	0	0.695052	FALSE	0	CASP14	168	0.507246
14804	3.24833	0.00095355	0.30785	0.166667	4	6	FALSE	IL18	32.75	4	0	0	0.718958	FALSE	0	IL18	61374	0.287946
14806	3.09134	0.00015649	0.323484	0.533333	10	6	FALSE	IL1A	41.2	10	0	0	0.738582	FALSE	0	IL1A	13704	0.180263
14809	3.61656	1.03e-06	0.276506	0	2	6	FALSE	IL33	18	2	0	0	0.672931	FALSE	0	IL33	66	0.53125
14813	2.98287	2.707e-05	0.335247	0.142857	8	5	FALSE	NFE2	59.125	8	0	0	0.752141	FALSE	0	NFE2	2314	0.178951
14825	3.20314	1.62e-06	0.312194	0	2	6	FALSE	CASP12	71.5	2	0	0	0.724608	FALSE	0	CASP12	254	0.526119
14838	2.82112	0.00052554	0.354469	0.161905	15	5	FALSE	DSG1	67.2	15	0	0	0.77236	FALSE	0	DSG1	38012	0.122263
14840	3.1137	1.372e-05	0.321161	0.6	6	5	FALSE	DSG3	55.8333	6	0	0	0.735787	FALSE	0	DSG3	1388	0.243086
14844	3.03901	2.507e-05	0.329054	0.190476	7	5	FALSE	GORASP1	51	7	0	0	0.745124	FALSE	0	GORASP1	1952	0.18629
14848	2.95766	2.272e-05	0.338105	0.190476	7	5	FALSE	HEY2	82.1429	7	0	0	0.755293	FALSE	0	HEY2	2224	0.216749
14853	2.75119	0.00019203	0.363479	0.233333	16	5	FALSE	HSPE1	89.5	16	0	0	0.781101	FALSE	0	HSPE1	17990	0.136964
14872	2.647	0.00014855	0.377786	0.255411	22	5	FALSE	PTMA	98.6818	22	0	0	0.794125	FALSE	0	PTMA	20474	0.117618
14876	2.59039	0.00145532	0.386042	0.258065	31	5	FALSE	RET	102.516	31	0	0	0.801201	FALSE	0	RET	123614	0.109726
14890	2.84206	0.00069514	0.351858	0.230769	13	5	FALSE	GNS	71.8462	13	0	0	0.769743	FALSE	0	GNS	52562	0.137489
14915	3.02617	2.659e-05	0.330451	0.1	5	5	FALSE	MSTO1	68.2	5	0	0	0.746729	FALSE	0	MSTO1	2668	0.222368
14919	3.06375	6.366e-05	0.326398	0.190476	7	5	FALSE	NAIP	61.1429	7	0	0	0.742031	FALSE	0	NAIP	5438	0.191375
14982	3.0019	2.706e-05	0.333122	0	5	6	FALSE	RNF19A	78.4	5	0	0	0.749762	FALSE	0	RNF19A	3028	0.215
14990	2.8687	0.00013801	0.34859	0.142857	14	5	FALSE	CNOT8	51.7857	14	0	0	0.766413	FALSE	0	CNOT8	10752	0.109797
14992	3.06327	3.543e-05	0.326448	0.190476	7	6	FALSE	COX11	46.5714	7	0	0	0.742091	FALSE	0	COX11	3142	0.190476
15000	2.59657	0.00025985	0.385123	0.326829	41	5	FALSE	ROS1	94.6341	41	0	0	0.800428	FALSE	0	ROS1	42368	0.103425
15003	2.99857	0.00098897	0.333492	0.381818	11	6	FALSE	TLR10	49.3636	11	0	0	0.750178	FALSE	0	TLR10	64382	0.148311
15026	3.11893	0.00028441	0.320622	0.175824	14	6	FALSE	MMP14	25.6429	14	0	0	0.735133	FALSE	0	MMP14	28730	0.114158
15045	2.78735	0.00035831	0.358764	0.294372	22	5	FALSE	TOLLIP	54.5	22	0	0	0.776582	FALSE	0	TOLLIP	27822	0.0889037
15059	2.71075	7.495e-05	0.368901	0.228571	15	5	FALSE	CSF1	103.333	15	0	0	0.786156	FALSE	0	CSF1	11612	0.1366
15068	2.70552	1.71e-06	0.369615	0.852381	21	5	FALSE	FGF23	126.429	21	0	0	0.78681	FALSE	0	FGF23	898	0.170389
15070	2.68696	5.325e-05	0.372167	0.673913	24	5	FALSE	FGF7	113.583	24	0	0	0.789129	FALSE	0	FGF7	10704	0.147895
15086	2.69458	0.00016749	0.371116	0.312253	23	5	FALSE	IL7R	85.3478	23	0	0	0.788178	FALSE	0	IL7R	18642	0.110841
15093	2.64415	0.00064718	0.378194	0.441532	32	5	FALSE	KITLG	103.844	32	0	0	0.794481	FALSE	0	KITLG	75578	0.123955
15101	2.7274	3.086e-05	0.366649	0.538462	14	5	FALSE	KRT2	114.786	14	0	0	0.784075	FALSE	0	KRT2	6090	0.162586
15103	3.04091	4.22e-06	0.328849	0.714286	7	6	FALSE	KRT3	77.8571	7	0	0	0.744886	FALSE	0	KRT3	470	0.256954
15140	3.29638	6.891e-05	0.303363	0	2	6	FALSE	STS	80	2	0	0	0.712952	FALSE	0	STS	4230	0.5
15149	2.68459	0.00020587	0.372497	0.320197	29	5	FALSE	TYK2	83.6897	29	0	0	0.789427	FALSE	0	TYK2	25560	0.107526
15160	2.7098	0.00057747	0.369031	0.118577	23	5	FALSE	CPS1	63.3478	23	0	0	0.786275	FALSE	0	CPS1	42728	0.0863032
15173	3.64843	2.73e-06	0.27409	0	2	6	FALSE	SLC26A2	46	2	0	0	0.668946	FALSE	0	SLC26A2	234	0.5
15176	3.20457	4.9e-07	0.312055	0	2	6	FALSE	CCDC97	79.5	2	0	0	0.724429	FALSE	0	CCDC97	72	0.526846
15210	3.1627	1.88e-06	0.316185	0	2	6	FALSE	CCL17	115.5	2	0	0	0.729662	FALSE	0	CCL17	244	0.506637
15212	3.5019	1.34e-06	0.285559	0.833333	4	6	FALSE	CCL4	56.75	4	0	0	0.687262	FALSE	0	CCL4	138	0.461382
15220	3.63225	6.86e-06	0.275311	0	3	6	FALSE	MMP8	13	3	0	0	0.670968	FALSE	0	MMP8	556	0.352941
15259	3.0942	1.272e-05	0.323186	0	4	6	FALSE	CCL22	70.5	4	0	0	0.738225	FALSE	0	CCL22	760	0.262264
15263	3.38582	1.897e-05	0.295349	0.5	5	6	FALSE	CCL3	67.8	5	0	0	0.701772	FALSE	0	CCL3	1268	0.466207
15336	3.10133	7.45e-06	0.322442	0.0666667	6	6	FALSE	IFI27	38.6667	6	0	0	0.737333	FALSE	0	IFI27	596	0.214689
15339	3.21646	4.057e-05	0.310901	0.1	5	5	FALSE	MTHFR	29.4	5	0	0	0.722942	FALSE	0	MTHFR	3200	0.225
15365	3.73501	0	0.267737	1	2	7	FALSE	DEFB4A	94	2	0	0	0.658123	FALSE	0	DEFB4A	0	0.989474
15447	2.75262	6.462e-05	0.363291	0.4	16	5	FALSE	TXK	105.5	16	0	0	0.780923	FALSE	0	TXK	10308	0.154191
15460	3.73787	0	0.267532	0	1	7	FALSE	DEFB1	94	1	0	0	0.657766	FALSE	0	DEFB1	0	0
15509	2.99905	1.869e-05	0.333439	0	5	5	FALSE	COX17	76.8	5	0	0	0.750119	FALSE	0	COX17	1840	0.235404
15513	3.60086	4.2e-07	0.277712	0.333333	3	6	FALSE	HEPHL1	32	3	0	0	0.674893	FALSE	0	HEPHL1	60	0.502645
15515	3.48478	1.54e-06	0.286962	0	2	6	FALSE	HSFX2	38.5	2	0	0	0.689403	FALSE	0	HSFX2	168	0.506757
15527	2.87012	0.00082958	0.348417	0.285714	15	5	FALSE	IRAK3	75.6667	15	0	0	0.766235	FALSE	0	IRAK3	63602	0.153347
15532	2.6765	0.00244539	0.373622	0.106686	38	5	FALSE	ITGB2	54.5	38	0	0	0.790438	FALSE	0	ITGB2	228100	0.0690956
15541	2.62131	0.00027759	0.381488	0.227957	31	5	FALSE	RIPK3	78.3871	31	0	0	0.797336	FALSE	0	RIPK3	42408	0.0882738
15544	2.87821	1.96e-05	0.347438	0.619048	22	5	FALSE	TAB3	63.9545	22	0	0	0.765224	FALSE	0	TAB3	4322	0.135497
15550	2.74215	0.00062888	0.364677	0.377016	32	5	FALSE	TLR3	56.3438	32	0	0	0.782231	FALSE	0	TLR3	72730	0.0823739
15556	3.14653	1.402e-05	0.317811	0.166667	4	6	FALSE	CD163	53.5	4	0	0	0.731684	FALSE	0	CD163	1010	0.265
15560	3.57755	2.91e-06	0.279521	0	2	6	FALSE	CD177	19	2	0	0	0.677807	FALSE	0	CD177	64	0.5
15561	2.73549	0.00066856	0.365565	0.409357	19	5	FALSE	PECAM1	105.211	19	0	0	0.783064	FALSE	0	PECAM1	61180	0.148454
15574	3.23787	3.88e-06	0.308845	0	4	6	FALSE	CD24	45.5	4	0	0	0.720266	FALSE	0	CD24	390	0.298658
15578	3.10181	1.38e-06	0.322393	0.879121	14	6	FALSE	CD274	52.3571	14	0	0	0.737274	FALSE	0	CD274	120	0.200602
15582	2.86679	0.00011125	0.348822	0.560847	28	5	FALSE	CD3D	55.2143	28	0	0	0.766651	FALSE	0	CD3D	15116	0.114478
15584	2.80114	0.0001427	0.356997	0.463458	34	5	FALSE	CD3E	59.7353	34	0	0	0.774857	FALSE	0	CD3E	23268	0.102815
15588	3.02379	1.736e-05	0.330711	0.602564	13	6	FALSE	CD8A	53.6154	13	0	0	0.747027	FALSE	0	CD8A	2380	0.158398
15598	2.8706	0.00011294	0.348359	0.371429	15	5	FALSE	HLA-A	64.1333	15	0	0	0.766175	FALSE	0	HLA-A	11078	0.125621
15615	3.10276	0	0.322294	1	13	6	FALSE	PDCD1	55	13	0	0	0.737155	FALSE	0	PDCD1	0	0.211538
15665	3.25642	4.7e-07	0.307085	0	2	6	FALSE	CD34	53.5	2	0	0	0.717947	FALSE	0	CD34	40	0.509709
15775	3.11608	0.00019284	0.320916	0.333333	7	6	FALSE	DEFA1	32.1429	7	0	0	0.73549	FALSE	0	DEFA1	15084	0.164948
15777	3.36537	3.092e-05	0.297144	0.6	5	6	FALSE	DEFA3	20.6	5	0	0	0.704329	FALSE	0	DEFA3	3040	0.248193
15790	2.68268	5.863e-05	0.372761	0.564039	29	5	FALSE	IL2RA	98.069	29	0	0	0.789665	FALSE	0	IL2RA	11154	0.127362
15806	2.86917	8.291e-05	0.348533	0.25641	13	6	FALSE	IL4R	69.9231	13	0	0	0.766353	FALSE	0	IL4R	7096	0.140819
15829	2.79686	0.00104751	0.357544	0.0833333	16	5	FALSE	HGF	60.875	16	0	0	0.775392	FALSE	0	HGF	85308	0.101852
15831	3.46908	0	0.288261	1	2	6	FALSE	HYAL2	26.5	2	0	0	0.691365	FALSE	0	HYAL2	0	0.519608
15856	3.28354	5e-08	0.304549	0.666667	3	6	FALSE	FCAR	55.6667	3	0	0	0.714558	FALSE	0	FCAR	2	0.434896
15920	2.92769	9.423e-05	0.341566	0.424242	12	5	FALSE	RRAGD	78.8333	12	0	0	0.759039	FALSE	0	RRAGD	6366	0.167374
15928	2.97146	0.0002322	0.336535	0.142857	8	6	FALSE	COX1	61.75	8	0	0	0.753568	FALSE	0	COX1	16528	0.170833
15933	3.19363	0	0.313124	1	3	6	FALSE	DOCK8	102	3	0	0	0.725797	FALSE	0	DOCK8	0	0.545455
15947	3.00809	0.00035686	0.332437	0.490909	11	6	FALSE	MUC12	41.0909	11	0	0	0.748989	FALSE	0	MUC12	24144	0.130035
15952	2.902	9.984e-05	0.34459	0.318182	12	6	FALSE	NCF2	82.4167	12	0	0	0.76225	FALSE	0	NCF2	8884	0.172245
15989	2.73882	5.175e-05	0.365121	0.304094	19	5	FALSE	FER	98.4737	19	0	0	0.782647	FALSE	0	FER	9550	0.142846
15996	3.41246	5.5e-07	0.293043	0	2	6	FALSE	ITGAE	42.5	2	0	0	0.698442	FALSE	0	ITGAE	42	0.51875
15999	3.47954	0	0.287394	0	1	6	FALSE	KLRG1	57	1	0	0	0.690057	FALSE	0	KLRG1	0	0
16016	2.95671	0.00120572	0.338214	0.0761905	15	5	FALSE	PC	32.4667	15	0	0	0.755412	FALSE	0	PC	78418	0.0918816
16024	2.75547	0.00100159	0.362914	0.266667	15	5	FALSE	CDH5	79.9333	15	0	0	0.780566	FALSE	0	CDH5	62128	0.119561
16050	3.20362	0	0.312147	1	5	6	FALSE	NELFE	41.6	5	0	0	0.724548	FALSE	0	NELFE	0	0.286897
16058	3.14129	9.7e-07	0.31834	0.166667	4	6	FALSE	SFRP1	68.5	4	0	0	0.732338	FALSE	0	SFRP1	160	0.326923
16067	3.10181	7.81e-06	0.322393	0.3	5	5	FALSE	TAT	75.2	5	0	0	0.737274	FALSE	0	TAT	776	0.276471
16073	2.95576	2.25e-06	0.338323	0.4	6	6	FALSE	DDAH2	95.6667	6	0	0	0.75553	FALSE	0	DDAH2	474	0.263545
16077	3.16175	1.703e-05	0.31628	0.0666667	6	6	FALSE	FBXO32	33.3333	6	0	0	0.729781	FALSE	0	FBXO32	988	0.213508
16082	3.07136	5.248e-05	0.325589	0.107143	8	5	FALSE	GDF9	37.875	8	0	0	0.74108	FALSE	0	GDF9	3116	0.158228
16084	3.10752	1.379e-05	0.3218	0	5	5	FALSE	GET4	48.2	5	0	0	0.73656	FALSE	0	GET4	986	0.231373
16108	2.7607	0.00011189	0.362226	0.169935	18	5	FALSE	TNIP1	70.0556	18	0	0	0.779912	FALSE	0	TNIP1	11206	0.105976
16134	3.92626	0	0.254695	0	1	7	FALSE	CDSN	3	1	0	0	0.634217	FALSE	0	CDSN	0	0
16136	2.82303	6.086e-05	0.35423	0.287879	12	5	FALSE	CDX2	95.25	12	0	0	0.772122	FALSE	0	CDX2	5718	0.164076
16142	3.98811	0	0.250746	0	1	6	FALSE	CEACAM5	11	1	0	0	0.626487	FALSE	0	CEACAM5	0	0
16144	3.25071	5.7e-07	0.307625	0.333333	3	6	FALSE	CERS3	47	3	0	0	0.718661	FALSE	0	CERS3	112	0.379404
16151	2.85157	0.00031181	0.350684	0.111111	9	5	FALSE	CRP	100.444	9	0	0	0.768554	FALSE	0	CRP	25880	0.198633
16156	3.41912	3.86e-06	0.292473	0	3	6	FALSE	PTX3	20.6667	3	0	0	0.697609	FALSE	0	PTX3	194	0.345029
16164	4.07374	0	0.245475	0	1	7	FALSE	CGB8	33	1	0	0	0.615783	FALSE	0	CGB8	0	0
16166	2.902	5.611e-05	0.34459	0.154412	17	5	FALSE	CHD7	66.1176	17	0	0	0.76225	FALSE	0	CHD7	8544	0.14966
16167	2.99952	1.911e-05	0.333386	0.2	10	5	FALSE	CTCF	52.8	10	0	0	0.750059	FALSE	0	CTCF	1882	0.16489
16176	3.00048	9.1e-06	0.33328	0.422222	10	5	FALSE	SETD5	74.1	10	0	0	0.749941	FALSE	0	SETD5	1524	0.211429
16180	3.7255	3.121e-05	0.26842	0.333333	3	6	FALSE	DOLK	7.66667	3	0	0	0.659313	FALSE	0	DOLK	1352	0.458333
16188	3.70029	4.362e-05	0.270249	0.666667	4	6	FALSE	CHRNA3	4.5	4	0	0	0.662464	FALSE	0	CHRNA3	2320	0.45
16193	2.78735	0.00010633	0.358764	0.384615	13	5	FALSE	CIITA	116.692	13	0	0	0.776582	FALSE	0	CIITA	11680	0.184348
16196	2.98145	0.00065432	0.335408	0.177778	10	6	FALSE	RFX5	56.8	10	0	0	0.752319	FALSE	0	RFX5	38720	0.157778
16202	3.4334	5.7e-07	0.291257	0	2	6	FALSE	LXN	18.5	2	0	0	0.695825	FALSE	0	LXN	20	0.5
16206	2.78449	0.00085669	0.359132	0.261438	18	5	FALSE	CSF3R	82.8333	18	0	0	0.776939	FALSE	0	CSF3R	71158	0.137277
16214	2.69125	0.0001067	0.371575	0.541667	33	5	FALSE	IL2RB	94.0606	33	0	0	0.788594	FALSE	0	IL2RB	16230	0.124709
16227	2.53473	0.00146548	0.39452	0.265328	44	5	FALSE	MYOD1	83.1364	44	0	0	0.808159	FALSE	0	MYOD1	150400	0.0794803
16232	3.24976	7.55e-06	0.307715	0.380952	7	6	FALSE	PGAM4	29.8571	7	0	0	0.71878	FALSE	0	PGAM4	698	0.224026
16237	3.67269	0	0.27228	0	1	6	FALSE	SLC6A8	37	1	0	0	0.665913	FALSE	0	SLC6A8	0	0
16246	3.65461	0	0.273627	0	1	6	FALSE	CLDN2	28	1	0	0	0.668173	FALSE	0	CLDN2	0	0
16248	3.13273	2.06e-06	0.31921	0	2	6	FALSE	CLEC11A	113.5	2	0	0	0.733409	FALSE	0	CLEC11A	258	0.513699
16255	3.18982	1.15e-06	0.313497	0	2	5	FALSE	CLEC7A	59.5	2	0	0	0.726273	FALSE	0	CLEC7A	86	0.513158
16273	3.00285	0.0009735	0.333016	0.194444	9	5	FALSE	LEP	60.5556	9	0	0	0.749643	FALSE	0	LEP	75380	0.178371
16287	2.89581	3.338e-05	0.345326	0.318182	12	5	FALSE	DCLK3	74	12	0	0	0.763023	FALSE	0	DCLK3	4424	0.160173
16289	3.17745	4.722e-05	0.314718	0.0666667	6	6	FALSE	DCP1B	25.5	6	0	0	0.727819	FALSE	0	DCP1B	2710	0.177381
16293	2.9648	3.73e-06	0.337291	0.5	4	6	FALSE	CNTN5	137.75	4	0	0	0.754401	FALSE	0	CNTN5	728	0.366667
16297	3.86822	2.04e-06	0.258517	0.866667	6	7	FALSE	COG1	8.66667	6	0	0	0.641472	FALSE	0	COG1	168	0.433333
16301	3.19933	0.00048209	0.312565	0.5	8	6	FALSE	COG7	30.25	8	0	0	0.725083	FALSE	0	COG7	31434	0.147672
16303	3.90057	0	0.256373	1	5	7	FALSE	COG8	9	5	0	0	0.637429	FALSE	0	COG8	0	0.5
16309	2.84158	0.00019662	0.351917	0.285714	7	5	FALSE	KRT7	100.429	7	0	0	0.769803	FALSE	0	KRT7	15606	0.192761
16321	3.18316	2.559e-05	0.314153	0.333333	4	6	FALSE	MEFV	45	4	0	0	0.727105	FALSE	0	MEFV	2134	0.279687
16343	2.97812	2.341e-05	0.335783	0.111111	10	5	FALSE	LMO2	56.5	10	0	0	0.752735	FALSE	0	LMO2	2454	0.156267
16345	2.75595	0.00029271	0.362852	0.194737	20	5	FALSE	NCF4	57.3	20	0	0	0.780507	FALSE	0	NCF4	25238	0.0861654
16364	2.9215	2.95e-06	0.34229	0.166667	4	6	FALSE	COX2	154	4	0	0	0.759812	FALSE	0	COX2	896	0.360329
16368	3.02569	7.97e-06	0.330503	0.965167	53	5	FALSE	MT-CYB	59.717	53	0	0	0.746789	FALSE	0	MT-CYB	1160	0.222825
16370	2.81637	0.00091715	0.355068	0.772727	56	5	FALSE	UCP2	64.7321	56	0	0	0.772954	FALSE	0	UCP2	91618	0.11962
16376	3.07231	0.00014239	0.325488	0.155556	10	5	FALSE	PROC	37.6	10	0	0	0.740961	FALSE	0	PROC	10606	0.124832
16389	2.76784	8.28e-05	0.361293	0.252747	14	5	FALSE	GAD1	86	14	0	0	0.77902	FALSE	0	GAD1	9424	0.133333
16391	2.94719	7.693e-05	0.339306	0.266667	10	5	FALSE	GAD2	54.6	10	0	0	0.756601	FALSE	0	GAD2	6416	0.1469
16395	3.15985	3.895e-05	0.316471	0.0952381	7	6	FALSE	OTC	31.2857	7	0	0	0.730019	FALSE	0	OTC	3138	0.187013
16406	2.96099	0.00032578	0.337725	0.0916667	16	6	FALSE	CPVL	34.3125	16	0	0	0.754876	FALSE	0	CPVL	18760	0.101447
16410	2.99619	9.51e-06	0.333757	0	4	5	FALSE	NAPSA	103	4	0	0	0.750476	FALSE	0	NAPSA	1058	0.31003
16416	3.02379	0.00095959	0.330711	0.0666667	6	5	FALSE	IL9R	63.5	6	0	0	0.747027	FALSE	0	IL9R	57428	0.213719
16422	2.7255	6.896e-05	0.366905	0.395238	21	5	FALSE	FOSB	102.571	21	0	0	0.784313	FALSE	0	FOSB	13572	0.143056
16428	2.74833	0.00014087	0.363857	0.204678	19	5	FALSE	PRKG1	83.5263	19	0	0	0.781458	FALSE	0	PRKG1	15864	0.125824
16432	2.88011	6.9e-06	0.347208	0.466667	10	5	FALSE	SOX9	91.8	10	0	0	0.764986	FALSE	0	SOX9	1210	0.198701
16438	2.88915	1.078e-05	0.346122	0.619048	7	5	FALSE	FABP1	89.8571	7	0	0	0.763856	FALSE	0	FABP1	1784	0.193767
16444	2.89819	3.7e-07	0.345043	0.7	5	5	FALSE	FOXP2	168.8	5	0	0	0.762726	FALSE	0	FOXP2	136	0.381038
16446	2.94529	5.65e-06	0.339525	0.688889	10	5	FALSE	FOXP3	94.7	10	0	0	0.756839	FALSE	0	FOXP3	744	0.234406
16452	2.59515	0.00035483	0.385335	0.245378	35	5	FALSE	HMGA1	86.5429	35	0	0	0.800607	FALSE	0	HMGA1	41234	0.0937007
16456	2.98573	7.25e-05	0.334927	0.285714	7	5	FALSE	IL17A	76.5714	7	0	0	0.751784	FALSE	0	IL17A	6224	0.220892
16458	3.0471	0.00013904	0.328181	0.277778	9	5	FALSE	IL23R	56.6667	9	0	0	0.744113	FALSE	0	IL23R	12106	0.190797
16461	2.72502	9.585e-05	0.366969	0.205128	13	5	FALSE	IRF5	98.0769	13	0	0	0.784372	FALSE	0	IRF5	11344	0.13792
16469	2.81351	3.925e-05	0.355428	0.43956	14	5	FALSE	MECOM	89.2857	14	0	0	0.773311	FALSE	0	MECOM	5042	0.152887
16474	3.18696	6.67e-06	0.313778	0.333333	3	6	FALSE	MTF1	101.667	3	0	0	0.726629	FALSE	0	MTF1	738	0.499179
16487	3.00095	5.71e-06	0.333228	0.4	5	6	FALSE	PHOX2A	96.6	5	0	0	0.749881	FALSE	0	PHOX2A	712	0.284956
16490	2.77545	0.00018473	0.360302	0.270655	27	5	FALSE	PPARGC1A	60.7778	27	0	0	0.778069	FALSE	0	PPARGC1A	19020	0.0960155
16506	2.69315	0.00062538	0.371312	0.202151	31	5	FALSE	STAT6	68.9032	31	0	0	0.788356	FALSE	0	STAT6	59270	0.0905348
16508	2.67412	0.00042521	0.373955	0.227273	33	5	FALSE	TBL1X	71.5758	33	0	0	0.790735	FALSE	0	TBL1X	42142	0.0893202
16527	3.0452	7.86e-06	0.328386	0.333333	3	6	FALSE	DSC1	109	3	0	0	0.744351	FALSE	0	DSC1	496	0.362222
16533	2.81922	4.32e-06	0.354708	0.666667	7	5	FALSE	EXTL3	175.714	7	0	0	0.772598	FALSE	0	EXTL3	890	0.296073
16554	2.81732	3.156e-05	0.354948	0.472727	11	6	FALSE	KIDINS220	94.7273	11	0	0	0.772835	FALSE	0	KIDINS220	5340	0.163888
16559	3.33206	0	0.300114	0	1	6	FALSE	KRT12	127	1	0	0	0.708492	FALSE	0	KRT12	0	0
16579	3.33206	0	0.300114	0	1	6	FALSE	PCDHA10	127	1	0	0	0.708492	FALSE	0	PCDHA10	0	0
16581	3.33206	0	0.300114	0	1	6	FALSE	PCDHA11	127	1	0	0	0.708492	FALSE	0	PCDHA11	0	0
16583	3.33206	0	0.300114	0	1	6	FALSE	PCDHA12	127	1	0	0	0.708492	FALSE	0	PCDHA12	0	0
16585	3.33206	0	0.300114	0	1	6	FALSE	PCDHA2	127	1	0	0	0.708492	FALSE	0	PCDHA2	0	0
16588	3.33206	0	0.300114	0	1	6	FALSE	PCDHA8	127	1	0	0	0.708492	FALSE	0	PCDHA8	0	0
16590	3.33206	0	0.300114	0	1	6	FALSE	PCDHA9	127	1	0	0	0.708492	FALSE	0	PCDHA9	0	0
16592	3.32873	0.00018473	0.300414	0	2	6	FALSE	PCDHAC1	65	2	0	0	0.708908	FALSE	0	PCDHAC1	11324	0.5
16594	2.7098	0.00104377	0.369031	0.418972	23	5	FALSE	PDGFB	110.261	23	0	0	0.786275	FALSE	0	PDGFB	106426	0.149431
16607	2.8059	9.208e-05	0.356392	0.194444	9	5	FALSE	RAG1	123	9	0	0	0.774263	FALSE	0	RAG1	9150	0.209351
16641	2.88107	0.00019943	0.347094	0.117647	17	5	FALSE	DES	46.1176	17	0	0	0.764867	FALSE	0	DES	14596	0.100933
16662	2.8197	0.00025777	0.354648	0.124183	18	6	FALSE	ICAM1	57.5	18	0	0	0.772538	FALSE	0	ICAM1	24962	0.105017
16671	2.72502	2.526e-05	0.366969	0.707692	26	5	FALSE	CSF2	101.077	26	0	0	0.784372	FALSE	0	CSF2	5966	0.142162
16678	2.70457	0.00033787	0.369745	0.420168	35	5	FALSE	IL2RG	80.1143	35	0	0	0.786929	FALSE	0	IL2RG	38556	0.108556
16681	2.73026	9.32e-06	0.366266	0.778986	24	5	FALSE	IL5	107.5	24	0	0	0.783718	FALSE	0	IL5	3328	0.152699
16696	3.6137	0	0.276725	1	2	6	FALSE	CSF3	21	2	0	0	0.673287	FALSE	0	CSF3	0	0.525
16711	3.10038	4.75e-05	0.322541	0.0666667	6	6	FALSE	CSN1S1	40.5	6	0	0	0.737452	FALSE	0	CSN1S1	3804	0.208551
16715	3.52902	0	0.283365	1	2	6	FALSE	CSRP3	28	2	0	0	0.683872	FALSE	0	CSRP3	0	0.622222
16717	2.8882	0.00021322	0.346236	0.363636	12	5	FALSE	MYOG	70.4167	12	0	0	0.763975	FALSE	0	MYOG	24692	0.15595
16727	2.82826	7.908e-05	0.353574	0.166667	9	5	FALSE	CTGF	85.6667	9	0	0	0.771468	FALSE	0	CTGF	7136	0.160517
16761	3.17697	4.07e-06	0.314765	0	2	6	FALSE	FAT3	79	2	0	0	0.727878	FALSE	0	FAT3	314	0.503226
16789	2.62274	0.00045779	0.381281	0.224638	24	5	FALSE	PAX3	86.4167	24	0	0	0.797157	FALSE	0	PAX3	52752	0.0970037
16795	3.07422	8.22e-06	0.325286	0.166667	4	6	FALSE	PMM2	68.25	4	0	0	0.740723	FALSE	0	PMM2	786	0.287076
16798	3.19029	0	0.313451	0	1	6	FALSE	PROP1	151	1	0	0	0.726213	FALSE	0	PROP1	0	0
16801	3.01855	1.36e-05	0.331284	0.2	6	5	FALSE	PTPRU	83.5	6	0	0	0.747681	FALSE	0	PTPRU	1474	0.261006
16825	3.59753	5.12e-06	0.277969	0	3	6	FALSE	CTRL	15.3333	3	0	0	0.675309	FALSE	0	CTRL	228	0.462366
16828	2.81256	0.00132781	0.355548	0.204762	21	5	FALSE	IGF1	65.6667	21	0	0	0.77343	FALSE	0	IGF1	122756	0.113725
16837	3.02617	1.463e-05	0.330451	0.644444	10	5	FALSE	TLR7	57.4	10	0	0	0.746729	FALSE	0	TLR7	1812	0.191333
16853	3.07659	2.18e-06	0.325035	0.7	5	5	FALSE	TG	55.8	5	0	0	0.740426	FALSE	0	TG	166	0.284694
16860	3.01713	0.00030948	0.331441	0.280702	19	6	FALSE	F5	25.8947	19	0	0	0.747859	FALSE	0	F5	23192	0.0885004
16862	2.78925	0.00052507	0.35852	0.274854	19	5	FALSE	GP1BA	73.4737	19	0	0	0.776344	FALSE	0	GP1BA	55452	0.115359
16870	3.04757	0.00081412	0.32813	0.0190476	15	6	FALSE	SERPINA1	23.6	15	0	0	0.744053	FALSE	0	SERPINA1	48954	0.0860377
16887	2.79115	0.0012631	0.358275	0.106719	23	5	FALSE	PLAUR	49.5652	23	0	0	0.776106	FALSE	0	PLAUR	96724	0.0800507
17000	3.68268	0	0.271541	0	1	6	FALSE	GPR182	98	1	0	0	0.664665	FALSE	0	GPR182	0	0
17128	3.00238	0.00100211	0.333069	0.321429	8	6	FALSE	CYBA	53.875	8	0	0	0.749703	FALSE	0	CYBA	60550	0.155072
17129	3.21028	1.45e-06	0.3115	0.733333	6	6	FALSE	CYBB	47.1667	6	0	0	0.723716	FALSE	0	CYBB	162	0.264981
17135	4.0019	0	0.249881	0	1	7	FALSE	NOX1	8	1	0	0	0.624762	FALSE	0	NOX1	0	0
17165	2.95623	0.00040095	0.338268	0.4	6	5	FALSE	CYP2B6	82	6	0	0	0.755471	FALSE	0	CYP2B6	44472	0.219251
17174	2.96337	8.24e-06	0.337454	0	3	6	FALSE	CYR61	139	3	0	0	0.754579	FALSE	0	CYR61	1242	0.38764
17193	3.54662	0	0.281958	0	1	6	FALSE	DDT	65	1	0	0	0.681672	FALSE	0	DDT	0	0
17195	2.67269	0.00026862	0.374155	0.238095	22	5	FALSE	DDX58	80.4545	22	0	0	0.790913	FALSE	0	DDX58	31750	0.0998871
17208	3.45576	6.18e-06	0.289372	0	3	6	FALSE	DDX59	20.6667	3	0	0	0.69303	FALSE	0	DDX59	654	0.371069
17210	3.31208	2.66e-05	0.301925	0	2	6	FALSE	ISG20	59.5	2	0	0	0.71099	FALSE	0	ISG20	1642	0.5
17217	3.63749	2.65e-06	0.274915	0.5	5	6	FALSE	DEFA5	10.2	5	0	0	0.670314	FALSE	0	DEFA5	106	0.416667
17219	3.14462	0.00018058	0.318003	0.0897436	13	6	FALSE	SERPINF2	20.3077	13	0	0	0.731922	FALSE	0	SERPINF2	11954	0.113199
17222	3.196	0	0.312891	0	1	6	FALSE	DENND3	195	1	0	0	0.7255	FALSE	0	DENND3	0	0
17233	2.98192	6.18e-06	0.335354	0.166667	4	5	FALSE	TRIM7	141.75	4	0	0	0.75226	FALSE	0	TRIM7	922	0.413012
17249	2.83777	0.00019392	0.352389	0.0989011	14	5	FALSE	ISYNA1	69.5	14	0	0	0.770278	FALSE	0	ISYNA1	16740	0.128518
17251	3.63559	0	0.275059	0	1	6	FALSE	IVD	87	1	0	0	0.670552	FALSE	0	IVD	0	0
17272	2.83397	4.599e-05	0.352862	0.208333	16	6	FALSE	DNAH8	75.625	16	0	0	0.770754	FALSE	0	DNAH8	5908	0.138761
17274	2.77117	4.187e-05	0.360858	0.242424	12	5	FALSE	MKI67	99.25	12	0	0	0.778604	FALSE	0	MKI67	5972	0.154595
17285	3.9177	0	0.255252	0	1	7	FALSE	NPPB	18	1	0	0	0.635288	FALSE	0	NPPB	0	0
17321	3.07326	7.5e-07	0.325387	0.666667	4	5	FALSE	DSCAM	92	4	0	0	0.740842	FALSE	0	DSCAM	176	0.335766
17333	4.82112	0	0.207421	0	1	7	FALSE	DUOX1	2	1	0	0	0.52236	FALSE	0	DUOX1	0	0
17334	3.8216	0.00095147	0.261671	0	2	6	FALSE	TPO	10	2	0	0	0.6473	FALSE	0	TPO	77444	0.5
17336	2.87012	6.719e-05	0.348417	0.527273	11	5	FALSE	DUSP1	107.364	11	0	0	0.766235	FALSE	0	DUSP1	6540	0.216276
17350	3.24976	3.3e-06	0.307715	0	3	6	FALSE	DYNC2H1	40.3333	3	0	0	0.71878	FALSE	0	DYNC2H1	302	0.357576
17355	3.01332	0.00099432	0.33186	0.242424	12	5	FALSE	EDA	44.8333	12	0	0	0.748335	FALSE	0	EDA	72640	0.150393
17356	4.01284	0	0.2492	0	1	6	FALSE	EDAR	12	1	0	0	0.623394	FALSE	0	EDAR	0	0
17377	3.5647	6.57e-06	0.280528	0.5	4	6	FALSE	KEL	53	4	0	0	0.679412	FALSE	0	KEL	406	0.712838
17494	3.04995	0.00103373	0.327874	0.111111	10	5	FALSE	NEU1	36.7	10	0	0	0.743756	FALSE	0	NEU1	70630	0.14
17502	2.74263	0.00034812	0.364614	0.316206	23	5	FALSE	RPL9	64.5217	23	0	0	0.782172	FALSE	0	RPL9	31408	0.0983737
17512	2.90771	0.00018947	0.343914	0.178571	8	5	FALSE	STMN2	80.375	8	0	0	0.761537	FALSE	0	STMN2	15222	0.184758
17514	3.08421	9.9e-06	0.324233	0	4	5	FALSE	SULT1E1	71.5	4	0	0	0.739474	FALSE	0	SULT1E1	1256	0.294979
17533	2.92674	0.00010725	0.341678	0.155556	10	5	FALSE	EFNA5	52.2	10	0	0	0.759158	FALSE	0	EFNA5	6374	0.127206
17564	3.17745	0	0.314718	0	1	6	FALSE	IL1RAPL2	186	1	0	0	0.727819	FALSE	0	IL1RAPL2	0	0
17578	2.74738	0.0003813	0.363983	0.483516	14	5	FALSE	LRBA	127.214	14	0	0	0.781577	FALSE	0	LRBA	37236	0.193706
17580	2.97812	0.000151	0.335783	0.5	16	5	FALSE	MPV17	59.6875	16	0	0	0.752735	FALSE	0	MPV17	19192	0.176743
17590	3.1627	0.00019106	0.316185	0	2	5	FALSE	PNPLA2	96	2	0	0	0.729662	FALSE	0	PNPLA2	12466	0.5
17615	3.1432	9.7e-07	0.318147	0	2	6	FALSE	UROD	107	2	0	0	0.7321	FALSE	0	UROD	124	0.509615
17624	2.94624	0.00016029	0.339415	0.142857	8	5	FALSE	EGLN1	67.25	8	0	0	0.75672	FALSE	0	EGLN1	13854	0.171355
17676	3.11941	1.851e-05	0.320573	0.166667	4	6	FALSE	ELAVL3	54.5	4	0	0	0.735074	FALSE	0	ELAVL3	1358	0.271357
17678	3.18506	1.136e-05	0.313966	0	2	5	FALSE	RBPMS2	96.5	2	0	0	0.726867	FALSE	0	RBPMS2	694	0.507979
17682	3.58658	1.224e-05	0.278817	0	3	6	FALSE	EYS	18.3333	3	0	0	0.676677	FALSE	0	EYS	506	0.346667
17695	2.95766	0.00014659	0.338105	0.115385	13	6	FALSE	IL4	46.3077	13	0	0	0.755293	FALSE	0	IL4	10480	0.123282
17697	3.06755	4.54e-06	0.325993	0	4	6	FALSE	NAT9	65.25	4	0	0	0.741556	FALSE	0	NAT9	574	0.28304
17713	3.25071	0	0.307625	0	1	6	FALSE	EPO	164	1	0	0	0.718661	FALSE	0	EPO	0	0
17715	2.92245	2.017e-05	0.342178	0.4	6	5	FALSE	FBXO3	118.667	6	0	0	0.759693	FALSE	0	FBXO3	2072	0.281201
17725	2.99429	2.042e-05	0.333969	0.266667	6	6	FALSE	HAND2	78	6	0	0	0.750714	FALSE	0	HAND2	1860	0.216204
17728	2.73454	0.00048203	0.365692	0.343874	23	5	FALSE	IFNAR1	79.5652	23	0	0	0.783183	FALSE	0	IFNAR1	51136	0.112478
17736	3.02759	1.45e-06	0.330295	0	2	5	FALSE	KLF2	176.5	2	0	0	0.746551	FALSE	0	KLF2	406	0.550157
17777	3.25071	0	0.307625	0	1	6	FALSE	THPO	164	1	0	0	0.718661	FALSE	0	THPO	0	0
17784	2.89248	6.692e-05	0.345724	0.192308	13	6	FALSE	SOX10	60.1538	13	0	0	0.76344	FALSE	0	SOX10	6142	0.13245
17804	3.03092	0	0.329933	1	2	5	FALSE	KRT33A	174.5	2	0	0	0.746135	FALSE	0	KRT33A	0	0.564725
17806	2.96004	1.3e-07	0.337833	0.666667	3	5	FALSE	KRT33B	158.667	3	0	0	0.754995	FALSE	0	KRT33B	38	0.416448
17819	2.80637	0.00094863	0.356332	0.0909091	22	5	FALSE	SYT1	46.0909	22	0	0	0.774203	FALSE	0	SYT1	75222	0.0809509
17843	3.31113	1.275e-05	0.302011	0.5	4	6	FALSE	MMP16	39.5	4	0	0	0.711108	FALSE	0	MMP16	1194	0.280357
17846	3.18792	0.00012376	0.313685	0.577778	10	6	FALSE	MUC4	22.7	10	0	0	0.72651	FALSE	0	MUC4	9498	0.14125
17868	3.62274	0	0.276034	1	2	6	FALSE	ESM1	22	2	0	0	0.672157	FALSE	0	ESM1	0	0.55
17869	3.06137	0.00017311	0.326651	0.2	6	6	FALSE	ITGAL	52	6	0	0	0.742329	FALSE	0	ITGAL	11780	0.186522
17878	3.05756	0.00013136	0.327058	0.333333	4	6	FALSE	NT5E	71.75	4	0	0	0.742804	FALSE	0	NT5E	8632	0.269811
17888	3.03853	8.824e-05	0.329106	0.155556	10	6	FALSE	SERPINC1	41.8	10	0	0	0.745183	FALSE	0	SERPINC1	7598	0.127469
17890	3.11893	3.417e-05	0.320622	0	4	6	FALSE	SLC4A8	50.75	4	0	0	0.735133	FALSE	0	SLC4A8	2172	0.259115
17893	3.44957	4.56e-06	0.289891	0.6	5	6	FALSE	THBD	48.8	5	0	0	0.693804	FALSE	0	THBD	482	0.256842
18067	2.98145	3.23e-05	0.335408	0.222222	9	5	FALSE	SNX9	60	9	0	0	0.752319	FALSE	0	SNX9	2598	0.175817
18105	2.70837	0.0002393	0.369225	0.264822	23	5	FALSE	TNFAIP3	84.913	23	0	0	0.786453	FALSE	0	TNFAIP3	24078	0.11331
18107	2.98478	1.045e-05	0.335033	0.285714	7	5	FALSE	TNIP3	63	7	0	0	0.751903	FALSE	0	TNIP3	1248	0.195046
18117	2.94148	5.929e-05	0.339964	0.218182	11	6	FALSE	HRG	48.1818	11	0	0	0.757314	FALSE	0	HRG	4800	0.126503
18195	3.60371	0	0.277492	0	1	6	FALSE	FERMT1	35	1	0	0	0.674536	FALSE	0	FERMT1	0	0
18209	3.12655	5.32e-06	0.319842	0.4	6	6	FALSE	ITGAD	57.3333	6	0	0	0.734182	FALSE	0	ITGAD	744	0.246066
18265	3.04282	3.8e-06	0.328643	0	4	6	FALSE	FLG	73	4	0	0	0.744648	FALSE	0	FLG	634	0.293878
18306	3.36965	2.58e-06	0.296767	0.166667	4	6	FALSE	FLT3LG	25.25	4	0	0	0.703794	FALSE	0	FLT3LG	134	0.317308
18327	3.03853	3.263e-05	0.329106	0.166667	4	6	FALSE	FST	70.75	4	0	0	0.745183	FALSE	0	FST	1710	0.27877
18399	2.74738	0.00010554	0.363983	0.320513	13	5	FALSE	TFAM	97.0769	13	0	0	0.781577	FALSE	0	TFAM	11940	0.142551
18402	2.91532	4.59e-06	0.343016	0.166667	4	5	FALSE	TGFBI	168	4	0	0	0.760585	FALSE	0	TGFBI	916	0.38242
18416	3.10514	0.0001283	0.322047	0.244444	10	6	FALSE	GLB1	25.5	10	0	0	0.736858	FALSE	0	GLB1	10328	0.133333
18441	3.68126	0	0.271646	0	1	6	FALSE	FOXD3	29	1	0	0	0.664843	FALSE	0	FOXD3	0	0
18447	3.5961	2.153e-05	0.278079	0	2	6	FALSE	G6PC	18.5	2	0	0	0.675488	FALSE	0	G6PC	2034	0.5
18465	2.84586	4.593e-05	0.351388	0.205128	13	5	FALSE	KAT8	85.3846	13	0	0	0.769267	FALSE	0	KAT8	5386	0.157252
18533	3.50904	1.04e-06	0.284978	0	2	6	FALSE	GAS6	24	2	0	0	0.68637	FALSE	0	GAS6	52	0.511111
18546	3.19125	0.00022797	0.313357	0.145455	11	6	FALSE	TIMP2	22.0909	11	0	0	0.726094	FALSE	0	TIMP2	15632	0.128342
18576	2.85014	4.1e-06	0.35086	0.638889	9	5	FALSE	SEMA3A	114	9	0	0	0.768732	FALSE	0	SEMA3A	708	0.213884
18581	2.91342	1.5e-07	0.34324	0.761905	7	5	FALSE	SIT1	133	7	0	0	0.760823	FALSE	0	SIT1	36	0.303653
18642	3.12607	2.436e-05	0.31989	0.2	6	6	FALSE	SAMM50	54.1667	6	0	0	0.734241	FALSE	0	SAMM50	1598	0.268333
18645	3.27878	2.499e-05	0.304991	0.166667	4	6	FALSE	GALM	32.25	4	0	0	0.715152	FALSE	0	GALM	1454	0.262397
18651	4.04948	0	0.246945	0	1	6	FALSE	GALNS	10	1	0	0	0.618815	FALSE	0	GALNS	0	0
18700	2.9843	6.63e-06	0.335087	0.5	8	5	FALSE	GFI1	90	8	0	0	0.751962	FALSE	0	GFI1	992	0.233161
18715	3.08325	1.086e-05	0.324333	0.333333	4	5	FALSE	MPHOSPH6	59	4	0	0	0.739593	FALSE	0	MPHOSPH6	978	0.268265
18719	3.31256	2.012e-05	0.301881	0.333333	4	6	FALSE	GDNF	23	4	0	0	0.71093	FALSE	0	GDNF	2046	0.291667
18721	3.44006	1.871e-05	0.290693	0	3	6	FALSE	GFRA2	23	3	0	0	0.694993	FALSE	0	GFRA2	1418	0.349206
18749	3.31256	2.012e-05	0.301881	0.333333	4	6	FALSE	NRTN	23	4	0	0	0.71093	FALSE	0	NRTN	2046	0.291667
18751	3.40961	0.00095147	0.293289	0.333333	3	6	FALSE	PSPN	19.6667	3	0	0	0.698799	FALSE	0	PSPN	53172	0.36478
18757	4.40913	0	0.226802	0	1	7	FALSE	GFRA4	3	1	0	0	0.573858	FALSE	0	GFRA4	0	0
18815	3.73977	0	0.267396	0	1	6	FALSE	TRPV5	16	1	0	0	0.657529	FALSE	0	TRPV5	0	0
18818	3.15081	0	0.317379	1	2	5	FALSE	GJB3	108.5	2	0	0	0.731149	FALSE	0	GJB3	0	0.511792
18837	2.98478	0.00012217	0.335033	0.175824	14	6	FALSE	SUFU	39.2857	14	0	0	0.751903	FALSE	0	SUFU	7514	0.115515
18881	3.16936	0	0.315521	1	2	6	FALSE	GPT	81.5	2	0	0	0.72883	FALSE	0	GPT	0	0.608209
18892	2.97669	2e-08	0.335944	0.9	5	5	FALSE	LAX1	123	5	0	0	0.752914	FALSE	0	LAX1	8	0.337912
18976	3.0314	0	0.329881	1	2	5	FALSE	P2RX7	198.5	2	0	0	0.746075	FALSE	0	P2RX7	0	0.628165
19114	3.66127	9.31e-06	0.273129	0	3	6	FALSE	NAGLU	12.6667	3	0	0	0.667341	FALSE	0	NAGLU	480	0.353535
19119	3.77688	1.55e-06	0.264769	0	2	6	FALSE	PRF1	10.5	2	0	0	0.65289	FALSE	0	PRF1	52	0.5
19125	3.39391	1.13e-06	0.294645	0	2	6	FALSE	GZMK	35	2	0	0	0.700761	FALSE	0	GZMK	74	0.5
19127	3.35728	0	0.29786	0	1	6	FALSE	GZMM	84	1	0	0	0.70534	FALSE	0	GZMM	0	0
19129	3.57422	0	0.279782	0	1	6	FALSE	HABP2	156	1	0	0	0.678223	FALSE	0	HABP2	0	0
19140	3.29305	2.442e-05	0.303669	0.5	5	5	FALSE	PLA2G6	25.2	5	0	0	0.713368	FALSE	0	PLA2G6	1610	0.225
19149	3.93482	0	0.254141	0	1	6	FALSE	HAMP	17	1	0	0	0.633147	FALSE	0	HAMP	0	0
19182	3.89867	0.00095147	0.256498	0	2	7	FALSE	SLC20A2	4	2	0	0	0.637667	FALSE	0	SLC20A2	48334	0.5
19187	3.44101	0.00099077	0.290612	0.285714	7	6	FALSE	IDUA	13.5714	7	0	0	0.694874	FALSE	0	IDUA	74764	0.21659
19203	3.64653	0	0.274234	1	2	6	FALSE	ST14	16.5	2	0	0	0.669184	FALSE	0	ST14	0	0.55
19234	2.99382	8.837e-05	0.334022	0.25	8	6	FALSE	TAP1	52.25	8	0	0	0.750773	FALSE	0	TAP1	5858	0.159509
19236	3.09562	3.386e-05	0.323037	0.6	5	5	FALSE	TAPBP	60.4	5	0	0	0.738047	FALSE	0	TAPBP	1616	0.237008
19241	3.20029	1.16e-06	0.312472	0	3	6	FALSE	KIR3DL1	53.3333	3	0	0	0.724964	FALSE	0	KIR3DL1	102	0.363426
19296	3.94339	0	0.253589	1	2	6	FALSE	SLC5A6	9.5	2	0	0	0.632077	FALSE	0	SLC5A6	0	0.558824
19318	3.07564	6.05e-06	0.325135	0	3	6	FALSE	HOXB5	88.6667	3	0	0	0.740545	FALSE	0	HOXB5	572	0.374644
19356	2.99762	7.272e-05	0.333598	0.0909091	12	6	FALSE	HOXC4	45	12	0	0	0.750297	FALSE	0	HOXC4	6078	0.149049
19378	3.54615	0	0.281996	1	3	6	FALSE	HPSE	21.6667	3	0	0	0.681732	FALSE	0	HPSE	0	0.451389
19459	2.90105	2.36e-06	0.344703	0.5	9	5	FALSE	NHLRC1	105.778	9	0	0	0.762369	FALSE	0	NHLRC1	386	0.247723
19462	2.97669	1.59e-06	0.335944	0.333333	3	5	FALSE	NOX5	152.333	3	0	0	0.752914	FALSE	0	NOX5	446	0.41989
19474	2.88344	3.016e-05	0.346807	0.133333	6	5	FALSE	RGS6	138.667	6	0	0	0.764569	FALSE	0	RGS6	3808	0.275564
19605	3.17127	1.04e-06	0.315332	0.333333	3	6	FALSE	TGM1	62	3	0	0	0.728592	FALSE	0	TGM1	94	0.373737
19619	3.11085	0.00028687	0.321456	0.107143	8	6	FALSE	MPST	32.375	8	0	0	0.736144	FALSE	0	MPST	21358	0.161168
19642	3.18316	0.00089018	0.314153	0.227273	12	6	FALSE	LAMC2	21.4167	12	0	0	0.727105	FALSE	0	LAMC2	73474	0.128788
19687	3.23454	1.4e-05	0.309163	0.333333	6	6	FALSE	ICAM2	33.1667	6	0	0	0.720683	FALSE	0	ICAM2	1554	0.267473
19698	4.44053	0	0.225198	0	1	7	FALSE	SGSH	7	1	0	0	0.569933	FALSE	0	SGSH	0	0
19700	3.58991	9e-08	0.278558	0	2	6	FALSE	IFNA1	25.5	2	0	0	0.676261	FALSE	0	IFNA1	2	0.544444
19703	3.05661	5e-07	0.32716	0.805556	9	6	FALSE	IFNA2	64.2222	9	0	0	0.742923	FALSE	0	IFNA2	120	0.235246
19721	2.94434	2.677e-05	0.339635	0.409524	15	5	FALSE	IFNG	59.1333	15	0	0	0.756958	FALSE	0	IFNG	3092	0.148409
19722	2.87393	3.567e-05	0.347956	0.366667	16	5	FALSE	IFNGR1	66	16	0	0	0.765759	FALSE	0	IFNGR1	4296	0.137657
19817	2.98145	2.36e-06	0.335408	0.607143	8	6	FALSE	IKZF1	86.25	8	0	0	0.752319	FALSE	0	IKZF1	388	0.240251
19819	3.58896	0.0001913	0.278632	0.333333	4	6	FALSE	IL10	22.25	4	0	0	0.67638	FALSE	0	IL10	20818	0.370833
19820	3.08611	0.00181979	0.324033	0.4	10	5	FALSE	IL10RA	50.9	10	0	0	0.739236	FALSE	0	IL10RA	179492	0.211203
19822	4.05899	0.00095147	0.246367	0.333333	3	6	FALSE	IL10RB	5	3	0	0	0.617626	FALSE	0	IL10RB	94004	0.388889
19833	5.05852	0	0.197686	0	1	7	FALSE	IL22	3	1	0	0	0.492686	FALSE	0	IL22	0	0
19835	3.51189	6.78e-06	0.284747	0.333333	3	6	FALSE	IL12B	10.6667	3	0	0	0.686013	FALSE	0	IL12B	572	0.369048
19836	3.37012	3.952e-05	0.296725	0.2	5	5	FALSE	IL12RB1	15.8	5	0	0	0.703735	FALSE	0	IL12RB1	2468	0.216901
19838	3.11037	0.00015393	0.321505	0.3	5	6	FALSE	IL23A	55	5	0	0	0.736204	FALSE	0	IL23A	9510	0.242291
19843	3.00048	1.186e-05	0.33328	0.166667	4	6	FALSE	IL13	98.5	4	0	0	0.749941	FALSE	0	IL13	1198	0.269972
19852	4.24786	0	0.235413	0	1	7	FALSE	IL18R1	4	1	0	0	0.594018	FALSE	0	IL18R1	0	0
19856	2.96051	0.00093544	0.337779	0.511111	10	6	FALSE	IL1R1	60.2	10	0	0	0.754936	FALSE	0	IL1R1	60452	0.148883
19858	3.59895	4.741e-05	0.277859	0.333333	3	6	FALSE	IL1R2	9.66667	3	0	0	0.675131	FALSE	0	IL1R2	2736	0.518519
19874	3.95909	1.4e-06	0.252584	0	2	7	FALSE	IL1RN	6.5	2	0	0	0.630114	FALSE	0	IL1RN	208	0.611111
19888	2.94434	6.551e-05	0.339635	0.257576	12	5	FALSE	SIRT6	58	12	0	0	0.756958	FALSE	0	SIRT6	5914	0.150391
19892	3.42341	0.00095147	0.292107	0.333333	3	6	FALSE	IL21R	37.6667	3	0	0	0.697074	FALSE	0	IL21R	95236	0.429119
19907	4.42293	0	0.226094	0	1	7	FALSE	IL21	3	1	0	0	0.572134	FALSE	0	IL21	0	0
20031	4.02331	0	0.248552	0	1	6	FALSE	IL9	6	1	0	0	0.622086	FALSE	0	IL9	0	0
20036	3.00714	2.301e-05	0.332542	0	5	5	FALSE	IMPA1	66.8	5	0	0	0.749108	FALSE	0	IMPA1	1494	0.224573
20053	3.16032	5.18e-06	0.316423	0.1	5	6	FALSE	IRF4	49.2	5	0	0	0.72996	FALSE	0	IRF4	712	0.26413
20087	3.10371	1.102e-05	0.322195	0.638889	9	6	FALSE	TLR5	47.5556	9	0	0	0.737036	FALSE	0	TLR5	894	0.205387
20094	3.16889	3.411e-05	0.315568	0.6	5	6	FALSE	TNFRSF13B	62.6	5	0	0	0.728889	FALSE	0	TNFRSF13B	1884	0.330159
20152	2.93815	4.32e-05	0.34035	0.296703	14	5	FALSE	SENP6	55.4286	14	0	0	0.757731	FALSE	0	SENP6	3994	0.142489
20285	3.55661	0	0.281166	0	1	6	FALSE	IVL	32	1	0	0	0.680423	FALSE	0	IVL	0	0
20337	3.1608	1.646e-05	0.316376	0.166667	4	6	FALSE	M6PR	65.25	4	0	0	0.7299	FALSE	0	M6PR	1706	0.32375
20355	2.94434	6.972e-05	0.339635	0.190476	7	6	FALSE	SOX8	79.8571	7	0	0	0.756958	FALSE	0	SOX8	5472	0.200577
20407	3.25071	2.27e-06	0.307625	0	3	6	FALSE	MTUS2	34.6667	3	0	0	0.718661	FALSE	0	MTUS2	128	0.358156
20436	2.96527	0.00020074	0.337237	0.333333	4	5	FALSE	XK	108.5	4	0	0	0.754341	FALSE	0	XK	17470	0.288667
20480	3.53711	9.44e-06	0.282717	0	2	6	FALSE	KLK4	18	2	0	0	0.682862	FALSE	0	KLK4	276	0.5
20513	3.13701	0.00019062	0.318775	0.2	5	5	FALSE	RAG2	44	5	0	0	0.732873	FALSE	0	RAG2	13566	0.251724
20518	3.61798	0	0.276397	0	1	6	FALSE	TGM5	30	1	0	0	0.672752	FALSE	0	TGM5	0	0
20555	3.54615	3.867e-05	0.281996	0	2	6	FALSE	PI3	17.5	2	0	0	0.681732	FALSE	0	PI3	2602	0.5
20670	3.45005	0	0.289851	0	1	6	FALSE	LCORL	61	1	0	0	0.693744	FALSE	0	LCORL	0	0
20695	2.99619	1.358e-05	0.333757	0.166667	4	5	FALSE	LCT	100.25	4	0	0	0.750476	FALSE	0	LCT	1308	0.304116
20701	4.00238	0	0.249851	0	1	6	FALSE	UCN	9	1	0	0	0.624703	FALSE	0	UCN	0	0
20709	3.36775	0	0.296935	1	3	6	FALSE	NHEJ1	42.6667	3	0	0	0.704032	FALSE	0	NHEJ1	0	0.406349
20714	3.28116	2.58e-06	0.30477	0	3	6	FALSE	TGM3	60.6667	3	0	0	0.714855	FALSE	0	TGM3	266	0.357285
20736	3.18363	1.124e-05	0.314106	0.4	5	5	FALSE	LTA	39.8	5	0	0	0.727046	FALSE	0	LTA	1366	0.273103
20737	3.27117	2.22e-06	0.305701	0.5	4	6	FALSE	LTBR	36.75	4	0	0	0.716104	FALSE	0	LTBR	266	0.322368
20779	3.03616	0.00011726	0.329364	0.177778	10	6	FALSE	PGAP3	59	10	0	0	0.74548	FALSE	0	PGAP3	14492	0.211151
20797	3.43911	0	0.290773	0	1	6	FALSE	RPTN	73	1	0	0	0.695112	FALSE	0	RPTN	0	0
20990	3.81208	5.216e-05	0.262324	0.166667	4	6	FALSE	MVK	9.25	4	0	0	0.64849	FALSE	0	MVK	2060	0.291667
21026	3.09087	9.6e-07	0.323534	0	2	6	FALSE	MFGE8	124.5	2	0	0	0.738642	FALSE	0	MFGE8	128	0.521097
21029	3.196	0	0.312891	0	1	6	FALSE	MFHAS1	195	1	0	0	0.7255	FALSE	0	MFHAS1	0	0
21041	3.11989	5.23e-06	0.320525	0.428571	7	6	FALSE	TFEB	36.1429	7	0	0	0.735014	FALSE	0	TFEB	552	0.201117
21052	3.21218	0.00017195	0.311315	0.555556	10	6	FALSE	MUC2	18.2	10	0	0	0.723478	FALSE	0	MUC2	7724	0.147541
21058	3.16841	1.16e-06	0.315616	0	2	6	FALSE	SERPINF1	76.5	2	0	0	0.728949	FALSE	0	SERPINF1	194	0.527972
21066	3.60466	0.00013388	0.277419	0.380952	7	6	FALSE	TIMP1	14.4286	7	0	0	0.674417	FALSE	0	TIMP1	12990	0.242131
21098	3.47526	1.16e-06	0.287748	0.666667	4	6	FALSE	MSLN	41.75	4	0	0	0.690592	FALSE	0	MSLN	204	0.439474
21102	3.03758	6.42e-06	0.329209	0.333333	7	6	FALSE	MUTYH	63.1429	7	0	0	0.745302	FALSE	0	MUTYH	768	0.216495
21130	3.23264	5.59e-06	0.309345	0	4	6	FALSE	PLEK	51.5	4	0	0	0.720921	FALSE	0	PLEK	672	0.288571
21165	3.11893	5.95e-06	0.320622	0.166667	4	6	FALSE	SEMA6A	53.75	4	0	0	0.735133	FALSE	0	SEMA6A	636	0.284759
21176	3.14558	3.203e-05	0.317907	0.2	6	5	FALSE	VPS33A	31.3333	6	0	0	0.731803	FALSE	0	VPS33A	1882	0.201075
21187	3.14558	0.00020803	0.317907	0.722222	9	6	FALSE	MUC5AC	31.7778	9	0	0	0.731803	FALSE	0	MUC5AC	11858	0.143791
21189	3.50951	6.9e-07	0.28494	0.892857	8	6	FALSE	MUC6	11.5	8	0	0	0.686311	FALSE	0	MUC6	38	0.302632
21222	3.18268	5.09e-06	0.3142	0	2	6	FALSE	PAX1	105	2	0	0	0.727165	FALSE	0	PAX1	448	0.512315
21247	3.196	0	0.312891	0	1	6	FALSE	SULT1A2	195	1	0	0	0.7255	FALSE	0	SULT1A2	0	0
21251	3.11275	1.95e-06	0.321259	0.333333	3	6	FALSE	TNFRSF18	92.6667	3	0	0	0.735906	FALSE	0	TNFRSF18	280	0.386332
21256	3.14843	8.97e-06	0.317619	0	3	6	FALSE	TPP1	81.6667	3	0	0	0.731446	FALSE	0	TPP1	594	0.35536
21316	3.48145	0	0.287237	1	2	6	FALSE	PVALB	40	2	0	0	0.689819	FALSE	0	PVALB	0	0.512821
21411	3.4177	0	0.292595	0	1	6	FALSE	ZFYVE26	51	1	0	0	0.697788	FALSE	0	ZFYVE26	0	0
21496	3.24881	7.855e-05	0.307805	0.107143	8	6	FALSE	TST	21.875	8	0	0	0.718899	FALSE	0	TST	4262	0.172764
[truncated: 111 more rows]
