# Supplementary material for: Detecting Critical Functional Ingredients Group and Mechanism of Xuebijing Injection in Treating Sepsis
Source: Front Pharmacol. 2021 Dec 6;12:769190. doi: 10.3389/fphar.2021.769190 (PMC8687625; doi:10.3389/fphar.2021.769190)
Supplement: Supplementary file 11 [file Table8.XLSX]

## Sheet: Sheet1
Protein	Ligand	Receptor	Affinity	No
AKT1	COM12	1unr	-6.7	1
AKT1	COM12	1unr	-6.7	2
AKT1	COM12	1unr	-6.6	3
AKT1	COM12	1unr	-6.6	4
AKT1	COM12	1unr	-6.5	5
AKT1	COM12	1unr	-6.4	6
AKT1	COM12	1unr	-6.3	7
AKT1	COM12	1unr	-6.2	8
AKT1	COM12	1unr	-6.1	9
AKT1	COM12	3qkl	-9.5	1
AKT1	COM12	3qkl	-9.3	2
AKT1	COM12	3qkl	-9.1	3
AKT1	COM12	3qkl	-9.1	4
AKT1	COM12	3qkl	-9.1	5
AKT1	COM12	3qkl	-8.4	6
AKT1	COM12	3qkl	-8.3	7
AKT1	COM12	3qkl	-8.3	8
AKT1	COM12	3qkl	-8.2	9
AKT1	COM12	4gv1	-9.3	1
AKT1	COM12	4gv1	-9	2
AKT1	COM12	4gv1	-8.7	3
AKT1	COM12	4gv1	-8.5	4
AKT1	COM12	4gv1	-8.4	5
AKT1	COM12	4gv1	-8.1	6
AKT1	COM12	4gv1	-8	7
AKT1	COM12	4gv1	-8	8
AKT1	COM12	4gv1	-7.5	9
AKT1	COM14	1unr	-6.7	1
AKT1	COM14	1unr	-5.9	2
AKT1	COM14	1unr	-5.7	3
AKT1	COM14	1unr	-5.6	4
AKT1	COM14	1unr	-5.5	5
AKT1	COM14	1unr	-5.2	6
AKT1	COM14	1unr	-5.2	7
AKT1	COM14	1unr	-5.2	8
AKT1	COM14	1unr	-5.2	9
AKT1	COM14	3qkl	-9.4	1
AKT1	COM14	3qkl	-8.9	2
AKT1	COM14	3qkl	-8.7	3
AKT1	COM14	3qkl	-8.6	4
AKT1	COM14	3qkl	-8.6	5
AKT1	COM14	3qkl	-7.8	6
AKT1	COM14	3qkl	-7.7	7
AKT1	COM14	3qkl	-7.6	8
AKT1	COM14	3qkl	-7.5	9
AKT1	COM14	4gv1	-8.3	1
AKT1	COM14	4gv1	-8.3	2
AKT1	COM14	4gv1	-8.3	3
AKT1	COM14	4gv1	-8.2	4
AKT1	COM14	4gv1	-7.6	5
AKT1	COM14	4gv1	-7.4	6
AKT1	COM14	4gv1	-7.4	7
AKT1	COM14	4gv1	-7.4	8
AKT1	COM14	4gv1	-7.1	9
AKT1	MOL001729	1unr	-5.9	1
AKT1	MOL001729	1unr	-5.9	2
AKT1	MOL001729	1unr	-5.9	3
AKT1	MOL001729	1unr	-5.9	4
AKT1	MOL001729	1unr	-5.7	5
AKT1	MOL001729	1unr	-5.6	6
AKT1	MOL001729	1unr	-5.6	7
AKT1	MOL001729	1unr	-5.5	8
AKT1	MOL001729	1unr	-5.5	9
AKT1	MOL001729	3qkl	-8.1	1
AKT1	MOL001729	3qkl	-7.9	2
AKT1	MOL001729	3qkl	-7.7	3
AKT1	MOL001729	3qkl	-7.6	4
AKT1	MOL001729	3qkl	-7.6	5
AKT1	MOL001729	3qkl	-7.5	6
AKT1	MOL001729	3qkl	-7.4	7
AKT1	MOL001729	3qkl	-7.4	8
AKT1	MOL001729	3qkl	-7.1	9
AKT1	MOL001729	4gv1	-8.5	1
AKT1	MOL001729	4gv1	-8.4	2
AKT1	MOL001729	4gv1	-8.3	3
AKT1	MOL001729	4gv1	-7.8	4
AKT1	MOL001729	4gv1	-7.4	5
AKT1	MOL001729	4gv1	-7.4	6
AKT1	MOL001729	4gv1	-7.3	7
AKT1	MOL001729	4gv1	-7.3	8
AKT1	MOL001729	4gv1	-7.2	9
AKT1	MOL001838	1unr	-3.4	1
AKT1	MOL001838	1unr	-3.2	2
AKT1	MOL001838	1unr	-3	3
AKT1	MOL001838	1unr	-2.9	4
AKT1	MOL001838	1unr	-2.9	5
AKT1	MOL001838	1unr	-2.8	6
AKT1	MOL001838	1unr	-2.7	7
AKT1	MOL001838	1unr	-2.7	8
AKT1	MOL001838	1unr	-2.7	9
AKT1	MOL001838	3qkl	-5.9	1
AKT1	MOL001838	3qkl	-5.8	2
AKT1	MOL001838	3qkl	-5.7	3
AKT1	MOL001838	3qkl	-5.7	4
AKT1	MOL001838	3qkl	-5.7	5
AKT1	MOL001838	3qkl	-5.6	6
AKT1	MOL001838	3qkl	-5.5	7
AKT1	MOL001838	3qkl	-5.4	8
AKT1	MOL001838	3qkl	-5.3	9
AKT1	MOL001838	4gv1	-6	1
AKT1	MOL001838	4gv1	-5.9	2
AKT1	MOL001838	4gv1	-5.9	3
AKT1	MOL001838	4gv1	-5.8	4
AKT1	MOL001838	4gv1	-5.8	5
AKT1	MOL001838	4gv1	-5.8	6
AKT1	MOL001838	4gv1	-5.8	7
AKT1	MOL001838	4gv1	-5.8	8
AKT1	MOL001838	4gv1	-5.7	9
AKT1	MOL002140	1unr	-6.4	1
AKT1	MOL002140	1unr	-6.3	2
AKT1	MOL002140	1unr	-5.9	3
AKT1	MOL002140	1unr	-5.9	4
AKT1	MOL002140	1unr	-5.6	5
AKT1	MOL002140	1unr	-5.3	6
AKT1	MOL002140	1unr	-5.2	7
AKT1	MOL002140	1unr	-5.2	8
AKT1	MOL002140	1unr	-5.1	9
AKT1	MOL002140	3qkl	-8	1
AKT1	MOL002140	3qkl	-7.8	2
AKT1	MOL002140	3qkl	-7.6	3
AKT1	MOL002140	3qkl	-7.5	4
AKT1	MOL002140	3qkl	-7.4	5
AKT1	MOL002140	3qkl	-6.9	6
AKT1	MOL002140	3qkl	-6.5	7
AKT1	MOL002140	3qkl	-6.3	8
AKT1	MOL002140	3qkl	-6.3	9
AKT1	MOL002140	4gv1	-8.3	1
AKT1	MOL002140	4gv1	-8	2
AKT1	MOL002140	4gv1	-7.9	3
AKT1	MOL002140	4gv1	-7.9	4
AKT1	MOL002140	4gv1	-7.5	5
AKT1	MOL002140	4gv1	-7.5	6
AKT1	MOL002140	4gv1	-7.4	7
AKT1	MOL002140	4gv1	-7.3	8
AKT1	MOL002140	4gv1	-7.2	9
AKT1	MOL002677	1unr	-4.1	1
AKT1	MOL002677	1unr	-4.1	2
AKT1	MOL002677	1unr	-3.7	3
AKT1	MOL002677	1unr	-3.6	4
AKT1	MOL002677	1unr	-3.6	5
AKT1	MOL002677	1unr	-3.6	6
AKT1	MOL002677	1unr	-3.6	7
AKT1	MOL002677	1unr	-3.5	8
AKT1	MOL002677	1unr	-3.5	9
AKT1	MOL002677	3qkl	-5.8	1
AKT1	MOL002677	3qkl	-5.8	2
AKT1	MOL002677	3qkl	-5.8	3
AKT1	MOL002677	3qkl	-5.8	4
AKT1	MOL002677	3qkl	-5.8	5
AKT1	MOL002677	3qkl	-5.7	6
AKT1	MOL002677	3qkl	-5.7	7
AKT1	MOL002677	3qkl	-5.6	8
AKT1	MOL002677	3qkl	-5.5	9
AKT1	MOL002677	4gv1	-6.3	1
AKT1	MOL002677	4gv1	-6.1	2
AKT1	MOL002677	4gv1	-6.1	3
AKT1	MOL002677	4gv1	-6.1	4
AKT1	MOL002677	4gv1	-6	5
AKT1	MOL002677	4gv1	-5.9	6
AKT1	MOL002677	4gv1	-5.8	7
AKT1	MOL002677	4gv1	-5.8	8
AKT1	MOL002677	4gv1	-5.7	9
AKT1	MOL002695	1unr	-5.5	1
AKT1	MOL002695	1unr	-5.4	2
AKT1	MOL002695	1unr	-4.9	3
AKT1	MOL002695	1unr	-4.9	4
AKT1	MOL002695	1unr	-4.8	5
AKT1	MOL002695	1unr	-4.8	6
AKT1	MOL002695	1unr	-4.8	7
AKT1	MOL002695	1unr	-4.7	8
AKT1	MOL002695	1unr	-4.5	9
AKT1	MOL002695	3qkl	-7.2	1
AKT1	MOL002695	3qkl	-7	2
AKT1	MOL002695	3qkl	-6	3
AKT1	MOL002695	3qkl	-5.6	4
AKT1	MOL002695	3qkl	-5	5
AKT1	MOL002695	3qkl	-5	6
AKT1	MOL002695	3qkl	-4.9	7
AKT1	MOL002695	3qkl	-4.8	8
AKT1	MOL002695	3qkl	-4.6	9
AKT1	MOL002695	4gv1	-7.5	1
AKT1	MOL002695	4gv1	-7.2	2
AKT1	MOL002695	4gv1	-7.1	3
AKT1	MOL002695	4gv1	-6.6	4
AKT1	MOL002695	4gv1	-6.6	5
AKT1	MOL002695	4gv1	-6.4	6
AKT1	MOL002695	4gv1	-6	7
AKT1	MOL002695	4gv1	-6	8
AKT1	MOL002695	4gv1	-5.7	9
AKT1	MOL002696	1unr	-5.7	1
AKT1	MOL002696	1unr	-5.7	2
AKT1	MOL002696	1unr	-5.5	3
AKT1	MOL002696	1unr	-5.4	4
AKT1	MOL002696	1unr	-5.4	5
AKT1	MOL002696	1unr	-5.3	6
AKT1	MOL002696	1unr	-5.2	7
AKT1	MOL002696	1unr	-5.2	8
AKT1	MOL002696	1unr	-5.1	9
AKT1	MOL002696	3qkl	-7.7	1
AKT1	MOL002696	3qkl	-7.6	2
AKT1	MOL002696	3qkl	-7.6	3
AKT1	MOL002696	3qkl	-7.6	4
AKT1	MOL002696	3qkl	-7.6	5
AKT1	MOL002696	3qkl	-7.6	6
AKT1	MOL002696	3qkl	-7.6	7
AKT1	MOL002696	3qkl	-7.5	8
AKT1	MOL002696	3qkl	-7.5	9
AKT1	MOL002696	4gv1	-7.1	1
AKT1	MOL002696	4gv1	-7.1	2
AKT1	MOL002696	4gv1	-7	3
AKT1	MOL002696	4gv1	-7	4
AKT1	MOL002696	4gv1	-6.8	5
AKT1	MOL002696	4gv1	-6.7	6
AKT1	MOL002696	4gv1	-6.7	7
AKT1	MOL002696	4gv1	-6.7	8
AKT1	MOL002696	4gv1	-6.7	9
AKT1	MOL002706	1unr	-4	1
AKT1	MOL002706	1unr	-3.7	2
AKT1	MOL002706	1unr	-3.4	3
AKT1	MOL002706	1unr	-3.3	4
AKT1	MOL002706	1unr	-3.3	5
AKT1	MOL002706	1unr	-3.2	6
AKT1	MOL002706	1unr	-3.1	7
AKT1	MOL002706	1unr	-3	8
AKT1	MOL002706	1unr	-3	9
AKT1	MOL002706	3qkl	-7.9	1
AKT1	MOL002706	3qkl	-7.9	2
AKT1	MOL002706	3qkl	-7.7	3
AKT1	MOL002706	3qkl	-7.7	4
AKT1	MOL002706	3qkl	-7.6	5
AKT1	MOL002706	3qkl	-7.5	6
AKT1	MOL002706	3qkl	-7.5	7
AKT1	MOL002706	3qkl	-7.4	8
AKT1	MOL002706	3qkl	-7.3	9
AKT1	MOL002706	4gv1	-8.1	1
AKT1	MOL002706	4gv1	-7.8	2
AKT1	MOL002706	4gv1	-7.6	3
AKT1	MOL002706	4gv1	-7.2	4
AKT1	MOL002706	4gv1	-6.8	5
AKT1	MOL002706	4gv1	-6.8	6
AKT1	MOL002706	4gv1	-6.6	7
AKT1	MOL002706	4gv1	-6.6	8
AKT1	MOL002706	4gv1	-6.5	9
AKT1	MOL002759	1unr	-3.8	1
AKT1	MOL002759	1unr	-3.7	2
AKT1	MOL002759	1unr	-3.5	3
AKT1	MOL002759	1unr	-3.5	4
AKT1	MOL002759	1unr	-3.4	5
AKT1	MOL002759	1unr	-3.4	6
AKT1	MOL002759	1unr	-3.3	7
AKT1	MOL002759	1unr	-3.3	8
AKT1	MOL002759	1unr	-3.3	9
AKT1	MOL002759	3qkl	-6.6	1
AKT1	MOL002759	3qkl	-6.4	2
AKT1	MOL002759	3qkl	-6.3	3
AKT1	MOL002759	3qkl	-6.3	4
AKT1	MOL002759	3qkl	-6.2	5
AKT1	MOL002759	3qkl	-6.2	6
AKT1	MOL002759	3qkl	-6.2	7
AKT1	MOL002759	3qkl	-6.1	8
AKT1	MOL002759	3qkl	-6	9
AKT1	MOL002759	4gv1	-6.6	1
AKT1	MOL002759	4gv1	-6.5	2
AKT1	MOL002759	4gv1	-6.4	3
AKT1	MOL002759	4gv1	-6.2	4
AKT1	MOL002759	4gv1	-6.1	5
AKT1	MOL002759	4gv1	-6.1	6
AKT1	MOL002759	4gv1	-6	7
AKT1	MOL002759	4gv1	-5.8	8
AKT1	MOL002759	4gv1	-5.8	9
AKT1	MOL006452	1unr	-6.2	1
AKT1	MOL006452	1unr	-6	2
AKT1	MOL006452	1unr	-5.9	3
AKT1	MOL006452	1unr	-5.8	4
AKT1	MOL006452	1unr	-5.7	5
AKT1	MOL006452	1unr	-5.4	6
AKT1	MOL006452	1unr	-5.3	7
AKT1	MOL006452	1unr	-5.3	8
AKT1	MOL006452	1unr	-5.3	9
AKT1	MOL006452	3qkl	-7.9	1
AKT1	MOL006452	3qkl	-7.7	2
AKT1	MOL006452	3qkl	-7.6	3
AKT1	MOL006452	3qkl	-7.5	4
AKT1	MOL006452	3qkl	-7.4	5
AKT1	MOL006452	3qkl	-7.3	6
AKT1	MOL006452	3qkl	-7.3	7
AKT1	MOL006452	3qkl	-7.2	8
AKT1	MOL006452	3qkl	-7.1	9
AKT1	MOL006452	4gv1	-8	1
AKT1	MOL006452	4gv1	-7.9	2
AKT1	MOL006452	4gv1	-7.8	3
AKT1	MOL006452	4gv1	-7.7	4
AKT1	MOL006452	4gv1	-7.6	5
AKT1	MOL006452	4gv1	-7.6	6
AKT1	MOL006452	4gv1	-7.4	7
AKT1	MOL006452	4gv1	-7.4	8
AKT1	MOL006452	4gv1	-7.4	9
AKT1	MOL006992	1unr	-5.9	1
AKT1	MOL006992	1unr	-5.8	2
AKT1	MOL006992	1unr	-5.8	3
AKT1	MOL006992	1unr	-5.7	4
AKT1	MOL006992	1unr	-5.3	5
AKT1	MOL006992	1unr	-5.3	6
AKT1	MOL006992	1unr	-5.1	7
AKT1	MOL006992	1unr	-5.1	8
AKT1	MOL006992	1unr	-5.1	9
AKT1	MOL006992	3qkl	-8.2	1
AKT1	MOL006992	3qkl	-8	2
AKT1	MOL006992	3qkl	-7.8	3
AKT1	MOL006992	3qkl	-7.8	4
AKT1	MOL006992	3qkl	-7.7	5
AKT1	MOL006992	3qkl	-7.5	6
AKT1	MOL006992	3qkl	-7.3	7
AKT1	MOL006992	3qkl	-7	8
AKT1	MOL006992	3qkl	-6.9	9
AKT1	MOL006992	4gv1	-7.5	1
AKT1	MOL006992	4gv1	-7.4	2
AKT1	MOL006992	4gv1	-7	3
AKT1	MOL006992	4gv1	-7	4
AKT1	MOL006992	4gv1	-6.9	5
AKT1	MOL006992	4gv1	-6.9	6
AKT1	MOL006992	4gv1	-6.9	7
AKT1	MOL006992	4gv1	-6.9	8
AKT1	MOL006992	4gv1	-6.8	9
AKT1	MOL006999	1unr	-5.9	1
AKT1	MOL006999	1unr	-5.6	2
AKT1	MOL006999	1unr	-5.5	3
AKT1	MOL006999	1unr	-5.3	4
AKT1	MOL006999	1unr	-5.3	5
AKT1	MOL006999	1unr	-5.2	6
AKT1	MOL006999	1unr	-5.2	7
AKT1	MOL006999	1unr	-5.1	8
AKT1	MOL006999	1unr	-5	9
AKT1	MOL006999	3qkl	-9.1	1
AKT1	MOL006999	3qkl	-8.8	2
AKT1	MOL006999	3qkl	-8.8	3
AKT1	MOL006999	3qkl	-8.6	4
AKT1	MOL006999	3qkl	-8.4	5
AKT1	MOL006999	3qkl	-8.2	6
AKT1	MOL006999	3qkl	-8.1	7
AKT1	MOL006999	3qkl	-7.6	8
AKT1	MOL006999	3qkl	-7.6	9
AKT1	MOL006999	4gv1	-8.9	1
AKT1	MOL006999	4gv1	-8.9	2
AKT1	MOL006999	4gv1	-8.9	3
AKT1	MOL006999	4gv1	-8.4	4
AKT1	MOL006999	4gv1	-8.3	5
AKT1	MOL006999	4gv1	-8.3	6
AKT1	MOL006999	4gv1	-8.1	7
AKT1	MOL006999	4gv1	-8.1	8
AKT1	MOL006999	4gv1	-8	9
AKT1	MOL007006	1unr	-5.4	1
AKT1	MOL007006	1unr	-5.4	2
AKT1	MOL007006	1unr	-5.1	3
AKT1	MOL007006	1unr	-5.1	4
AKT1	MOL007006	1unr	-5	5
AKT1	MOL007006	1unr	-4.8	6
AKT1	MOL007006	1unr	-4.7	7
AKT1	MOL007006	1unr	-4.7	8
AKT1	MOL007006	1unr	-4.7	9
AKT1	MOL007006	3qkl	-9.3	1
AKT1	MOL007006	3qkl	-8.9	2
AKT1	MOL007006	3qkl	-8.7	3
AKT1	MOL007006	3qkl	-8.6	4
AKT1	MOL007006	3qkl	-8.5	5
AKT1	MOL007006	3qkl	-8.4	6
AKT1	MOL007006	3qkl	-8.1	7
AKT1	MOL007006	3qkl	-7.9	8
AKT1	MOL007006	3qkl	-7.9	9
AKT1	MOL007006	4gv1	-8	1
AKT1	MOL007006	4gv1	-7.7	2
AKT1	MOL007006	4gv1	-7.6	3
AKT1	MOL007006	4gv1	-7.6	4
AKT1	MOL007006	4gv1	-7.4	5
AKT1	MOL007006	4gv1	-7.4	6
AKT1	MOL007006	4gv1	-7.4	7
AKT1	MOL007006	4gv1	-7.4	8
AKT1	MOL007006	4gv1	-7.2	9
AKT1	MOL007050	1unr	-6	1
AKT1	MOL007050	1unr	-5.4	2
AKT1	MOL007050	1unr	-5.4	3
AKT1	MOL007050	1unr	-5.3	4
AKT1	MOL007050	1unr	-5.1	5
AKT1	MOL007050	1unr	-4.8	6
AKT1	MOL007050	1unr	-4.8	7
AKT1	MOL007050	1unr	-4.7	8
AKT1	MOL007050	1unr	-4.6	9
AKT1	MOL007050	3qkl	-7.6	1
AKT1	MOL007050	3qkl	-7.5	2
AKT1	MOL007050	3qkl	-7.4	3
AKT1	MOL007050	3qkl	-7.3	4
AKT1	MOL007050	3qkl	-6.8	5
AKT1	MOL007050	3qkl	-6.8	6
AKT1	MOL007050	3qkl	-6.7	7
AKT1	MOL007050	3qkl	-6.6	8
AKT1	MOL007050	3qkl	-6.4	9
AKT1	MOL007050	4gv1	-7.5	1
AKT1	MOL007050	4gv1	-7.3	2
AKT1	MOL007050	4gv1	-7.1	3
AKT1	MOL007050	4gv1	-7	4
AKT1	MOL007050	4gv1	-7	5
AKT1	MOL007050	4gv1	-6.6	6
AKT1	MOL007050	4gv1	-6.6	7
AKT1	MOL007050	4gv1	-6.6	8
AKT1	MOL007050	4gv1	-6.5	9
AKT1	MOL007068	1unr	-6.4	1
AKT1	MOL007068	1unr	-6.3	2
AKT1	MOL007068	1unr	-6.2	3
AKT1	MOL007068	1unr	-6.1	4
AKT1	MOL007068	1unr	-5.8	5
AKT1	MOL007068	1unr	-5.7	6
AKT1	MOL007068	1unr	-5.6	7
AKT1	MOL007068	1unr	-5.5	8
AKT1	MOL007068	1unr	-5.3	9
AKT1	MOL007068	3qkl	-9.1	1
AKT1	MOL007068	3qkl	-8.9	2
AKT1	MOL007068	3qkl	-8.2	3
AKT1	MOL007068	3qkl	-8	4
AKT1	MOL007068	3qkl	-7.8	5
AKT1	MOL007068	3qkl	-7.5	6
AKT1	MOL007068	3qkl	-7.5	7
AKT1	MOL007068	3qkl	-7.4	8
AKT1	MOL007068	3qkl	-7.3	9
AKT1	MOL007068	4gv1	-9	1
AKT1	MOL007068	4gv1	-8.7	2
AKT1	MOL007068	4gv1	-8.2	3
AKT1	MOL007068	4gv1	-8.1	4
AKT1	MOL007068	4gv1	-7.9	5
AKT1	MOL007068	4gv1	-7.7	6
AKT1	MOL007068	4gv1	-7.5	7
AKT1	MOL007068	4gv1	-7.3	8
AKT1	MOL007068	4gv1	-7.2	9
AKT1	MOL007074	1unr	-5.8	1
AKT1	MOL007074	1unr	-5.8	2
AKT1	MOL007074	1unr	-5.7	3
AKT1	MOL007074	1unr	-5.6	4
AKT1	MOL007074	1unr	-5.5	5
AKT1	MOL007074	1unr	-5.4	6
AKT1	MOL007074	1unr	-5.4	7
AKT1	MOL007074	1unr	-5.4	8
AKT1	MOL007074	1unr	-5.4	9
AKT1	MOL007074	3qkl	-9.6	1
AKT1	MOL007074	3qkl	-9.5	2
AKT1	MOL007074	3qkl	-9.5	3
AKT1	MOL007074	3qkl	-9.4	4
AKT1	MOL007074	3qkl	-9.1	5
AKT1	MOL007074	3qkl	-8.8	6
AKT1	MOL007074	3qkl	-8.8	7
AKT1	MOL007074	3qkl	-8.7	8
AKT1	MOL007074	3qkl	-8.6	9
AKT1	MOL007074	4gv1	-10.4	1
AKT1	MOL007074	4gv1	-10.2	2
AKT1	MOL007074	4gv1	-9.8	3
AKT1	MOL007074	4gv1	-9.5	4
AKT1	MOL007074	4gv1	-9.5	5
AKT1	MOL007074	4gv1	-9.3	6
AKT1	MOL007074	4gv1	-9.3	7
AKT1	MOL007074	4gv1	-9.2	8
AKT1	MOL007074	4gv1	-8.8	9
AKT1	MOL007134	1unr	-5.3	1
AKT1	MOL007134	1unr	-5	2
AKT1	MOL007134	1unr	-5	3
AKT1	MOL007134	1unr	-4.8	4
AKT1	MOL007134	1unr	-4.8	5
AKT1	MOL007134	1unr	-4.8	6
AKT1	MOL007134	1unr	-4.8	7
AKT1	MOL007134	1unr	-4.6	8
AKT1	MOL007134	1unr	-4.6	9
AKT1	MOL007134	3qkl	-6.5	1
AKT1	MOL007134	3qkl	-6.3	2
AKT1	MOL007134	3qkl	-6.2	3
AKT1	MOL007134	3qkl	-6.1	4
AKT1	MOL007134	3qkl	-6	5
AKT1	MOL007134	3qkl	-6	6
AKT1	MOL007134	3qkl	-5.8	7
AKT1	MOL007134	3qkl	-5.3	8
AKT1	MOL007134	3qkl	-5.3	9
AKT1	MOL007134	4gv1	-6.6	1
AKT1	MOL007134	4gv1	-6	2
AKT1	MOL007134	4gv1	-6	3
AKT1	MOL007134	4gv1	-6	4
AKT1	MOL007134	4gv1	-5.9	5
AKT1	MOL007134	4gv1	-5.8	6
AKT1	MOL007134	4gv1	-5.3	7
AKT1	MOL007134	4gv1	-5.3	8
AKT1	MOL007134	4gv1	-5.1	9
AKT1	MOL008278	1unr	-6.3	1
AKT1	MOL008278	1unr	-6.2	2
AKT1	MOL008278	1unr	-6.1	3
AKT1	MOL008278	1unr	-5.9	4
AKT1	MOL008278	1unr	-5.8	5
AKT1	MOL008278	1unr	-5.8	6
AKT1	MOL008278	1unr	-5.8	7
AKT1	MOL008278	1unr	-5.8	8
AKT1	MOL008278	1unr	-5.8	9
AKT1	MOL008278	3qkl	-10.5	1
AKT1	MOL008278	3qkl	-10.3	2
AKT1	MOL008278	3qkl	-9.3	3
AKT1	MOL008278	3qkl	-8.9	4
AKT1	MOL008278	3qkl	-8.8	5
AKT1	MOL008278	3qkl	-8.6	6
AKT1	MOL008278	3qkl	-8.3	7
AKT1	MOL008278	3qkl	-8.2	8
AKT1	MOL008278	3qkl	-8.2	9
AKT1	MOL008278	4gv1	-8.8	1
AKT1	MOL008278	4gv1	-8.4	2
AKT1	MOL008278	4gv1	-8.2	3
AKT1	MOL008278	4gv1	-8	4
AKT1	MOL008278	4gv1	-7.4	5
AKT1	MOL008278	4gv1	-7.2	6
AKT1	MOL008278	4gv1	-7	7
AKT1	MOL008278	4gv1	-6.9	8
AKT1	MOL008278	4gv1	-6.9	9
AKT1	ZINC13245	1unr	-4.1	1
AKT1	ZINC13245	1unr	-4.1	2
AKT1	ZINC13245	1unr	-4	3
AKT1	ZINC13245	1unr	-4	4
AKT1	ZINC13245	1unr	-4	5
AKT1	ZINC13245	1unr	-4	6
AKT1	ZINC13245	1unr	-3.9	7
AKT1	ZINC13245	1unr	-3.9	8
AKT1	ZINC13245	1unr	-3.9	9
AKT1	ZINC13245	3qkl	-5.4	1
AKT1	ZINC13245	3qkl	-4.9	2
AKT1	ZINC13245	3qkl	-4.8	3
AKT1	ZINC13245	3qkl	-4.6	4
AKT1	ZINC13245	3qkl	-4.6	5
AKT1	ZINC13245	3qkl	-4.5	6
AKT1	ZINC13245	3qkl	-4.3	7
AKT1	ZINC13245	3qkl	-4.2	8
AKT1	ZINC13245	3qkl	-4.2	9
AKT1	ZINC13245	4gv1	-5.8	1
AKT1	ZINC13245	4gv1	-5.8	2
AKT1	ZINC13245	4gv1	-5.7	3
AKT1	ZINC13245	4gv1	-5	4
AKT1	ZINC13245	4gv1	-4.9	5
AKT1	ZINC13245	4gv1	-4.8	6
AKT1	ZINC13245	4gv1	-4.8	7
AKT1	ZINC13245	4gv1	-4.7	8
AKT1	ZINC13245	4gv1	-4.6	9
AKT1	ZINC13246	1unr	-4.4	1
AKT1	ZINC13246	1unr	-4.3	2
AKT1	ZINC13246	1unr	-4.3	3
AKT1	ZINC13246	1unr	-4.2	4
AKT1	ZINC13246	1unr	-4.1	5
AKT1	ZINC13246	1unr	-4.1	6
AKT1	ZINC13246	1unr	-4.1	7
AKT1	ZINC13246	1unr	-4	8
AKT1	ZINC13246	1unr	-3.9	9
AKT1	ZINC13246	3qkl	-5.6	1
AKT1	ZINC13246	3qkl	-5.3	2
AKT1	ZINC13246	3qkl	-5.3	3
AKT1	ZINC13246	3qkl	-5.2	4
AKT1	ZINC13246	3qkl	-5.1	5
AKT1	ZINC13246	3qkl	-5.1	6
AKT1	ZINC13246	3qkl	-5	7
AKT1	ZINC13246	3qkl	-4.9	8
AKT1	ZINC13246	3qkl	-4.8	9
AKT1	ZINC13246	4gv1	-6	1
AKT1	ZINC13246	4gv1	-5.9	2
AKT1	ZINC13246	4gv1	-5.9	3
AKT1	ZINC13246	4gv1	-5.5	4
AKT1	ZINC13246	4gv1	-5.2	5
AKT1	ZINC13246	4gv1	-5.2	6
AKT1	ZINC13246	4gv1	-5.1	7
AKT1	ZINC13246	4gv1	-5	8
AKT1	ZINC13246	4gv1	-5	9
AKT1	ZINC13298265	1unr	-6.7	1
AKT1	ZINC13298265	1unr	-6.7	2
AKT1	ZINC13298265	1unr	-6.5	3
AKT1	ZINC13298265	1unr	-6.5	4
AKT1	ZINC13298265	1unr	-6.4	5
AKT1	ZINC13298265	1unr	-6.4	6
AKT1	ZINC13298265	1unr	-6.3	7
AKT1	ZINC13298265	1unr	-6.2	8
AKT1	ZINC13298265	1unr	-5.7	9
AKT1	ZINC13298265	3qkl	-10.6	1
AKT1	ZINC13298265	3qkl	-8.3	2
AKT1	ZINC13298265	3qkl	-8	3
AKT1	ZINC13298265	3qkl	-7.7	4
AKT1	ZINC13298265	3qkl	-7.2	5
AKT1	ZINC13298265	3qkl	-7.1	6
AKT1	ZINC13298265	3qkl	-6.7	7
AKT1	ZINC13298265	4gv1	-9.2	1
AKT1	ZINC13298265	4gv1	-9	2
AKT1	ZINC13298265	4gv1	-9	3
AKT1	ZINC13298265	4gv1	-8.7	4
AKT1	ZINC13298265	4gv1	-8.5	5
AKT1	ZINC13298265	4gv1	-8.2	6
AKT1	ZINC13298265	4gv1	-8	7
AKT1	ZINC13298265	4gv1	-7.9	8
AKT1	ZINC13298265	4gv1	-7.7	9
AKT1	ZINC13341234	1unr	-5.5	1
AKT1	ZINC13341234	1unr	-5.5	2
AKT1	ZINC13341234	1unr	-5.3	3
AKT1	ZINC13341234	1unr	-5.3	4
AKT1	ZINC13341234	1unr	-5.2	5
AKT1	ZINC13341234	1unr	-5.1	6
AKT1	ZINC13341234	1unr	-5	7
AKT1	ZINC13341234	1unr	-4.8	8
AKT1	ZINC13341234	1unr	-4.8	9
AKT1	ZINC13341234	3qkl	-7.4	1
AKT1	ZINC13341234	3qkl	-7.2	2
AKT1	ZINC13341234	3qkl	-7.1	3
AKT1	ZINC13341234	3qkl	-6.9	4
AKT1	ZINC13341234	3qkl	-6.8	5
AKT1	ZINC13341234	3qkl	-6.7	6
AKT1	ZINC13341234	3qkl	-6.6	7
AKT1	ZINC13341234	3qkl	-6.6	8
AKT1	ZINC13341234	3qkl	-6.5	9
AKT1	ZINC13341234	4gv1	-8.1	1
AKT1	ZINC13341234	4gv1	-8	2
AKT1	ZINC13341234	4gv1	-7.6	3
AKT1	ZINC13341234	4gv1	-7.6	4
AKT1	ZINC13341234	4gv1	-7.2	5
AKT1	ZINC13341234	4gv1	-7.1	6
AKT1	ZINC13341234	4gv1	-7	7
AKT1	ZINC13341234	4gv1	-7	8
AKT1	ZINC13341234	4gv1	-7	9
AKT1	ZINC14448268	1unr	-6.2	1
AKT1	ZINC14448268	1unr	-5.7	2
AKT1	ZINC14448268	1unr	-5.7	3
AKT1	ZINC14448268	1unr	-5.6	4
AKT1	ZINC14448268	1unr	-5.6	5
AKT1	ZINC14448268	1unr	-5.4	6
AKT1	ZINC14448268	1unr	-5	7
AKT1	ZINC14448268	1unr	-4.9	8
AKT1	ZINC14448268	1unr	-4.8	9
AKT1	ZINC14448268	3qkl	-8.7	1
AKT1	ZINC14448268	3qkl	-8.6	2
AKT1	ZINC14448268	3qkl	-8.4	3
AKT1	ZINC14448268	3qkl	-8.1	4
AKT1	ZINC14448268	3qkl	-7.7	5
AKT1	ZINC14448268	3qkl	-7.6	6
AKT1	ZINC14448268	3qkl	-7.5	7
AKT1	ZINC14448268	3qkl	-7.5	8
AKT1	ZINC14448268	3qkl	-7.2	9
AKT1	ZINC14448268	4gv1	-8.6	1
AKT1	ZINC14448268	4gv1	-8.5	2
AKT1	ZINC14448268	4gv1	-7.7	3
AKT1	ZINC14448268	4gv1	-7.7	4
AKT1	ZINC14448268	4gv1	-7.6	5
AKT1	ZINC14448268	4gv1	-7.4	6
AKT1	ZINC14448268	4gv1	-7.4	7
AKT1	ZINC14448268	4gv1	-7.3	8
AKT1	ZINC14448268	4gv1	-7.2	9
AKT1	ZINC14690253	1unr	-6.2	1
AKT1	ZINC14690253	1unr	-5.8	2
AKT1	ZINC14690253	1unr	-5.7	3
AKT1	ZINC14690253	1unr	-5.6	4
AKT1	ZINC14690253	1unr	-5.6	5
AKT1	ZINC14690253	1unr	-5.5	6
AKT1	ZINC14690253	1unr	-5.5	7
AKT1	ZINC14690253	1unr	-5.4	8
AKT1	ZINC14690253	1unr	-5.3	9
AKT1	ZINC14690253	3qkl	-9.4	1
AKT1	ZINC14690253	3qkl	-8.4	2
AKT1	ZINC14690253	3qkl	-8	3
AKT1	ZINC14690253	3qkl	-7.9	4
AKT1	ZINC14690253	3qkl	-7.8	5
AKT1	ZINC14690253	3qkl	-7.6	6
AKT1	ZINC14690253	3qkl	-6.7	7
AKT1	ZINC14690253	3qkl	-6.5	8
AKT1	ZINC14690253	3qkl	-6.4	9
AKT1	ZINC14690253	4gv1	-8.7	1
AKT1	ZINC14690253	4gv1	-8	2
AKT1	ZINC14690253	4gv1	-8	3
AKT1	ZINC14690253	4gv1	-7.9	4
AKT1	ZINC14690253	4gv1	-7.3	5
AKT1	ZINC14690253	4gv1	-7.3	6
AKT1	ZINC14690253	4gv1	-7.2	7
AKT1	ZINC14690253	4gv1	-7.2	8
AKT1	ZINC14690253	4gv1	-6.9	9
AKT1	ZINC14719962	1unr	-6.3	1
AKT1	ZINC14719962	1unr	-6.1	2
AKT1	ZINC14719962	1unr	-6	3
AKT1	ZINC14719962	1unr	-5.9	4
AKT1	ZINC14719962	1unr	-5.8	5
AKT1	ZINC14719962	1unr	-5.7	6
AKT1	ZINC14719962	1unr	-5.5	7
AKT1	ZINC14719962	1unr	-5.4	8
AKT1	ZINC14719962	1unr	-5.2	9
AKT1	ZINC14719962	3qkl	-8.2	1
AKT1	ZINC14719962	3qkl	-8.1	2
AKT1	ZINC14719962	3qkl	-8.1	3
AKT1	ZINC14719962	3qkl	-8	4
AKT1	ZINC14719962	3qkl	-7.8	5
AKT1	ZINC14719962	3qkl	-7.7	6
AKT1	ZINC14719962	3qkl	-7.6	7
AKT1	ZINC14719962	3qkl	-7.5	8
AKT1	ZINC14719962	3qkl	-6.7	9
AKT1	ZINC14719962	4gv1	-8.6	1
AKT1	ZINC14719962	4gv1	-8.5	2
AKT1	ZINC14719962	4gv1	-8.1	3
AKT1	ZINC14719962	4gv1	-7.9	4
AKT1	ZINC14719962	4gv1	-7.9	5
AKT1	ZINC14719962	4gv1	-7.7	6
AKT1	ZINC14719962	4gv1	-7.6	7
AKT1	ZINC14719962	4gv1	-7.5	8
AKT1	ZINC14719962	4gv1	-7.4	9
AKT1	ZINC1504	1unr	-4.9	1
AKT1	ZINC1504	1unr	-4.5	2
AKT1	ZINC1504	1unr	-4.4	3
AKT1	ZINC1504	1unr	-4.4	4
AKT1	ZINC1504	1unr	-4.3	5
AKT1	ZINC1504	1unr	-4.3	6
AKT1	ZINC1504	1unr	-4.2	7
AKT1	ZINC1504	1unr	-4.2	8
AKT1	ZINC1504	1unr	-4.1	9
AKT1	ZINC1504	3qkl	-5.5	1
AKT1	ZINC1504	3qkl	-5.5	2
AKT1	ZINC1504	3qkl	-5.5	3
AKT1	ZINC1504	3qkl	-5.3	4
AKT1	ZINC1504	3qkl	-5.2	5
AKT1	ZINC1504	3qkl	-5.2	6
AKT1	ZINC1504	3qkl	-5.2	7
AKT1	ZINC1504	3qkl	-5.2	8
AKT1	ZINC1504	3qkl	-5.1	9
AKT1	ZINC1504	4gv1	-6.2	1
AKT1	ZINC1504	4gv1	-6.2	2
AKT1	ZINC1504	4gv1	-5.8	3
AKT1	ZINC1504	4gv1	-5.8	4
AKT1	ZINC1504	4gv1	-5.4	5
AKT1	ZINC1504	4gv1	-5.4	6
AKT1	ZINC1504	4gv1	-5.4	7
AKT1	ZINC1504	4gv1	-5.2	8
AKT1	ZINC1504	4gv1	-5.2	9
AKT1	ZINC15211898	1unr	-5.9	1
AKT1	ZINC15211898	1unr	-5.7	2
AKT1	ZINC15211898	1unr	-5.7	3
AKT1	ZINC15211898	1unr	-5.4	4
AKT1	ZINC15211898	1unr	-5.4	5
AKT1	ZINC15211898	1unr	-5.4	6
AKT1	ZINC15211898	1unr	-5.3	7
AKT1	ZINC15211898	1unr	-5.3	8
AKT1	ZINC15211898	1unr	-5.1	9
AKT1	ZINC15211898	3qkl	-6.9	1
AKT1	ZINC15211898	3qkl	-6.9	2
AKT1	ZINC15211898	3qkl	-6.8	3
AKT1	ZINC15211898	3qkl	-6.7	4
AKT1	ZINC15211898	3qkl	-6.6	5
AKT1	ZINC15211898	3qkl	-6.5	6
AKT1	ZINC15211898	3qkl	-6.5	7
AKT1	ZINC15211898	3qkl	-6.4	8
AKT1	ZINC15211898	3qkl	-6.4	9
AKT1	ZINC15211898	4gv1	-7.4	1
AKT1	ZINC15211898	4gv1	-7.4	2
AKT1	ZINC15211898	4gv1	-7.3	3
AKT1	ZINC15211898	4gv1	-7.3	4
AKT1	ZINC15211898	4gv1	-7.2	5
AKT1	ZINC15211898	4gv1	-7.1	6
AKT1	ZINC15211898	4gv1	-7	7
AKT1	ZINC15211898	4gv1	-6.9	8
AKT1	ZINC15211898	4gv1	-6.9	9
AKT1	ZINC1550030	1unr	-5.5	1
AKT1	ZINC1550030	1unr	-5.4	2
AKT1	ZINC1550030	1unr	-5.4	3
AKT1	ZINC1550030	1unr	-5.3	4
AKT1	ZINC1550030	1unr	-5.3	5
AKT1	ZINC1550030	1unr	-5	6
AKT1	ZINC1550030	1unr	-5	7
AKT1	ZINC1550030	1unr	-4.9	8
AKT1	ZINC1550030	1unr	-4.9	9
AKT1	ZINC1550030	3qkl	-7.1	1
AKT1	ZINC1550030	3qkl	-7	2
AKT1	ZINC1550030	3qkl	-6.9	3
AKT1	ZINC1550030	3qkl	-6.8	4
AKT1	ZINC1550030	3qkl	-6.8	5
AKT1	ZINC1550030	3qkl	-6.5	6
AKT1	ZINC1550030	3qkl	-6.4	7
AKT1	ZINC1550030	3qkl	-6.4	8
AKT1	ZINC1550030	3qkl	-6.4	9
AKT1	ZINC1550030	4gv1	-7.1	1
AKT1	ZINC1550030	4gv1	-7	2
AKT1	ZINC1550030	4gv1	-7	3
AKT1	ZINC1550030	4gv1	-6.9	4
AKT1	ZINC1550030	4gv1	-6.8	5
AKT1	ZINC1550030	4gv1	-6.8	6
AKT1	ZINC1550030	4gv1	-6.8	7
AKT1	ZINC1550030	4gv1	-6.7	8
AKT1	ZINC1550030	4gv1	-6.6	9
AKT1	ZINC160496	1unr	-5.2	1
AKT1	ZINC160496	1unr	-4.9	2
AKT1	ZINC160496	1unr	-4.7	3
AKT1	ZINC160496	1unr	-4.7	4
AKT1	ZINC160496	1unr	-4.7	5
AKT1	ZINC160496	1unr	-4.6	6
AKT1	ZINC160496	1unr	-4.2	7
AKT1	ZINC160496	1unr	-4.1	8
AKT1	ZINC160496	1unr	-3.8	9
AKT1	ZINC160496	3qkl	-6.5	1
AKT1	ZINC160496	3qkl	-6.3	2
AKT1	ZINC160496	3qkl	-6.1	3
AKT1	ZINC160496	3qkl	-5.9	4
AKT1	ZINC160496	3qkl	-5.7	5
AKT1	ZINC160496	3qkl	-5.6	6
AKT1	ZINC160496	3qkl	-5.4	7
AKT1	ZINC160496	3qkl	-5.4	8
AKT1	ZINC160496	3qkl	-5.2	9
AKT1	ZINC160496	4gv1	-6.5	1
AKT1	ZINC160496	4gv1	-6.4	2
AKT1	ZINC160496	4gv1	-6.3	3
AKT1	ZINC160496	4gv1	-5.9	4
AKT1	ZINC160496	4gv1	-5.9	5
AKT1	ZINC160496	4gv1	-5.9	6
AKT1	ZINC160496	4gv1	-5.7	7
AKT1	ZINC160496	4gv1	-5.2	8
AKT1	ZINC160496	4gv1	-5.2	9
AKT1	ZINC1650576	1unr	-6.2	1
AKT1	ZINC1650576	1unr	-6	2
AKT1	ZINC1650576	1unr	-5.8	3
AKT1	ZINC1650576	1unr	-5.8	4
AKT1	ZINC1650576	1unr	-5.7	5
AKT1	ZINC1650576	1unr	-5.6	6
AKT1	ZINC1650576	1unr	-5.6	7
AKT1	ZINC1650576	1unr	-5.5	8
AKT1	ZINC1650576	1unr	-5.4	9
AKT1	ZINC1650576	3qkl	-8.3	1
AKT1	ZINC1650576	3qkl	-8	2
AKT1	ZINC1650576	3qkl	-8	3
AKT1	ZINC1650576	3qkl	-7.2	4
AKT1	ZINC1650576	3qkl	-6.6	5
AKT1	ZINC1650576	3qkl	-6.5	6
AKT1	ZINC1650576	3qkl	-6.4	7
AKT1	ZINC1650576	3qkl	-6.2	8
AKT1	ZINC1650576	3qkl	-6.1	9
AKT1	ZINC1650576	4gv1	-8.8	1
AKT1	ZINC1650576	4gv1	-8.6	2
AKT1	ZINC1650576	4gv1	-8.3	3
AKT1	ZINC1650576	4gv1	-8	4
AKT1	ZINC1650576	4gv1	-7.9	5
AKT1	ZINC1650576	4gv1	-7.9	6
AKT1	ZINC1650576	4gv1	-7.8	7
AKT1	ZINC1650576	4gv1	-7.7	8
AKT1	ZINC1650576	4gv1	-7.6	9
AKT1	ZINC18185774	1unr	-6.4	1
AKT1	ZINC18185774	1unr	-6.3	2
AKT1	ZINC18185774	1unr	-5.7	3
AKT1	ZINC18185774	1unr	-5.7	4
AKT1	ZINC18185774	1unr	-5.6	5
AKT1	ZINC18185774	1unr	-5.5	6
AKT1	ZINC18185774	1unr	-5.5	7
AKT1	ZINC18185774	1unr	-5.4	8
AKT1	ZINC18185774	1unr	-5.2	9
AKT1	ZINC18185774	3qkl	-8.5	1
AKT1	ZINC18185774	3qkl	-8.3	2
AKT1	ZINC18185774	3qkl	-7.9	3
AKT1	ZINC18185774	3qkl	-7.8	4
AKT1	ZINC18185774	3qkl	-7.7	5
AKT1	ZINC18185774	3qkl	-7.7	6
AKT1	ZINC18185774	3qkl	-7.4	7
AKT1	ZINC18185774	3qkl	-7.4	8
AKT1	ZINC18185774	3qkl	-7.1	9
AKT1	ZINC18185774	4gv1	-8	1
AKT1	ZINC18185774	4gv1	-8	2
AKT1	ZINC18185774	4gv1	-7.9	3
AKT1	ZINC18185774	4gv1	-7.9	4
AKT1	ZINC18185774	4gv1	-7.6	5
AKT1	ZINC18185774	4gv1	-7.5	6
AKT1	ZINC18185774	4gv1	-7.4	7
AKT1	ZINC18185774	4gv1	-7.3	8
AKT1	ZINC18185774	4gv1	-7.2	9
AKT1	ZINC1906	1unr	-4.2	1
AKT1	ZINC1906	1unr	-4.2	2
AKT1	ZINC1906	1unr	-4.2	3
AKT1	ZINC1906	1unr	-4.1	4
AKT1	ZINC1906	1unr	-4	5
AKT1	ZINC1906	1unr	-3.9	6
AKT1	ZINC1906	1unr	-3.8	7
AKT1	ZINC1906	1unr	-3.7	8
AKT1	ZINC1906	1unr	-3.7	9
AKT1	ZINC1906	3qkl	-5.3	1
AKT1	ZINC1906	3qkl	-5.2	2
AKT1	ZINC1906	3qkl	-5	3
AKT1	ZINC1906	3qkl	-5	4
AKT1	ZINC1906	3qkl	-5	5
AKT1	ZINC1906	3qkl	-4.9	6
AKT1	ZINC1906	3qkl	-4.8	7
AKT1	ZINC1906	3qkl	-4.8	8
AKT1	ZINC1906	3qkl	-4.7	9
AKT1	ZINC1906	4gv1	-6.1	1
AKT1	ZINC1906	4gv1	-5.6	2
AKT1	ZINC1906	4gv1	-5.3	3
AKT1	ZINC1906	4gv1	-5.2	4
AKT1	ZINC1906	4gv1	-5.1	5
AKT1	ZINC1906	4gv1	-4.9	6
AKT1	ZINC1906	4gv1	-4.7	7
AKT1	ZINC1906	4gv1	-4.5	8
AKT1	ZINC1906	4gv1	-4.5	9
AKT1	ZINC2561261	1unr	-6.1	1
AKT1	ZINC2561261	1unr	-5.8	2
AKT1	ZINC2561261	1unr	-5.7	3
AKT1	ZINC2561261	1unr	-5.5	4
AKT1	ZINC2561261	1unr	-5.4	5
AKT1	ZINC2561261	1unr	-5.2	6
AKT1	ZINC2561261	1unr	-4.8	7
AKT1	ZINC2561261	1unr	-4.7	8
AKT1	ZINC2561261	1unr	-4.6	9
AKT1	ZINC2561261	3qkl	-8.6	1
AKT1	ZINC2561261	3qkl	-8.4	2
AKT1	ZINC2561261	3qkl	-8.4	3
AKT1	ZINC2561261	3qkl	-8.3	4
AKT1	ZINC2561261	3qkl	-8	5
AKT1	ZINC2561261	3qkl	-7.9	6
AKT1	ZINC2561261	3qkl	-7.5	7
AKT1	ZINC2561261	3qkl	-7	8
AKT1	ZINC2561261	3qkl	-6.5	9
AKT1	ZINC2561261	4gv1	-8.9	1
AKT1	ZINC2561261	4gv1	-8.4	2
AKT1	ZINC2561261	4gv1	-8.2	3
AKT1	ZINC2561261	4gv1	-7.8	4
AKT1	ZINC2561261	4gv1	-7.7	5
AKT1	ZINC2561261	4gv1	-7.5	6
AKT1	ZINC2561261	4gv1	-7.2	7
AKT1	ZINC2561261	4gv1	-7.2	8
AKT1	ZINC2561261	4gv1	-7.1	9
AKT1	ZINC2583633	1unr	-5	1
AKT1	ZINC2583633	1unr	-4.8	2
AKT1	ZINC2583633	1unr	-4.6	3
AKT1	ZINC2583633	1unr	-4.6	4
AKT1	ZINC2583633	1unr	-4.6	5
AKT1	ZINC2583633	1unr	-4.6	6
AKT1	ZINC2583633	1unr	-4.6	7
AKT1	ZINC2583633	1unr	-4.5	8
AKT1	ZINC2583633	1unr	-4.5	9
AKT1	ZINC2583633	3qkl	-6.6	1
AKT1	ZINC2583633	3qkl	-6.6	2
AKT1	ZINC2583633	3qkl	-6.5	3
AKT1	ZINC2583633	3qkl	-6.4	4
AKT1	ZINC2583633	3qkl	-6.3	5
AKT1	ZINC2583633	3qkl	-6.1	6
AKT1	ZINC2583633	3qkl	-6.1	7
AKT1	ZINC2583633	3qkl	-6	8
AKT1	ZINC2583633	3qkl	-5.9	9
AKT1	ZINC2583633	4gv1	-6.4	1
AKT1	ZINC2583633	4gv1	-6.1	2
AKT1	ZINC2583633	4gv1	-6	3
AKT1	ZINC2583633	4gv1	-6	4
AKT1	ZINC2583633	4gv1	-6	5
AKT1	ZINC2583633	4gv1	-5.8	6
AKT1	ZINC2583633	4gv1	-5.8	7
AKT1	ZINC2583633	4gv1	-5.6	8
AKT1	ZINC2583633	4gv1	-5.5	9
AKT1	ZINC28875204	1unr	-5.8	1
AKT1	ZINC28875204	1unr	-5.4	2
AKT1	ZINC28875204	1unr	-5.3	3
AKT1	ZINC28875204	1unr	-5.2	4
AKT1	ZINC28875204	1unr	-4.9	5
AKT1	ZINC28875204	1unr	-4.8	6
AKT1	ZINC28875204	1unr	-4.8	7
AKT1	ZINC28875204	1unr	-4.8	8
AKT1	ZINC28875204	1unr	-4.7	9
AKT1	ZINC28875204	3qkl	-7.6	1
AKT1	ZINC28875204	3qkl	-7.5	2
AKT1	ZINC28875204	3qkl	-7	3
AKT1	ZINC28875204	3qkl	-7	4
AKT1	ZINC28875204	3qkl	-6.8	5
AKT1	ZINC28875204	3qkl	-6.7	6
AKT1	ZINC28875204	3qkl	-6.7	7
AKT1	ZINC28875204	3qkl	-6.2	8
AKT1	ZINC28875204	3qkl	-6.1	9
AKT1	ZINC28875204	4gv1	-7.9	1
AKT1	ZINC28875204	4gv1	-7.9	2
AKT1	ZINC28875204	4gv1	-7.6	3
AKT1	ZINC28875204	4gv1	-7.5	4
AKT1	ZINC28875204	4gv1	-7.5	5
AKT1	ZINC28875204	4gv1	-7.3	6
AKT1	ZINC28875204	4gv1	-7.1	7
AKT1	ZINC28875204	4gv1	-7	8
AKT1	ZINC28875204	4gv1	-7	9
AKT1	ZINC32273167	1unr	-6.5	1
AKT1	ZINC32273167	1unr	-6.4	2
AKT1	ZINC32273167	1unr	-6.3	3
AKT1	ZINC32273167	1unr	-6.2	4
AKT1	ZINC32273167	1unr	-5.7	5
AKT1	ZINC32273167	1unr	-5.7	6
AKT1	ZINC32273167	1unr	-5.7	7
AKT1	ZINC32273167	1unr	-5.4	8
AKT1	ZINC32273167	1unr	-5.3	9
AKT1	ZINC32273167	3qkl	-8.8	1
AKT1	ZINC32273167	3qkl	-8.7	2
AKT1	ZINC32273167	3qkl	-8.5	3
AKT1	ZINC32273167	3qkl	-8.3	4
AKT1	ZINC32273167	3qkl	-8.2	5
AKT1	ZINC32273167	3qkl	-8.1	6
AKT1	ZINC32273167	3qkl	-8.1	7
AKT1	ZINC32273167	3qkl	-7.8	8
AKT1	ZINC32273167	3qkl	-7.7	9
AKT1	ZINC32273167	4gv1	-8.4	1
AKT1	ZINC32273167	4gv1	-8.3	2
AKT1	ZINC32273167	4gv1	-8.3	3
AKT1	ZINC32273167	4gv1	-8.2	4
AKT1	ZINC32273167	4gv1	-8.1	5
AKT1	ZINC32273167	4gv1	-8	6
AKT1	ZINC32273167	4gv1	-7.9	7
AKT1	ZINC32273167	4gv1	-7.6	8
AKT1	ZINC32273167	4gv1	-7.3	9
AKT1	ZINC3791929	1unr	-6.5	1
AKT1	ZINC3791929	1unr	-6.4	2
AKT1	ZINC3791929	1unr	-6.4	3
AKT1	ZINC3791929	1unr	-6.1	4
AKT1	ZINC3791929	1unr	-5.9	5
AKT1	ZINC3791929	1unr	-5.9	6
AKT1	ZINC3791929	1unr	-5.9	7
AKT1	ZINC3791929	1unr	-5.8	8
AKT1	ZINC3791929	1unr	-5.8	9
AKT1	ZINC3791929	3qkl	-9.6	1
AKT1	ZINC3791929	3qkl	-9.1	2
AKT1	ZINC3791929	3qkl	-9.1	3
AKT1	ZINC3791929	3qkl	-8.9	4
AKT1	ZINC3791929	3qkl	-8.8	5
AKT1	ZINC3791929	3qkl	-8.7	6
AKT1	ZINC3791929	3qkl	-8.6	7
AKT1	ZINC3791929	3qkl	-8.5	8
AKT1	ZINC3791929	3qkl	-8.4	9
AKT1	ZINC3791929	4gv1	-9.8	1
AKT1	ZINC3791929	4gv1	-9.7	2
AKT1	ZINC3791929	4gv1	-9.6	3
AKT1	ZINC3791929	4gv1	-8.9	4
AKT1	ZINC3791929	4gv1	-8.7	5
AKT1	ZINC3791929	4gv1	-8.6	6
AKT1	ZINC3791929	4gv1	-8.4	7
AKT1	ZINC3791929	4gv1	-8.4	8
AKT1	ZINC3791929	4gv1	-8.3	9
AKT1	ZINC3861150	1unr	-6.2	1
AKT1	ZINC3861150	1unr	-6.1	2
AKT1	ZINC3861150	1unr	-5.9	3
AKT1	ZINC3861150	1unr	-5.8	4
AKT1	ZINC3861150	1unr	-5.7	5
AKT1	ZINC3861150	1unr	-5.5	6
AKT1	ZINC3861150	1unr	-5.4	7
AKT1	ZINC3861150	1unr	-5.4	8
AKT1	ZINC3861150	1unr	-5.3	9
AKT1	ZINC3861150	3qkl	-8.8	1
AKT1	ZINC3861150	3qkl	-8.3	2
AKT1	ZINC3861150	3qkl	-8.2	3
AKT1	ZINC3861150	3qkl	-8.1	4
AKT1	ZINC3861150	3qkl	-8.1	5
AKT1	ZINC3861150	3qkl	-7.9	6
AKT1	ZINC3861150	3qkl	-7.7	7
AKT1	ZINC3861150	3qkl	-7.5	8
AKT1	ZINC3861150	3qkl	-7.3	9
AKT1	ZINC3861150	4gv1	-7.9	1
AKT1	ZINC3861150	4gv1	-7.8	2
AKT1	ZINC3861150	4gv1	-7.8	3
AKT1	ZINC3861150	4gv1	-7.8	4
AKT1	ZINC3861150	4gv1	-7.7	5
AKT1	ZINC3861150	4gv1	-7.1	6
AKT1	ZINC3861150	4gv1	-6.8	7
AKT1	ZINC3861150	4gv1	-6.8	8
AKT1	ZINC3861150	4gv1	-6.8	9
AKT1	ZINC3869685	1unr	-6.5	1
AKT1	ZINC3869685	1unr	-5.9	2
AKT1	ZINC3869685	1unr	-5.8	3
AKT1	ZINC3869685	1unr	-5.8	4
AKT1	ZINC3869685	1unr	-5.4	5
AKT1	ZINC3869685	1unr	-5.3	6
AKT1	ZINC3869685	1unr	-5.2	7
AKT1	ZINC3869685	1unr	-5	8
AKT1	ZINC3869685	1unr	-4.9	9
AKT1	ZINC3869685	3qkl	-7.9	1
AKT1	ZINC3869685	3qkl	-7.1	2
AKT1	ZINC3869685	3qkl	-7	3
AKT1	ZINC3869685	3qkl	-6.8	4
AKT1	ZINC3869685	3qkl	-6.2	5
AKT1	ZINC3869685	3qkl	-5.9	6
AKT1	ZINC3869685	3qkl	-5.8	7
AKT1	ZINC3869685	3qkl	-5.5	8
AKT1	ZINC3869685	3qkl	-5.5	9
AKT1	ZINC3869685	4gv1	-7.9	1
AKT1	ZINC3869685	4gv1	-7.4	2
AKT1	ZINC3869685	4gv1	-7.2	3
AKT1	ZINC3869685	4gv1	-6.7	4
AKT1	ZINC3869685	4gv1	-6.6	5
AKT1	ZINC3869685	4gv1	-6.6	6
AKT1	ZINC3869685	4gv1	-6.5	7
AKT1	ZINC3869685	4gv1	-6.5	8
AKT1	ZINC3869685	4gv1	-6.3	9
AKT1	ZINC3871576	1unr	-6.3	1
AKT1	ZINC3871576	1unr	-5.7	2
AKT1	ZINC3871576	1unr	-5.6	3
AKT1	ZINC3871576	1unr	-5.6	4
AKT1	ZINC3871576	1unr	-5.5	5
AKT1	ZINC3871576	1unr	-5.5	6
AKT1	ZINC3871576	1unr	-5.4	7
AKT1	ZINC3871576	1unr	-5.4	8
AKT1	ZINC3871576	1unr	-5.3	9
AKT1	ZINC3871576	3qkl	-8.1	1
AKT1	ZINC3871576	3qkl	-8.1	2
AKT1	ZINC3871576	3qkl	-8	3
AKT1	ZINC3871576	3qkl	-7.7	4
AKT1	ZINC3871576	3qkl	-7.6	5
AKT1	ZINC3871576	3qkl	-7.6	6
AKT1	ZINC3871576	3qkl	-7.5	7
AKT1	ZINC3871576	3qkl	-7.5	8
AKT1	ZINC3871576	3qkl	-7.5	9
AKT1	ZINC3871576	4gv1	-7.9	1
AKT1	ZINC3871576	4gv1	-7.8	2
AKT1	ZINC3871576	4gv1	-7.7	3
AKT1	ZINC3871576	4gv1	-7.7	4
AKT1	ZINC3871576	4gv1	-7.5	5
AKT1	ZINC3871576	4gv1	-7.4	6
AKT1	ZINC3871576	4gv1	-7.4	7
AKT1	ZINC3871576	4gv1	-7.2	8
AKT1	ZINC3871576	4gv1	-7.1	9
AKT1	ZINC3871633	1unr	-6.2	1
AKT1	ZINC3871633	1unr	-5.9	2
AKT1	ZINC3871633	1unr	-5.8	3
AKT1	ZINC3871633	1unr	-5.7	4
AKT1	ZINC3871633	1unr	-5.5	5
AKT1	ZINC3871633	1unr	-5.3	6
AKT1	ZINC3871633	1unr	-5.1	7
AKT1	ZINC3871633	1unr	-5.1	8
AKT1	ZINC3871633	1unr	-5	9
AKT1	ZINC3871633	3qkl	-8	1
AKT1	ZINC3871633	3qkl	-7.9	2
AKT1	ZINC3871633	3qkl	-7.7	3
AKT1	ZINC3871633	3qkl	-7.7	4
AKT1	ZINC3871633	3qkl	-7.6	5
AKT1	ZINC3871633	3qkl	-7.4	6
AKT1	ZINC3871633	3qkl	-7.3	7
AKT1	ZINC3871633	3qkl	-7.3	8
AKT1	ZINC3871633	3qkl	-7.2	9
AKT1	ZINC3871633	4gv1	-8.2	1
AKT1	ZINC3871633	4gv1	-8.1	2
AKT1	ZINC3871633	4gv1	-8	3
AKT1	ZINC3871633	4gv1	-7.3	4
AKT1	ZINC3871633	4gv1	-7.3	5
AKT1	ZINC3871633	4gv1	-7.3	6
AKT1	ZINC3871633	4gv1	-7.2	7
AKT1	ZINC3871633	4gv1	-6.9	8
AKT1	ZINC3871633	4gv1	-6.9	9
AKT1	ZINC3874317	1unr	-5.9	1
AKT1	ZINC3874317	1unr	-5.8	2
AKT1	ZINC3874317	1unr	-5.8	3
AKT1	ZINC3874317	1unr	-5.6	4
AKT1	ZINC3874317	1unr	-5.3	5
AKT1	ZINC3874317	1unr	-5.2	6
AKT1	ZINC3874317	1unr	-5.1	7
AKT1	ZINC3874317	1unr	-5	8
AKT1	ZINC3874317	1unr	-4.9	9
AKT1	ZINC3874317	3qkl	-7.9	1
AKT1	ZINC3874317	3qkl	-7.8	2
AKT1	ZINC3874317	3qkl	-7.8	3
AKT1	ZINC3874317	3qkl	-7.7	4
AKT1	ZINC3874317	3qkl	-7.7	5
AKT1	ZINC3874317	3qkl	-7.6	6
AKT1	ZINC3874317	3qkl	-7.5	7
AKT1	ZINC3874317	3qkl	-7.4	8
AKT1	ZINC3874317	3qkl	-7.3	9
AKT1	ZINC3874317	4gv1	-7.5	1
AKT1	ZINC3874317	4gv1	-7.3	2
AKT1	ZINC3874317	4gv1	-7.1	3
AKT1	ZINC3874317	4gv1	-7.1	4
AKT1	ZINC3874317	4gv1	-6.7	5
AKT1	ZINC3874317	4gv1	-6.7	6
AKT1	ZINC3874317	4gv1	-6.7	7
AKT1	ZINC3874317	4gv1	-6.6	8
AKT1	ZINC3874317	4gv1	-6.5	9
AKT1	ZINC3978794	1unr	-5.7	1
AKT1	ZINC3978794	1unr	-5.6	2
AKT1	ZINC3978794	1unr	-5.4	3
AKT1	ZINC3978794	1unr	-5.4	4
AKT1	ZINC3978794	1unr	-5.2	5
AKT1	ZINC3978794	1unr	-5	6
AKT1	ZINC3978794	1unr	-4.9	7
AKT1	ZINC3978794	1unr	-4.6	8
AKT1	ZINC3978794	1unr	-4.5	9
AKT1	ZINC3978794	3qkl	-8.4	1
AKT1	ZINC3978794	3qkl	-7.9	2
AKT1	ZINC3978794	3qkl	-7.7	3
AKT1	ZINC3978794	3qkl	-7.6	4
AKT1	ZINC3978794	3qkl	-7.6	5
AKT1	ZINC3978794	3qkl	-7.5	6
AKT1	ZINC3978794	3qkl	-7.4	7
AKT1	ZINC3978794	3qkl	-7.3	8
AKT1	ZINC3978794	3qkl	-7	9
AKT1	ZINC3978794	4gv1	-8.4	1
AKT1	ZINC3978794	4gv1	-8	2
AKT1	ZINC3978794	4gv1	-7.9	3
AKT1	ZINC3978794	4gv1	-7.4	4
AKT1	ZINC3978794	4gv1	-7.1	5
AKT1	ZINC3978794	4gv1	-7	6
AKT1	ZINC3978794	4gv1	-7	7
AKT1	ZINC3978794	4gv1	-6.9	8
AKT1	ZINC3978794	4gv1	-6.5	9
AKT1	ZINC4095721	1unr	-6.1	1
AKT1	ZINC4095721	1unr	-6.1	2
AKT1	ZINC4095721	1unr	-6	3
AKT1	ZINC4095721	1unr	-5.9	4
AKT1	ZINC4095721	1unr	-5.7	5
AKT1	ZINC4095721	1unr	-5.5	6
AKT1	ZINC4095721	1unr	-5.4	7
AKT1	ZINC4095721	1unr	-5.3	8
AKT1	ZINC4095721	1unr	-5.2	9
AKT1	ZINC4095721	3qkl	-8.9	1
AKT1	ZINC4095721	3qkl	-8.7	2
AKT1	ZINC4095721	3qkl	-7.9	3
AKT1	ZINC4095721	3qkl	-7.7	4
AKT1	ZINC4095721	3qkl	-7.6	5
AKT1	ZINC4095721	3qkl	-6.9	6
AKT1	ZINC4095721	3qkl	-6.5	7
AKT1	ZINC4095721	3qkl	-6.4	8
AKT1	ZINC4095721	3qkl	-6.2	9
AKT1	ZINC4095721	4gv1	-9.1	1
AKT1	ZINC4095721	4gv1	-7.7	2
AKT1	ZINC4095721	4gv1	-7.6	3
AKT1	ZINC4095721	4gv1	-7.6	4
AKT1	ZINC4095721	4gv1	-7.4	5
AKT1	ZINC4095721	4gv1	-7.3	6
AKT1	ZINC4095721	4gv1	-7.3	7
AKT1	ZINC4095721	4gv1	-7.2	8
AKT1	ZINC4095721	4gv1	-7	9
AKT1	ZINC4095858	1unr	-5.1	1
AKT1	ZINC4095858	1unr	-4.7	2
AKT1	ZINC4095858	1unr	-4.6	3
AKT1	ZINC4095858	1unr	-4.5	4
AKT1	ZINC4095858	1unr	-4.4	5
AKT1	ZINC4095858	1unr	-4.4	6
AKT1	ZINC4095858	1unr	-4.4	7
AKT1	ZINC4095858	1unr	-4.4	8
AKT1	ZINC4095858	1unr	-4.3	9
AKT1	ZINC4095858	3qkl	-7.9	1
AKT1	ZINC4095858	3qkl	-7.9	2
AKT1	ZINC4095858	3qkl	-7.5	3
AKT1	ZINC4095858	3qkl	-7.5	4
AKT1	ZINC4095858	3qkl	-7.5	5
AKT1	ZINC4095858	3qkl	-7.4	6
AKT1	ZINC4095858	3qkl	-7.3	7
AKT1	ZINC4095858	3qkl	-7.2	8
AKT1	ZINC4095858	3qkl	-7.1	9
AKT1	ZINC4095858	4gv1	-8.2	1
AKT1	ZINC4095858	4gv1	-7.4	2
AKT1	ZINC4095858	4gv1	-7.3	3
AKT1	ZINC4095858	4gv1	-7.2	4
AKT1	ZINC4095858	4gv1	-7.2	5
AKT1	ZINC4095858	4gv1	-7.1	6
AKT1	ZINC4095858	4gv1	-7.1	7
AKT1	ZINC4095858	4gv1	-7.1	8
AKT1	ZINC4095858	4gv1	-7	9
AKT1	ZINC4474575	1unr	-4	1
AKT1	ZINC4474575	1unr	-4	2
AKT1	ZINC4474575	1unr	-3.7	3
AKT1	ZINC4474575	1unr	-3.7	4
AKT1	ZINC4474575	1unr	-3.7	5
AKT1	ZINC4474575	1unr	-3.7	6
AKT1	ZINC4474575	1unr	-3.6	7
AKT1	ZINC4474575	1unr	-3.5	8
AKT1	ZINC4474575	1unr	-3.4	9
AKT1	ZINC4474575	3qkl	-5.4	1
AKT1	ZINC4474575	3qkl	-5.4	2
AKT1	ZINC4474575	3qkl	-5.1	3
AKT1	ZINC4474575	3qkl	-5.1	4
AKT1	ZINC4474575	3qkl	-5	5
AKT1	ZINC4474575	3qkl	-5	6
AKT1	ZINC4474575	3qkl	-5	7
AKT1	ZINC4474575	3qkl	-5	8
AKT1	ZINC4474575	3qkl	-4.9	9
AKT1	ZINC4474575	4gv1	-5.6	1
AKT1	ZINC4474575	4gv1	-5.3	2
AKT1	ZINC4474575	4gv1	-5.1	3
AKT1	ZINC4474575	4gv1	-5.1	4
AKT1	ZINC4474575	4gv1	-5	5
AKT1	ZINC4474575	4gv1	-4.9	6
AKT1	ZINC4474575	4gv1	-4.9	7
AKT1	ZINC4474575	4gv1	-4.9	8
AKT1	ZINC4474575	4gv1	-4.8	9
AKT1	ZINC49888788	1unr	-6.2	1
AKT1	ZINC49888788	1unr	-6.1	2
AKT1	ZINC49888788	1unr	-5.8	3
AKT1	ZINC49888788	1unr	-5.6	4
AKT1	ZINC49888788	1unr	-5.6	5
AKT1	ZINC49888788	1unr	-5.5	6
AKT1	ZINC49888788	1unr	-5.5	7
AKT1	ZINC49888788	1unr	-5.1	8
AKT1	ZINC49888788	1unr	-5.1	9
AKT1	ZINC49888788	3qkl	-8.8	1
AKT1	ZINC49888788	3qkl	-8.8	2
AKT1	ZINC49888788	3qkl	-7.7	3
AKT1	ZINC49888788	3qkl	-7.6	4
AKT1	ZINC49888788	3qkl	-7.6	5
AKT1	ZINC49888788	3qkl	-7.6	6
AKT1	ZINC49888788	3qkl	-7.5	7
AKT1	ZINC49888788	3qkl	-7.5	8
AKT1	ZINC49888788	3qkl	-7.3	9
AKT1	ZINC49888788	4gv1	-8.7	1
AKT1	ZINC49888788	4gv1	-8.4	2
AKT1	ZINC49888788	4gv1	-8.4	3
AKT1	ZINC49888788	4gv1	-8.4	4
AKT1	ZINC49888788	4gv1	-8.1	5
AKT1	ZINC49888788	4gv1	-8	6
AKT1	ZINC49888788	4gv1	-7.8	7
AKT1	ZINC49888788	4gv1	-7.7	8
AKT1	ZINC49888788	4gv1	-7.5	9
AKT1	ZINC56874950	1unr	-6.4	1
AKT1	ZINC56874950	1unr	-6	2
AKT1	ZINC56874950	1unr	-5.8	3
AKT1	ZINC56874950	1unr	-5.7	4
AKT1	ZINC56874950	1unr	-5.6	5
AKT1	ZINC56874950	1unr	-5.5	6
AKT1	ZINC56874950	1unr	-5.3	7
AKT1	ZINC56874950	1unr	-5.3	8
AKT1	ZINC56874950	1unr	-5.3	9
AKT1	ZINC56874950	3qkl	-9.8	1
AKT1	ZINC56874950	3qkl	-9.4	2
AKT1	ZINC56874950	3qkl	-9.2	3
AKT1	ZINC56874950	3qkl	-9.2	4
AKT1	ZINC56874950	3qkl	-8.8	5
AKT1	ZINC56874950	3qkl	-8.7	6
AKT1	ZINC56874950	3qkl	-8.7	7
AKT1	ZINC56874950	3qkl	-8.2	8
AKT1	ZINC56874950	3qkl	-8.1	9
AKT1	ZINC56874950	4gv1	-9.7	1
AKT1	ZINC56874950	4gv1	-9.1	2
AKT1	ZINC56874950	4gv1	-9	3
AKT1	ZINC56874950	4gv1	-8.4	4
AKT1	ZINC56874950	4gv1	-8.3	5
AKT1	ZINC56874950	4gv1	-7.9	6
AKT1	ZINC56874950	4gv1	-7.8	7
AKT1	ZINC56874950	4gv1	-7.7	8
AKT1	ZINC56874950	4gv1	-7.4	9
AKT1	ZINC58172	1unr	-4.9	1
AKT1	ZINC58172	1unr	-4.8	2
AKT1	ZINC58172	1unr	-4.8	3
AKT1	ZINC58172	1unr	-4.6	4
AKT1	ZINC58172	1unr	-4.5	5
AKT1	ZINC58172	1unr	-4.5	6
AKT1	ZINC58172	1unr	-4.3	7
AKT1	ZINC58172	1unr	-4.3	8
AKT1	ZINC58172	1unr	-4.3	9
AKT1	ZINC58172	3qkl	-6.3	1
AKT1	ZINC58172	3qkl	-5.7	2
AKT1	ZINC58172	3qkl	-5.3	3
AKT1	ZINC58172	3qkl	-5.2	4
AKT1	ZINC58172	3qkl	-5.1	5
AKT1	ZINC58172	3qkl	-5.1	6
AKT1	ZINC58172	3qkl	-5.1	7
AKT1	ZINC58172	3qkl	-5	8
AKT1	ZINC58172	3qkl	-4.9	9
AKT1	ZINC58172	4gv1	-6.3	1
AKT1	ZINC58172	4gv1	-6.3	2
AKT1	ZINC58172	4gv1	-6.1	3
AKT1	ZINC58172	4gv1	-5.9	4
AKT1	ZINC58172	4gv1	-5.9	5
AKT1	ZINC58172	4gv1	-5.6	6
AKT1	ZINC58172	4gv1	-5.4	7
AKT1	ZINC58172	4gv1	-5.4	8
AKT1	ZINC58172	4gv1	-5.3	9
AKT1	ZINC58258	1unr	-5.2	1
AKT1	ZINC58258	1unr	-5	2
AKT1	ZINC58258	1unr	-4.8	3
AKT1	ZINC58258	1unr	-4.6	4
AKT1	ZINC58258	1unr	-4.3	5
AKT1	ZINC58258	1unr	-4.1	6
AKT1	ZINC58258	1unr	-4	7
AKT1	ZINC58258	1unr	-3.9	8
AKT1	ZINC58258	1unr	-3.8	9
AKT1	ZINC58258	3qkl	-6.2	1
AKT1	ZINC58258	3qkl	-5.7	2
AKT1	ZINC58258	3qkl	-5.7	3
AKT1	ZINC58258	3qkl	-5.6	4
AKT1	ZINC58258	3qkl	-5.5	5
AKT1	ZINC58258	3qkl	-5.4	6
AKT1	ZINC58258	3qkl	-5.4	7
AKT1	ZINC58258	3qkl	-5.2	8
AKT1	ZINC58258	3qkl	-5.1	9
AKT1	ZINC58258	4gv1	-6.4	1
AKT1	ZINC58258	4gv1	-6.1	2
AKT1	ZINC58258	4gv1	-5.7	3
AKT1	ZINC58258	4gv1	-5.4	4
AKT1	ZINC58258	4gv1	-5.3	5
AKT1	ZINC58258	4gv1	-5.3	6
AKT1	ZINC58258	4gv1	-4.9	7
AKT1	ZINC58258	4gv1	-4.7	8
AKT1	ZINC58258	4gv1	-4.7	9
AKT1	ZINC6072096	1unr	-6.5	1
AKT1	ZINC6072096	1unr	-6.2	2
AKT1	ZINC6072096	1unr	-5.8	3
AKT1	ZINC6072096	1unr	-5.8	4
AKT1	ZINC6072096	1unr	-5.6	5
AKT1	ZINC6072096	1unr	-5.5	6
AKT1	ZINC6072096	1unr	-5.4	7
AKT1	ZINC6072096	1unr	-5.3	8
AKT1	ZINC6072096	1unr	-5.1	9
AKT1	ZINC6072096	3qkl	-8.7	1
AKT1	ZINC6072096	3qkl	-8	2
AKT1	ZINC6072096	3qkl	-6.6	3
AKT1	ZINC6072096	3qkl	-6.5	4
AKT1	ZINC6072096	3qkl	-6.4	5
AKT1	ZINC6072096	3qkl	-5.8	6
AKT1	ZINC6072096	3qkl	-5.7	7
AKT1	ZINC6072096	3qkl	-5.7	8
AKT1	ZINC6072096	3qkl	-5.3	9
AKT1	ZINC6072096	4gv1	-8.1	1
AKT1	ZINC6072096	4gv1	-7.8	2
AKT1	ZINC6072096	4gv1	-7.7	3
AKT1	ZINC6072096	4gv1	-7.6	4
AKT1	ZINC6072096	4gv1	-7.5	5
AKT1	ZINC6072096	4gv1	-7.5	6
AKT1	ZINC6072096	4gv1	-7.4	7
AKT1	ZINC6072096	4gv1	-7.4	8
AKT1	ZINC6072096	4gv1	-7.1	9
AKT1	ZINC6536273	1unr	-5.8	1
AKT1	ZINC6536273	1unr	-5.8	2
AKT1	ZINC6536273	1unr	-5.8	3
AKT1	ZINC6536273	1unr	-5.6	4
AKT1	ZINC6536273	1unr	-5.5	5
AKT1	ZINC6536273	1unr	-5	6
AKT1	ZINC6536273	1unr	-5	7
AKT1	ZINC6536273	1unr	-4.9	8
AKT1	ZINC6536273	1unr	-4.8	9
AKT1	ZINC6536273	3qkl	-8	1
AKT1	ZINC6536273	3qkl	-7.7	2
AKT1	ZINC6536273	3qkl	-7.7	3
AKT1	ZINC6536273	3qkl	-7.2	4
AKT1	ZINC6536273	3qkl	-7.1	5
AKT1	ZINC6536273	3qkl	-6.9	6
AKT1	ZINC6536273	3qkl	-6.9	7
AKT1	ZINC6536273	3qkl	-6.7	8
AKT1	ZINC6536273	3qkl	-6.6	9
AKT1	ZINC6536273	4gv1	-7.7	1
AKT1	ZINC6536273	4gv1	-7.4	2
AKT1	ZINC6536273	4gv1	-7.3	3
AKT1	ZINC6536273	4gv1	-7	4
AKT1	ZINC6536273	4gv1	-6.8	5
AKT1	ZINC6536273	4gv1	-6.7	6
AKT1	ZINC6536273	4gv1	-6.6	7
AKT1	ZINC6536273	4gv1	-6.6	8
AKT1	ZINC6536273	4gv1	-6.5	9
AKT1	ZINC6920376	1unr	-3.7	1
AKT1	ZINC6920376	1unr	-3.6	2
AKT1	ZINC6920376	1unr	-3.5	3
AKT1	ZINC6920376	1unr	-3.5	4
AKT1	ZINC6920376	1unr	-3.5	5
AKT1	ZINC6920376	1unr	-3.5	6
AKT1	ZINC6920376	1unr	-3.4	7
AKT1	ZINC6920376	1unr	-3.4	8
AKT1	ZINC6920376	1unr	-3.3	9
AKT1	ZINC6920376	3qkl	-5	1
AKT1	ZINC6920376	3qkl	-4.9	2
AKT1	ZINC6920376	3qkl	-4.9	3
AKT1	ZINC6920376	3qkl	-4.8	4
AKT1	ZINC6920376	3qkl	-4.8	5
AKT1	ZINC6920376	3qkl	-4.7	6
AKT1	ZINC6920376	3qkl	-4.7	7
AKT1	ZINC6920376	3qkl	-4.5	8
AKT1	ZINC6920376	3qkl	-4.5	9
AKT1	ZINC6920376	4gv1	-5.9	1
AKT1	ZINC6920376	4gv1	-5.9	2
AKT1	ZINC6920376	4gv1	-5.7	3
AKT1	ZINC6920376	4gv1	-5.6	4
AKT1	ZINC6920376	4gv1	-5.6	5
AKT1	ZINC6920376	4gv1	-5.5	6
AKT1	ZINC6920376	4gv1	-5.5	7
AKT1	ZINC6920376	4gv1	-5.4	8
AKT1	ZINC6920376	4gv1	-5.3	9
AKT1	ZINC6920415	1unr	-4	1
AKT1	ZINC6920415	1unr	-3.8	2
AKT1	ZINC6920415	1unr	-3.7	3
AKT1	ZINC6920415	1unr	-3.6	4
AKT1	ZINC6920415	1unr	-3.6	5
AKT1	ZINC6920415	1unr	-3.5	6
AKT1	ZINC6920415	1unr	-3.5	7
AKT1	ZINC6920415	1unr	-3.4	8
AKT1	ZINC6920415	1unr	-3.4	9
AKT1	ZINC6920415	3qkl	-5.2	1
AKT1	ZINC6920415	3qkl	-4.7	2
AKT1	ZINC6920415	3qkl	-4.6	3
AKT1	ZINC6920415	3qkl	-4.6	4
AKT1	ZINC6920415	3qkl	-4.5	5
AKT1	ZINC6920415	3qkl	-4.5	6
AKT1	ZINC6920415	3qkl	-4.4	7
AKT1	ZINC6920415	3qkl	-4.4	8
AKT1	ZINC6920415	3qkl	-4.4	9
AKT1	ZINC6920415	4gv1	-4.5	1
AKT1	ZINC6920415	4gv1	-4.5	2
AKT1	ZINC6920415	4gv1	-4.4	3
AKT1	ZINC6920415	4gv1	-4.3	4
AKT1	ZINC6920415	4gv1	-4.3	5
AKT1	ZINC6920415	4gv1	-4.2	6
AKT1	ZINC6920415	4gv1	-4.2	7
AKT1	ZINC6920415	4gv1	-4.1	8
AKT1	ZINC6920415	4gv1	-4.1	9
AKT1	ZINC70455480	1unr	-4.2	1
AKT1	ZINC70455480	1unr	-4	2
AKT1	ZINC70455480	1unr	-3.9	3
AKT1	ZINC70455480	1unr	-3.8	4
AKT1	ZINC70455480	1unr	-3.8	5
AKT1	ZINC70455480	1unr	-3.6	6
AKT1	ZINC70455480	1unr	-3.6	7
AKT1	ZINC70455480	1unr	-3.5	8
AKT1	ZINC70455480	1unr	-3.3	9
AKT1	ZINC70455480	3qkl	-5.3	1
AKT1	ZINC70455480	3qkl	-5.2	2
AKT1	ZINC70455480	3qkl	-5.2	3
AKT1	ZINC70455480	3qkl	-5.2	4
AKT1	ZINC70455480	3qkl	-4.9	5
AKT1	ZINC70455480	3qkl	-4.9	6
AKT1	ZINC70455480	3qkl	-4.8	7
AKT1	ZINC70455480	3qkl	-4.5	8
AKT1	ZINC70455480	3qkl	-4.4	9
AKT1	ZINC70455480	4gv1	-5	1
AKT1	ZINC70455480	4gv1	-5	2
AKT1	ZINC70455480	4gv1	-4.8	3
AKT1	ZINC70455480	4gv1	-4.8	4
AKT1	ZINC70455480	4gv1	-4.7	5
AKT1	ZINC70455480	4gv1	-4.7	6
AKT1	ZINC70455480	4gv1	-4.7	7
AKT1	ZINC70455480	4gv1	-4.5	8
AKT1	ZINC70455480	4gv1	-4.5	9
AKT1	ZINC8214560	1unr	-3.6	1
AKT1	ZINC8214560	1unr	-3.6	2
AKT1	ZINC8214560	1unr	-3.5	3
AKT1	ZINC8214560	1unr	-3.5	4
AKT1	ZINC8214560	1unr	-3.4	5
AKT1	ZINC8214560	1unr	-3.4	6
AKT1	ZINC8214560	1unr	-3.4	7
AKT1	ZINC8214560	1unr	-3.3	8
AKT1	ZINC8214560	1unr	-3.3	9
AKT1	ZINC8214560	3qkl	-5.3	1
AKT1	ZINC8214560	3qkl	-5.1	2
AKT1	ZINC8214560	3qkl	-5.1	3
AKT1	ZINC8214560	3qkl	-5.1	4
AKT1	ZINC8214560	3qkl	-5	5
AKT1	ZINC8214560	3qkl	-5	6
AKT1	ZINC8214560	3qkl	-4.9	7
AKT1	ZINC8214560	3qkl	-4.6	8
AKT1	ZINC8214560	3qkl	-4.6	9
AKT1	ZINC8214560	4gv1	-5.4	1
AKT1	ZINC8214560	4gv1	-5.4	2
AKT1	ZINC8214560	4gv1	-5.3	3
AKT1	ZINC8214560	4gv1	-5.3	4
AKT1	ZINC8214560	4gv1	-5.2	5
AKT1	ZINC8214560	4gv1	-5.1	6
AKT1	ZINC8214560	4gv1	-5.1	7
AKT1	ZINC8214560	4gv1	-5.1	8
AKT1	ZINC8214560	4gv1	-5	9
AKT1	ZINC8234227	1unr	-7.4	1
AKT1	ZINC8234227	1unr	-7	2
AKT1	ZINC8234227	1unr	-6.8	3
AKT1	ZINC8234227	1unr	-6.6	4
AKT1	ZINC8234227	1unr	-6.6	5
AKT1	ZINC8234227	1unr	-6.4	6
AKT1	ZINC8234227	1unr	-6.3	7
AKT1	ZINC8234227	1unr	-6.1	8
AKT1	ZINC8234227	1unr	-5.9	9
AKT1	ZINC8234227	3qkl	-10.4	1
AKT1	ZINC8234227	3qkl	-10.1	2
AKT1	ZINC8234227	3qkl	-9.6	3
AKT1	ZINC8234227	3qkl	-9.4	4
AKT1	ZINC8234227	3qkl	-9.2	5
AKT1	ZINC8234227	3qkl	-8.4	6
AKT1	ZINC8234227	3qkl	-8.4	7
AKT1	ZINC8234227	3qkl	-8.3	8
AKT1	ZINC8234227	3qkl	-8.1	9
AKT1	ZINC8234227	4gv1	-9.4	1
AKT1	ZINC8234227	4gv1	-9.4	2
AKT1	ZINC8234227	4gv1	-9.2	3
AKT1	ZINC8234227	4gv1	-9.2	4
AKT1	ZINC8234227	4gv1	-8.9	5
AKT1	ZINC8234227	4gv1	-8.9	6
AKT1	ZINC8234227	4gv1	-8.5	7
AKT1	ZINC8234227	4gv1	-8.4	8
AKT1	ZINC8234227	4gv1	-8.4	9
AKT1	ZINC899870	1unr	-5.8	1
AKT1	ZINC899870	1unr	-5.4	2
AKT1	ZINC899870	1unr	-5.4	3
AKT1	ZINC899870	1unr	-5.2	4
AKT1	ZINC899870	1unr	-5.1	5
AKT1	ZINC899870	1unr	-4.9	6
AKT1	ZINC899870	1unr	-4.8	7
AKT1	ZINC899870	1unr	-4.6	8
AKT1	ZINC899870	1unr	-4.5	9
AKT1	ZINC899870	3qkl	-7.6	1
AKT1	ZINC899870	3qkl	-7.2	2
AKT1	ZINC899870	3qkl	-7.1	3
AKT1	ZINC899870	3qkl	-6.3	4
AKT1	ZINC899870	3qkl	-6.3	5
AKT1	ZINC899870	3qkl	-6.2	6
AKT1	ZINC899870	3qkl	-6.1	7
AKT1	ZINC899870	3qkl	-6.1	8
AKT1	ZINC899870	3qkl	-5.4	9
AKT1	ZINC899870	4gv1	-8.4	1
AKT1	ZINC899870	4gv1	-7.8	2
AKT1	ZINC899870	4gv1	-7.8	3
AKT1	ZINC899870	4gv1	-7.7	4
AKT1	ZINC899870	4gv1	-7.7	5
AKT1	ZINC899870	4gv1	-7.4	6
AKT1	ZINC899870	4gv1	-7.3	7
AKT1	ZINC899870	4gv1	-7.3	8
AKT1	ZINC899870	4gv1	-7.2	9
BCL2	COM12	5vau	-9.4	1
BCL2	COM12	5vau	-9.1	2
BCL2	COM12	5vau	-8.6	3
BCL2	COM12	5vau	-8.5	4
BCL2	COM12	5vau	-8.2	5
BCL2	COM12	5vau	-8.2	6
BCL2	COM12	5vau	-8.2	7
BCL2	COM12	5vau	-8.1	8
BCL2	COM12	5vau	-8.1	9
BCL2	COM12	6gl8	-6.8	1
BCL2	COM12	6gl8	-6.7	2
BCL2	COM12	6gl8	-6.6	3
BCL2	COM12	6gl8	-6.5	4
BCL2	COM12	6gl8	-6.5	5
BCL2	COM12	6gl8	-6.3	6
BCL2	COM12	6gl8	-6.3	7
BCL2	COM12	6gl8	-6.1	8
BCL2	COM12	6gl8	-6.1	9
BCL2	COM12	6qgg	-8	1
BCL2	COM12	6qgg	-7.6	2
BCL2	COM12	6qgg	-7.6	3
BCL2	COM12	6qgg	-7.2	4
BCL2	COM12	6qgg	-7.1	5
BCL2	COM12	6qgg	-7.1	6
BCL2	COM12	6qgg	-7	7
BCL2	COM12	6qgg	-7	8
BCL2	COM12	6qgg	-6.9	9
BCL2	COM14	5vau	-7.5	1
BCL2	COM14	5vau	-7.3	2
BCL2	COM14	5vau	-7.2	3
BCL2	COM14	5vau	-7.2	4
BCL2	COM14	5vau	-7.1	5
BCL2	COM14	5vau	-6.7	6
BCL2	COM14	5vau	-6.7	7
BCL2	COM14	5vau	-6.6	8
BCL2	COM14	5vau	-6.5	9
BCL2	COM14	6gl8	-6.3	1
BCL2	COM14	6gl8	-6.3	2
BCL2	COM14	6gl8	-6.3	3
BCL2	COM14	6gl8	-6.2	4
BCL2	COM14	6gl8	-6	5
BCL2	COM14	6gl8	-5.8	6
BCL2	COM14	6gl8	-5.7	7
BCL2	COM14	6gl8	-5.7	8
BCL2	COM14	6gl8	-5.7	9
BCL2	COM14	6qgg	-7.6	1
BCL2	COM14	6qgg	-6.9	2
BCL2	COM14	6qgg	-6.6	3
BCL2	COM14	6qgg	-6.6	4
BCL2	COM14	6qgg	-6.5	5
BCL2	COM14	6qgg	-6.3	6
BCL2	COM14	6qgg	-6.3	7
BCL2	COM14	6qgg	-6.1	8
BCL2	COM14	6qgg	-5.9	9
BCL2	MOL001729	5vau	-8.6	1
BCL2	MOL001729	5vau	-8	2
BCL2	MOL001729	5vau	-8	3
BCL2	MOL001729	5vau	-7.2	4
BCL2	MOL001729	5vau	-6.9	5
BCL2	MOL001729	5vau	-6.6	6
BCL2	MOL001729	5vau	-6.2	7
BCL2	MOL001729	5vau	-6.2	8
BCL2	MOL001729	5vau	-6.1	9
BCL2	MOL001729	6gl8	-6.8	1
BCL2	MOL001729	6gl8	-6.7	2
BCL2	MOL001729	6gl8	-6.4	3
BCL2	MOL001729	6gl8	-6.1	4
BCL2	MOL001729	6gl8	-6	5
BCL2	MOL001729	6gl8	-5.9	6
BCL2	MOL001729	6gl8	-5.8	7
BCL2	MOL001729	6gl8	-5.8	8
BCL2	MOL001729	6gl8	-5.8	9
BCL2	MOL001729	6qgg	-7.3	1
BCL2	MOL001729	6qgg	-7	2
BCL2	MOL001729	6qgg	-6.7	3
BCL2	MOL001729	6qgg	-6.6	4
BCL2	MOL001729	6qgg	-6.3	5
BCL2	MOL001729	6qgg	-6.1	6
BCL2	MOL001729	6qgg	-5.9	7
BCL2	MOL001729	6qgg	-5.9	8
BCL2	MOL001729	6qgg	-5.7	9
BCL2	MOL001838	5vau	-5.9	1
BCL2	MOL001838	5vau	-5.9	2
BCL2	MOL001838	5vau	-5.8	3
BCL2	MOL001838	5vau	-5.8	4
BCL2	MOL001838	5vau	-5.7	5
BCL2	MOL001838	5vau	-5.7	6
BCL2	MOL001838	5vau	-5.6	7
BCL2	MOL001838	5vau	-5.6	8
BCL2	MOL001838	5vau	-5.6	9
BCL2	MOL001838	6gl8	-4.7	1
BCL2	MOL001838	6gl8	-4.7	2
BCL2	MOL001838	6gl8	-4.5	3
BCL2	MOL001838	6gl8	-4.5	4
BCL2	MOL001838	6gl8	-4.5	5
BCL2	MOL001838	6gl8	-4.4	6
BCL2	MOL001838	6gl8	-4.1	7
BCL2	MOL001838	6gl8	-4.1	8
BCL2	MOL001838	6gl8	-4.1	9
BCL2	MOL001838	6qgg	-5.8	1
BCL2	MOL001838	6qgg	-5.5	2
BCL2	MOL001838	6qgg	-5.5	3
BCL2	MOL001838	6qgg	-5.5	4
BCL2	MOL001838	6qgg	-5.5	5
BCL2	MOL001838	6qgg	-5.4	6
BCL2	MOL001838	6qgg	-5.4	7
BCL2	MOL001838	6qgg	-5.3	8
BCL2	MOL001838	6qgg	-5.3	9
BCL2	MOL002140	5vau	-8	1
BCL2	MOL002140	5vau	-7.9	2
BCL2	MOL002140	5vau	-7.5	3
BCL2	MOL002140	5vau	-7.4	4
BCL2	MOL002140	5vau	-7.2	5
BCL2	MOL002140	5vau	-7.2	6
BCL2	MOL002140	5vau	-7	7
BCL2	MOL002140	5vau	-6.9	8
BCL2	MOL002140	5vau	-6.9	9
BCL2	MOL002140	6gl8	-6.9	1
BCL2	MOL002140	6gl8	-6.6	2
BCL2	MOL002140	6gl8	-6.6	3
BCL2	MOL002140	6gl8	-6.5	4
BCL2	MOL002140	6gl8	-6.5	5
BCL2	MOL002140	6gl8	-6.5	6
BCL2	MOL002140	6gl8	-6.1	7
BCL2	MOL002140	6gl8	-6.1	8
BCL2	MOL002140	6gl8	-6	9
BCL2	MOL002140	6qgg	-7.1	1
BCL2	MOL002140	6qgg	-6.8	2
BCL2	MOL002140	6qgg	-6.7	3
BCL2	MOL002140	6qgg	-6.5	4
BCL2	MOL002140	6qgg	-6.4	5
BCL2	MOL002140	6qgg	-6.4	6
BCL2	MOL002140	6qgg	-6.3	7
BCL2	MOL002140	6qgg	-6.3	8
BCL2	MOL002140	6qgg	-6.2	9
BCL2	MOL002677	5vau	-6.4	1
BCL2	MOL002677	5vau	-5.6	2
BCL2	MOL002677	5vau	-5.6	3
BCL2	MOL002677	5vau	-5.4	4
BCL2	MOL002677	5vau	-5.3	5
BCL2	MOL002677	5vau	-5.3	6
BCL2	MOL002677	5vau	-5.2	7
BCL2	MOL002677	5vau	-5.1	8
BCL2	MOL002677	5vau	-5.1	9
BCL2	MOL002677	6gl8	-5.8	1
BCL2	MOL002677	6gl8	-5.7	2
BCL2	MOL002677	6gl8	-5.7	3
BCL2	MOL002677	6gl8	-5.6	4
BCL2	MOL002677	6gl8	-5.6	5
BCL2	MOL002677	6gl8	-5.6	6
BCL2	MOL002677	6gl8	-5.5	7
BCL2	MOL002677	6gl8	-5.4	8
BCL2	MOL002677	6gl8	-5.4	9
BCL2	MOL002677	6qgg	-5.5	1
BCL2	MOL002677	6qgg	-5.5	2
BCL2	MOL002677	6qgg	-5.3	3
BCL2	MOL002677	6qgg	-5.3	4
BCL2	MOL002677	6qgg	-4.9	5
BCL2	MOL002677	6qgg	-4.9	6
BCL2	MOL002677	6qgg	-4.9	7
BCL2	MOL002677	6qgg	-4.7	8
BCL2	MOL002677	6qgg	-4.6	9
BCL2	MOL002695	5vau	-6.7	1
BCL2	MOL002695	5vau	-6.4	2
BCL2	MOL002695	5vau	-6.4	3
BCL2	MOL002695	5vau	-6.4	4
BCL2	MOL002695	5vau	-6.3	5
BCL2	MOL002695	5vau	-6.3	6
BCL2	MOL002695	5vau	-6.2	7
BCL2	MOL002695	5vau	-6.1	8
BCL2	MOL002695	5vau	-5.9	9
BCL2	MOL002695	6gl8	-5.7	1
BCL2	MOL002695	6gl8	-5.6	2
BCL2	MOL002695	6gl8	-5.4	3
BCL2	MOL002695	6gl8	-5.4	4
BCL2	MOL002695	6gl8	-5.3	5
BCL2	MOL002695	6gl8	-4.9	6
BCL2	MOL002695	6gl8	-4.8	7
BCL2	MOL002695	6gl8	-4.7	8
BCL2	MOL002695	6gl8	-4.5	9
BCL2	MOL002695	6qgg	-5.6	1
BCL2	MOL002695	6qgg	-5.4	2
BCL2	MOL002695	6qgg	-5.4	3
BCL2	MOL002695	6qgg	-5.4	4
BCL2	MOL002695	6qgg	-5.1	5
BCL2	MOL002695	6qgg	-5	6
BCL2	MOL002695	6qgg	-5	7
BCL2	MOL002695	6qgg	-5	8
BCL2	MOL002695	6qgg	-5	9
BCL2	MOL002696	5vau	-7.6	1
BCL2	MOL002696	5vau	-7.5	2
BCL2	MOL002696	5vau	-7.4	3
BCL2	MOL002696	5vau	-7.3	4
BCL2	MOL002696	5vau	-7.3	5
BCL2	MOL002696	5vau	-6.9	6
BCL2	MOL002696	5vau	-6.8	7
BCL2	MOL002696	5vau	-6.7	8
BCL2	MOL002696	5vau	-6.6	9
BCL2	MOL002696	6gl8	-6.4	1
BCL2	MOL002696	6gl8	-6.4	2
BCL2	MOL002696	6gl8	-6.4	3
BCL2	MOL002696	6gl8	-6.3	4
BCL2	MOL002696	6gl8	-6.3	5
BCL2	MOL002696	6gl8	-6.3	6
BCL2	MOL002696	6gl8	-6.2	7
BCL2	MOL002696	6gl8	-6	8
BCL2	MOL002696	6gl8	-5.9	9
BCL2	MOL002696	6qgg	-6.4	1
BCL2	MOL002696	6qgg	-6.4	2
BCL2	MOL002696	6qgg	-6.4	3
BCL2	MOL002696	6qgg	-6.3	4
BCL2	MOL002696	6qgg	-6.3	5
BCL2	MOL002696	6qgg	-6.3	6
BCL2	MOL002696	6qgg	-6.3	7
BCL2	MOL002696	6qgg	-6.2	8
BCL2	MOL002696	6qgg	-6.2	9
BCL2	MOL002706	5vau	-7.8	1
BCL2	MOL002706	5vau	-7.7	2
BCL2	MOL002706	5vau	-7.4	3
BCL2	MOL002706	5vau	-7.4	4
BCL2	MOL002706	5vau	-7.3	5
BCL2	MOL002706	5vau	-7.2	6
BCL2	MOL002706	5vau	-7.2	7
BCL2	MOL002706	5vau	-7.1	8
BCL2	MOL002706	5vau	-6.9	9
BCL2	MOL002706	6gl8	-6.1	1
BCL2	MOL002706	6gl8	-5.6	2
BCL2	MOL002706	6gl8	-5.6	3
BCL2	MOL002706	6gl8	-5.6	4
BCL2	MOL002706	6gl8	-5.5	5
BCL2	MOL002706	6gl8	-5.4	6
BCL2	MOL002706	6gl8	-5.4	7
BCL2	MOL002706	6gl8	-5.3	8
BCL2	MOL002706	6gl8	-5.3	9
BCL2	MOL002706	6qgg	-7.5	1
BCL2	MOL002706	6qgg	-7.2	2
BCL2	MOL002706	6qgg	-7.1	3
BCL2	MOL002706	6qgg	-6.8	4
BCL2	MOL002706	6qgg	-6.7	5
BCL2	MOL002706	6qgg	-6.7	6
BCL2	MOL002706	6qgg	-6.7	7
BCL2	MOL002706	6qgg	-6.5	8
BCL2	MOL002706	6qgg	-6.4	9
BCL2	MOL002759	5vau	-5.4	1
BCL2	MOL002759	5vau	-5.2	2
BCL2	MOL002759	5vau	-5.2	3
BCL2	MOL002759	5vau	-5.2	4
BCL2	MOL002759	5vau	-5.1	5
BCL2	MOL002759	5vau	-5.1	6
BCL2	MOL002759	5vau	-5	7
BCL2	MOL002759	5vau	-5	8
BCL2	MOL002759	5vau	-5	9
BCL2	MOL002759	6gl8	-5.1	1
BCL2	MOL002759	6gl8	-4.8	2
BCL2	MOL002759	6gl8	-4.7	3
BCL2	MOL002759	6gl8	-4.7	4
BCL2	MOL002759	6gl8	-4.7	5
BCL2	MOL002759	6gl8	-4.6	6
BCL2	MOL002759	6gl8	-4.6	7
BCL2	MOL002759	6gl8	-4.5	8
BCL2	MOL002759	6gl8	-4.5	9
BCL2	MOL002759	6qgg	-5.7	1
BCL2	MOL002759	6qgg	-5.4	2
BCL2	MOL002759	6qgg	-5.3	3
BCL2	MOL002759	6qgg	-5.3	4
BCL2	MOL002759	6qgg	-5	5
BCL2	MOL002759	6qgg	-4.9	6
BCL2	MOL002759	6qgg	-4.9	7
BCL2	MOL002759	6qgg	-4.7	8
BCL2	MOL002759	6qgg	-4.7	9
BCL2	MOL006452	5vau	-7.7	1
BCL2	MOL006452	5vau	-7.2	2
BCL2	MOL006452	5vau	-7.1	3
BCL2	MOL006452	5vau	-7.1	4
BCL2	MOL006452	5vau	-7	5
BCL2	MOL006452	5vau	-7	6
BCL2	MOL006452	5vau	-7	7
BCL2	MOL006452	5vau	-6.9	8
BCL2	MOL006452	5vau	-6.9	9
BCL2	MOL006452	6gl8	-7	1
BCL2	MOL006452	6gl8	-6.4	2
BCL2	MOL006452	6gl8	-6.4	3
BCL2	MOL006452	6gl8	-6.3	4
BCL2	MOL006452	6gl8	-6.3	5
BCL2	MOL006452	6gl8	-6.2	6
BCL2	MOL006452	6gl8	-6.1	7
BCL2	MOL006452	6gl8	-5.8	8
BCL2	MOL006452	6gl8	-5.8	9
BCL2	MOL006452	6qgg	-7	1
BCL2	MOL006452	6qgg	-6.7	2
BCL2	MOL006452	6qgg	-6.6	3
BCL2	MOL006452	6qgg	-6.5	4
BCL2	MOL006452	6qgg	-6.4	5
BCL2	MOL006452	6qgg	-6.4	6
BCL2	MOL006452	6qgg	-6.4	7
BCL2	MOL006452	6qgg	-6.2	8
BCL2	MOL006452	6qgg	-6.2	9
BCL2	MOL006992	5vau	-8.2	1
BCL2	MOL006992	5vau	-7.4	2
BCL2	MOL006992	5vau	-6.9	3
BCL2	MOL006992	5vau	-6.8	4
BCL2	MOL006992	5vau	-6.4	5
BCL2	MOL006992	5vau	-6.4	6
BCL2	MOL006992	5vau	-6.2	7
BCL2	MOL006992	5vau	-6.2	8
BCL2	MOL006992	5vau	-6.2	9
BCL2	MOL006992	6gl8	-6.5	1
BCL2	MOL006992	6gl8	-6.3	2
BCL2	MOL006992	6gl8	-6.2	3
BCL2	MOL006992	6gl8	-5.9	4
BCL2	MOL006992	6gl8	-5.7	5
BCL2	MOL006992	6gl8	-5.6	6
BCL2	MOL006992	6gl8	-5.5	7
BCL2	MOL006992	6gl8	-5.5	8
BCL2	MOL006992	6gl8	-5.4	9
BCL2	MOL006992	6qgg	-6.9	1
BCL2	MOL006992	6qgg	-6.9	2
BCL2	MOL006992	6qgg	-6.9	3
BCL2	MOL006992	6qgg	-6.3	4
BCL2	MOL006992	6qgg	-6.3	5
BCL2	MOL006992	6qgg	-6.2	6
BCL2	MOL006992	6qgg	-5.9	7
BCL2	MOL006992	6qgg	-5.8	8
BCL2	MOL006992	6qgg	-5.8	9
BCL2	MOL006999	5vau	-7.9	1
BCL2	MOL006999	5vau	-7.7	2
BCL2	MOL006999	5vau	-7.7	3
BCL2	MOL006999	5vau	-7.5	4
BCL2	MOL006999	5vau	-7.4	5
BCL2	MOL006999	5vau	-7.1	6
BCL2	MOL006999	5vau	-7.1	7
BCL2	MOL006999	5vau	-7	8
BCL2	MOL006999	5vau	-6.9	9
BCL2	MOL006999	6gl8	-7.9	1
BCL2	MOL006999	6gl8	-7.7	2
BCL2	MOL006999	6gl8	-7.6	3
BCL2	MOL006999	6gl8	-7.2	4
BCL2	MOL006999	6gl8	-7.1	5
BCL2	MOL006999	6gl8	-7	6
BCL2	MOL006999	6gl8	-6.9	7
BCL2	MOL006999	6gl8	-6.6	8
BCL2	MOL006999	6gl8	-6.6	9
BCL2	MOL006999	6qgg	-8	1
BCL2	MOL006999	6qgg	-7.4	2
BCL2	MOL006999	6qgg	-7.3	3
BCL2	MOL006999	6qgg	-7.3	4
BCL2	MOL006999	6qgg	-7.2	5
BCL2	MOL006999	6qgg	-7.2	6
BCL2	MOL006999	6qgg	-7.2	7
BCL2	MOL006999	6qgg	-7	8
BCL2	MOL006999	6qgg	-7	9
BCL2	MOL007006	5vau	-8.8	1
BCL2	MOL007006	5vau	-7.7	2
BCL2	MOL007006	5vau	-7.4	3
BCL2	MOL007006	5vau	-7.2	4
BCL2	MOL007006	5vau	-7.2	5
BCL2	MOL007006	5vau	-7	6
BCL2	MOL007006	5vau	-7	7
BCL2	MOL007006	5vau	-6.9	8
BCL2	MOL007006	5vau	-6.8	9
BCL2	MOL007006	6gl8	-6.5	1
BCL2	MOL007006	6gl8	-6.4	2
BCL2	MOL007006	6gl8	-6	3
BCL2	MOL007006	6gl8	-5.7	4
BCL2	MOL007006	6gl8	-5.7	5
BCL2	MOL007006	6gl8	-5.5	6
BCL2	MOL007006	6gl8	-5.5	7
BCL2	MOL007006	6gl8	-5.5	8
BCL2	MOL007006	6gl8	-5.3	9
BCL2	MOL007006	6qgg	-7.4	1
BCL2	MOL007006	6qgg	-7.2	2
BCL2	MOL007006	6qgg	-6.7	3
BCL2	MOL007006	6qgg	-6.6	4
BCL2	MOL007006	6qgg	-6.3	5
BCL2	MOL007006	6qgg	-6.3	6
BCL2	MOL007006	6qgg	-5.9	7
BCL2	MOL007006	6qgg	-5.9	8
BCL2	MOL007006	6qgg	-5.8	9
BCL2	MOL007050	5vau	-7.2	1
BCL2	MOL007050	5vau	-7.2	2
BCL2	MOL007050	5vau	-7	3
BCL2	MOL007050	5vau	-7	4
BCL2	MOL007050	5vau	-6.5	5
BCL2	MOL007050	5vau	-6.5	6
BCL2	MOL007050	5vau	-6.5	7
BCL2	MOL007050	5vau	-6.5	8
BCL2	MOL007050	5vau	-6.4	9
BCL2	MOL007050	6gl8	-6.2	1
BCL2	MOL007050	6gl8	-6	2
BCL2	MOL007050	6gl8	-6	3
BCL2	MOL007050	6gl8	-5.8	4
BCL2	MOL007050	6gl8	-5.6	5
BCL2	MOL007050	6gl8	-5.4	6
BCL2	MOL007050	6gl8	-5.2	7
BCL2	MOL007050	6gl8	-5.2	8
BCL2	MOL007050	6gl8	-5.1	9
BCL2	MOL007050	6qgg	-6.4	1
BCL2	MOL007050	6qgg	-6.1	2
BCL2	MOL007050	6qgg	-6	3
BCL2	MOL007050	6qgg	-6	4
BCL2	MOL007050	6qgg	-5.8	5
BCL2	MOL007050	6qgg	-5.7	6
BCL2	MOL007050	6qgg	-5.6	7
BCL2	MOL007050	6qgg	-5.5	8
BCL2	MOL007050	6qgg	-5.4	9
BCL2	MOL007068	5vau	-8.9	1
BCL2	MOL007068	5vau	-8.5	2
BCL2	MOL007068	5vau	-8.2	3
[truncated: 84,476 more rows]
